# Supplementary material for: Janus-type emission from a cyclometalated iron(iii) complex
Source: Nat Chem. 2023 Feb 27;15(4):468–74. doi: 10.1038/s41557-023-01137-w (PMC10070185; doi:10.1038/s41557-023-01137-w)
Supplement: Supplementary file 2 — DFT-calculated geometries as .xyz files and in a PDF. [file 41557_2023_1137_MOESM2_ESM.zip]

Archive with 6 entries (6 files):
- Charge_0_Singlet.xyz
- Charge+1_Doublet.xyz
- Charge+1_Quartet.xyz
- Charge+1_Sextett.xyz
- Charge+2_Triplet.xyz
- DFT coordinates.pdf
