# Supplementary material for: Janus-type emission from a cyclometalated iron(iii) complex
Source: Nat Chem. 2023 Feb 27;15(4):468–74. doi: 10.1038/s41557-023-01137-w (PMC10070185; doi:10.1038/s41557-023-01137-w)
Supplement: Supplementary file 2 — DFT-calculated geometries as .xyz files and in a PDF. [file 41557_2023_1137_MOESM2_ESM.zip › Charge_0_Singlet.xyz]

63

Fe   -0.004925 -0.000014 0.000492
C   -1.339283 2.485701 -0.751922
C   -1.461706 3.845180 -1.044047
C   -0.320715 4.653291 -0.892339
C   0.906938 4.117495 -0.462458
C   -0.143545 1.897574 -0.320114
C   0.959352 2.750436 -0.188806
H   -2.404957 4.284577 -1.381840
H   -0.389538 5.720950 -1.112339
H   1.781741 4.765613 -0.354739
N   -2.324021 1.475323 -0.839461
C   -3.669828 1.477481 -1.178585
C   -4.088040 0.187164 -1.061239
N   -2.991695 -0.572632 -0.656983
C   -1.867030 0.199958 -0.506646
N   2.066777 1.980911 0.234990
C   3.384645 2.291682 0.537884
C   3.975186 1.118536 0.895270
N   3.008152 0.119099 0.801174
C   1.796641 0.619450 0.390028
C   3.259063 -1.275466 1.125085
H   2.355790 -1.846074 0.878993
H   3.483546 -1.390730 2.195530
H   4.108316 -1.656522 0.540751
C   -3.043233 -2.003966 -0.398039
H   -2.832797 -2.213070 0.659448
H   -2.294535 -2.530567 -1.003213
H   -4.045110 -2.371742 -0.649847
H   -4.205725 2.374682 -1.468781
H   -5.063098 -0.258520 -1.229121
H   3.783684 3.298463 0.474820
H   4.992278 0.903725 1.206809
H   -0.110707 1.798214 -3.042165
H   -1.816190 2.363479 3.318107
C   -0.837189 -1.507277 3.750970
C   1.116733 -1.098833 -3.919603
C   1.008654 -2.292480 -3.273765
C   0.502305 -0.616370 -1.767846
C   -1.001972 -0.203717 4.106394
C   0.843938 1.325960 -3.305286
C   -0.207657 -2.516483 1.469387
C   -0.204194 -3.898086 1.663713
C   0.108592 -4.714220 0.561350
C   0.084151 -1.912480 0.240168
C   0.408599 -4.164081 -0.697774
C   -0.834044 2.022728 2.961315
C   -0.452485 -0.204046 1.881838
C   0.388093 -2.773876 -0.821695
N   -0.768131 0.570811 2.971354
N   -0.503912 -1.498354 2.404167
N   0.637193 -1.989876 -1.971232
N   0.807063 -0.096957 -3.001410
H   0.646077 -4.819107 -1.541256
H   -0.926748 -2.419401 4.331280
H   -1.263197 0.242719 5.060420
H   1.383570 -0.871614 -4.946568
H   -0.679195 2.359319 1.929442
H   1.637912 1.823652 -2.731873
H   0.119380 -5.799254 0.686283
H   1.161083 -3.307304 -3.624968
H   -0.437122 -4.349204 2.632847
H   -0.053145 2.450523 3.606773
H   1.035322 1.452444 -4.377616
