# Supplementary material for: Janus-type emission from a cyclometalated iron(iii) complex
Source: Nat Chem. 2023 Feb 27;15(4):468–74. doi: 10.1038/s41557-023-01137-w (PMC10070185; doi:10.1038/s41557-023-01137-w)
Supplement: Supplementary file 2 — DFT-calculated geometries as .xyz files and in a PDF. [file 41557_2023_1137_MOESM2_ESM.zip › Charge+1_Doublet.xyz]

63

Fe   -0.013608 -0.003293 -0.018299
C   -1.314946 2.508637 -0.729002
C   -1.433346 3.883031 -0.933454
C   -0.297455 4.673865 -0.693495
C   0.920455 4.122677 -0.261622
C   -0.129181 1.920782 -0.299745
C   0.970580 2.742149 -0.072335
H   -2.364980 4.344932 -1.268584
H   -0.363257 5.752477 -0.847458
H   1.784146 4.767589 -0.083879
N   -2.298097 1.501271 -0.912329
C   -3.590295 1.515127 -1.415858
C   -3.994112 0.215763 -1.442973
N   -2.942660 -0.558422 -0.953161
C   -1.876671 0.215813 -0.621280
N   2.063031 1.951392 0.371662
C   3.335205 2.260345 0.829420
C   3.889319 1.079185 1.216955
N   2.945877 0.079246 0.983474
C   1.801997 0.595722 0.463572
C   3.147216 -1.326643 1.314547
H   2.729466 -1.954521 0.520172
H   2.647709 -1.575363 2.261266
H   4.221745 -1.517849 1.410095
C   -2.969012 -2.014165 -0.869862
H   -2.494206 -2.337037 0.062965
H   -2.425597 -2.458713 -1.715290
H   -4.010891 -2.352446 -0.890355
H   -4.104654 2.426971 -1.697312
H   -4.933279 -0.228664 -1.753595
H   3.733619 3.268585 0.831385
H   4.868429 0.855228 1.625956
H   -0.662356 1.509096 -3.465980
H   -1.088824 2.484430 3.846747
C   -0.582419 -1.406101 3.824613
C   0.762240 -1.214277 -3.999342
C   0.788387 -2.380598 -3.298474
C   0.420188 -0.665779 -1.822241
C   -0.704184 -0.092275 4.158553
C   0.397709 1.219801 -3.456714
C   -0.118913 -2.475474 1.527129
C   -0.048127 -3.847548 1.764968
C   0.263686 -4.678730 0.676233
C   0.102274 -1.927155 0.267597
C   0.497007 -4.168532 -0.611577
C   -0.624530 2.106115 2.929442
C   -0.398993 -0.160382 1.909097
C   0.406642 -2.787501 -0.782771
N   -0.594564 0.649030 2.982495
N   -0.397200 -1.433478 2.450418
N   0.578600 -2.032117 -1.972398
N   0.541432 -0.183446 -3.086540
H   0.737287 -4.844088 -1.435717
H   -0.620028 -2.302188 4.433696
H   -0.869405 0.383377 5.119119
H   0.891781 -1.020456 -5.058430
H   -1.206318 2.431085 2.060065
H   0.927971 1.847974 -2.732658
H   0.326742 -5.756624 0.836195
H   0.943465 -3.403127 -3.623623
H   -0.223708 -4.277810 2.753610
H   0.393991 2.509607 2.843937
H   0.822724 1.368317 -4.455520
    
