# Supplementary material for: Janus-type emission from a cyclometalated iron(iii) complex
Source: Nat Chem. 2023 Feb 27;15(4):468–74. doi: 10.1038/s41557-023-01137-w (PMC10070185; doi:10.1038/s41557-023-01137-w)
Supplement: Supplementary file 2 — DFT-calculated geometries as .xyz files and in a PDF. [file 41557_2023_1137_MOESM2_ESM.zip › Charge+1_Quartet.xyz]

63

Fe   -0.014935 -0.098238 -0.004861
C   -1.316490 2.503490 -0.687979
C   -1.427001 3.878446 -0.900934
C   -0.290087 4.672014 -0.705441
C   0.925191 4.101803 -0.307485
C   -0.129288 1.881556 -0.292009
C   0.973344 2.720775 -0.111542
H   -2.368013 4.338353 -1.212638
H   -0.351989 5.749778 -0.865540
H   1.803626 4.734466 -0.158394
N   -2.394497 1.580076 -0.849208
C   -3.717025 1.790153 -1.213827
C   -4.309128 0.562592 -1.209028
N   -3.329177 -0.354345 -0.841620
C   -2.138761 0.252751 -0.614123
N   2.145320 2.011280 0.292634
C   3.425965 2.468033 0.570947
C   4.153761 1.366644 0.909445
N   3.293747 0.275901 0.826266
C   2.047661 0.651465 0.446799
C   3.671836 -1.103141 1.110356
H   2.788898 -1.733857 0.951878
H   4.009596 -1.199362 2.150329
H   4.477424 -1.423420 0.437142
C   -3.540516 -1.791166 -0.715335
H   -2.591182 -2.244803 -0.406291
H   -3.854275 -2.216611 -1.677305
H   -4.309228 -1.998452 0.040197
H   -4.124002 2.769280 -1.440615
H   -5.328831 0.265734 -1.431487
H   3.712679 3.511926 0.508140
H   5.194857 1.265505 1.198063
H   0.007226 1.187976 -4.348242
H   -2.051608 2.177209 3.326984
C   -0.811966 -1.624388 3.814241
C   1.126226 -1.394215 -3.980581
C   1.062041 -2.535837 -3.237728
C   0.531843 -0.769556 -1.880923
C   -1.049100 -0.337170 4.196626
C   0.754261 1.058869 -3.554798
C   -0.135181 -2.578277 1.530298
C   -0.043850 -3.949757 1.765850
C   0.318757 -4.770450 0.686635
C   0.118000 -2.024755 0.279126
C   0.584593 -4.253703 -0.590813
C   -1.017227 1.914429 3.071046
C   -0.502087 -0.269581 1.994855
C   0.475428 -2.874142 -0.763274
N   -0.854743 0.464801 3.077046
N   -0.481244 -1.566838 2.472501
N   0.699302 -2.139419 -1.963380
N   0.801015 -0.337793 -3.136371
H   0.865445 -4.923470 -1.406623
H   -0.851406 -2.550057 4.377741
H   -1.336009 0.076004 5.157630
H   1.372110 -1.241429 -5.025890
H   -0.781056 2.276964 2.064159
H   0.478135 1.663847 -2.683746
H   0.396994 -5.847270 0.846409
H   1.240846 -3.570149 -3.509995
H   -0.243158 -4.388397 2.746022
H   -0.335708 2.370957 3.799909
H   1.737749 1.371789 -3.927739
