# Supplementary material for: Janus-type emission from a cyclometalated iron(iii) complex
Source: Nat Chem. 2023 Feb 27;15(4):468–74. doi: 10.1038/s41557-023-01137-w (PMC10070185; doi:10.1038/s41557-023-01137-w)
Supplement: Supplementary file 2 — DFT-calculated geometries as .xyz files and in a PDF. [file 41557_2023_1137_MOESM2_ESM.zip › Charge+1_Sextett.xyz]

63

Fe   0.016576 0.099939 0.079584
C   -1.362407 2.528201 -0.903928
C   -1.442136 3.880767 -1.319378
C   -0.308385 4.674152 -1.213392
C   0.932247 4.187822 -0.707882
C   -0.141775 2.010652 -0.366907
C   0.963714 2.853309 -0.299878
H   -2.368890 4.296342 -1.722236
H   -0.365890 5.716065 -1.536509
H   1.805983 4.837660 -0.647122
N   -2.323944 1.552849 -0.951028
C   -3.660729 1.525148 -1.344453
C   -4.100595 0.244986 -1.121764
N   -3.064932 -0.498094 -0.612936
C   -1.921901 0.282921 -0.490276
N   2.108659 2.164633 0.192187
C   3.406818 2.558437 0.459773
C   4.050794 1.442548 0.912666
N   3.125644 0.403451 0.904130
C   1.925522 0.836956 0.460383
C   3.405209 -0.961646 1.336602
H   2.535664 -1.583132 1.092704
H   3.584008 -0.985800 2.419036
H   4.288707 -1.344243 0.811676
C   -3.172984 -1.886253 -0.201419
H   -2.984569 -1.982782 0.877808
H   -2.444071 -2.507725 -0.739377
H   -4.185753 -2.241233 -0.422427
H   -4.179280 2.391739 -1.737880
H   -5.081774 -0.188759 -1.287009
H   3.760502 3.572538 0.311834
H   5.075346 1.295565 1.236136
H   0.381072 1.419547 -4.491673
H   -1.712539 2.062807 3.958496
C   -0.881013 -1.871264 3.819886
C   0.915688 -1.271377 -4.114356
C   0.751167 -2.403193 -3.375558
C   0.651337 -0.612625 -1.959628
C   -1.023775 -0.642247 4.390665
C   1.011541 1.201963 -3.620738
C   -0.217651 -2.546104 1.442686
C   -0.241303 -3.933697 1.570703
C   0.017920 -4.703360 0.429369
C   0.050923 -1.908008 0.228519
C   0.306834 -4.111662 -0.805620
C   -0.724776 1.742771 3.604015
C   -0.369714 -0.298100 2.247781
C   0.323351 -2.718347 -0.877223
N   -0.706747 0.296889 3.412709
N   -0.479149 -1.639396 2.511057
N   0.593669 -1.980684 -2.061642
N   0.849183 -0.195231 -3.231788
H   0.514900 -4.735763 -1.677020
H   -1.034452 -2.863207 4.229786
H   -1.320822 -0.356313 5.394211
H   1.071803 -1.137398 -5.179621
H   -0.512853 2.211744 2.635719
H   0.703714 1.830008 -2.775967
H   0.001033 -5.791749 0.506914
H   0.725082 -3.445242 -3.673959
H   -0.453351 -4.421826 2.524099
H   0.038372 2.039905 4.334407
H   2.060282 1.408964 -3.871446
