# Supplementary material for: Janus-type emission from a cyclometalated iron(iii) complex
Source: Nat Chem. 2023 Feb 27;15(4):468–74. doi: 10.1038/s41557-023-01137-w (PMC10070185; doi:10.1038/s41557-023-01137-w)
Supplement: Supplementary file 2 — DFT-calculated geometries as .xyz files and in a PDF. [file 41557_2023_1137_MOESM2_ESM.zip › Charge+2_Triplet.xyz]

63

Fe   -0.018295 0.017843 -0.001455
C   -1.385002 2.500127 -0.607562
C   -1.543684 3.879798 -0.720238
C   -0.420067 4.682494 -0.441129
C   0.828370 4.145595 -0.071436
C   -0.169092 1.921415 -0.228978
C   0.922608 2.758620 0.024293
H   -2.490994 4.336800 -1.016291
H   -0.519159 5.767298 -0.522886
H   1.678363 4.803654 0.123840
N   -2.344792 1.479604 -0.841538
C   -3.654824 1.485974 -1.283172
C   -4.023395 0.171489 -1.369924
N   -2.928042 -0.596762 -0.986844
C   -1.881106 0.194011 -0.649014
N   2.054978 1.971433 0.363965
C   3.374358 2.267307 0.655181
C   3.992530 1.061502 0.842611
N   3.037443 0.067041 0.652656
C   1.830918 0.609360 0.363261
C   3.316035 -1.367001 0.723026
H   2.599339 -1.853779 1.398970
H   4.336791 -1.503579 1.101578
H   3.232742 -1.812215 -0.279759
C   -2.911474 -2.059493 -0.989799
H   -2.530345 -2.429648 -0.028197
H   -2.266213 -2.424246 -1.803239
H   -3.936770 -2.417729 -1.145797
H   -4.204344 2.398348 -1.494522
H   -4.963452 -0.284533 -1.666726
H   3.758099 3.281930 0.703634
H   5.021782 0.821674 1.093649
H   -0.220686 1.592311 -3.180654
H   -1.263106 2.553838 3.861927
C   -0.897409 -1.322940 3.831672
C   1.143282 -1.269372 -3.838234
C   1.062945 -2.440276 -3.139651
C   0.530209 -0.721582 -1.736085
C   -1.086595 0.001868 4.121639
C   0.788979 1.182945 -3.331446
C   -0.214966 -2.430601 1.609965
C   -0.171788 -3.794212 1.884864
C   0.190003 -4.659732 0.831334
C   0.080385 -1.909797 0.350414
C   0.497241 -4.186022 -0.451725
C   -0.936469 2.181186 2.882914
C   -0.513509 -0.112737 1.940393
C   0.432298 -2.804083 -0.660865
N   -0.847652 0.722383 2.958436
N   -0.548969 -1.367739 2.497927
N   0.686659 -2.086040 -1.852580
N   0.816072 -0.231952 -2.966255
H   0.773761 -4.879521 -1.249573
H   -0.980659 -2.210020 4.452528
H   -1.369556 0.494075 5.047499
H   1.403479 -1.077491 -4.875140
H   -1.665048 2.477309 2.115624
H   1.506469 1.744217 -2.715007
H   0.231309 -5.734119 1.023576
H   1.238754 -3.467800 -3.442533
H   -0.407155 -4.193751 2.874387
H   0.047116 2.606999 2.639300
H   1.066410 1.273141 -4.389304
