# Supplementary material for: Janus-type emission from a cyclometalated iron(iii) complex
Source: Nat Chem. 2023 Feb 27;15(4):468–74. doi: 10.1038/s41557-023-01137-w (PMC10070185; doi:10.1038/s41557-023-01137-w)
Supplement: Supplementary file 3 — Crystallographic data for compound 1 (CCDC reference 2002774). [file 41557_2023_1137_MOESM3_ESM.cif]

################################################################### 
#                                                                 # 
#   for any questions concerning this structure please contact:   # 
#                                                                 # 
#   Roland Schoch                                                 # 
#   Paderborn University                                          # 
#   Faculty of Science / Department of Chemistry                  # 
#   Warburger Str. 100                                            # 
#   D-33098 Paderborn, Germany                                    # 
#                                                                 # 
#   e-mail: roland.schoch@uni-paderborn.de                        # 
#   phone:  +49 (0)5251 60 5775                                   # 
#                                                                 # 
################################################################### 

data_js_0169_0m_a_sq
 
_audit_creation_method            'SHELXL-2018/3'
_shelx_SHELXL_version_number      '2018/3'
_chemical_name_systematic         ?
_chemical_name_common             ?
_chemical_melting_point           ?
_chemical_formula_moiety          '(C28 H26 N8 Fe), (P F6)'
_chemical_formula_sum             'C28 H26 F6 Fe N8 P' 
_chemical_formula_weight          675.40

loop_
 _atom_type_symbol
 _atom_type_description
 _atom_type_scat_dispersion_real
 _atom_type_scat_dispersion_imag
 _atom_type_scat_source
 'C'  'C'   0.0033   0.0016
 'International Tables Vol C Tables 4.2.6.8 and 6.1.1.4'
 'H'  'H'   0.0000   0.0000
 'International Tables Vol C Tables 4.2.6.8 and 6.1.1.4'
 'Fe'  'Fe'   0.3463   0.8444
 'International Tables Vol C Tables 4.2.6.8 and 6.1.1.4'
 'N'  'N'   0.0061   0.0033
 'International Tables Vol C Tables 4.2.6.8 and 6.1.1.4'
 'P'  'P'   0.1023   0.0942
 'International Tables Vol C Tables 4.2.6.8 and 6.1.1.4'
 'F'  'F'   0.0171   0.0103
 'International Tables Vol C Tables 4.2.6.8 and 6.1.1.4'
 
_space_group_crystal_system       monoclinic
_space_group_IT_number            14
_space_group_name_H-M_alt         'P 21/c'
_space_group_name_Hall            '-P 2ybc'
 
_shelx_space_group_comment
;
The symmetry employed for this shelxl refinement is uniquely defined
by the following loop, which should always be used as a source of
symmetry information in preference to the above space-group names.
They are only intended as comments.
;
 
loop_
 _space_group_symop_operation_xyz
 'x, y, z'
 '-x, y+1/2, -z+1/2'
 '-x, -y, -z'
 'x, -y-1/2, z-1/2'
 
_cell_length_a                    13.6367(12)
_cell_length_b                    8.7801(8)
_cell_length_c                    27.099(3)
_cell_angle_alpha                 90
_cell_angle_beta                  96.285(2)
_cell_angle_gamma                 90
_cell_volume                      3225.2(5)
_cell_formula_units_Z             4
_cell_measurement_temperature     473(2)
_cell_measurement_reflns_used     3869
_cell_measurement_theta_min       2.2455
_cell_measurement_theta_max       21.8965
 
_exptl_crystal_description        block
_exptl_crystal_colour             purple
_exptl_crystal_density_meas       ?
_exptl_crystal_density_method     ?
_exptl_crystal_density_diffrn     1.391          
_exptl_crystal_F_000              1380
_exptl_transmission_factor_min    0.6763
_exptl_transmission_factor_max    0.7454
_exptl_crystal_size_max           0.420
_exptl_crystal_size_mid           0.370
_exptl_crystal_size_min           0.250
_exptl_absorpt_coefficient_mu     0.583
_shelx_estimated_absorpt_T_min    0.792
_shelx_estimated_absorpt_T_max    0.868
_exptl_absorpt_correction_type    'multi-scan'
_exptl_absorpt_correction_T_min   ?
_exptl_absorpt_correction_T_max   ?
_exptl_absorpt_process_details    
; 
 ' 
 SADABS 2016/2: Krause, L., Herbst-Irmer, R., Sheldrick G.M. & Stalke D.,
 J. Appl. Cryst. 48 (2015) 3-10.
 
 SHELX
 Sheldrick, G. M. Acta Cryst. (2015) C71, 3-8.'
;
_exptl_absorpt_special_details    ?
_diffrn_ambient_temperature       473(2)
_diffrn_radiation_wavelength      0.71073
_diffrn_radiation_type            MoK\a
_diffrn_source                    'sealed tube'
_diffrn_measurement_device_type   'Bruker AXS SMART APEX'
_diffrn_radiation_monochromator   'graphite'
_diffrn_measurement_method        'omega scans'
_diffrn_detector_area_resol_mean  ?
_diffrn_reflns_number             28802
_diffrn_reflns_av_unetI/netI      0.0393
_diffrn_reflns_av_R_equivalents   0.0455
_diffrn_reflns_limit_h_min        -17
_diffrn_reflns_limit_h_max        17
_diffrn_reflns_limit_k_min        -10
_diffrn_reflns_limit_k_max        11
_diffrn_reflns_limit_l_min        -33
_diffrn_reflns_limit_l_max        33
_diffrn_reflns_theta_min          1.512
_diffrn_reflns_theta_max          26.462
_diffrn_reflns_theta_full         25.242
_diffrn_measured_fraction_theta_max   0.996
_diffrn_measured_fraction_theta_full  1.000
_diffrn_reflns_Laue_measured_fraction_max    0.996
_diffrn_reflns_Laue_measured_fraction_full   1.000
_diffrn_reflns_point_group_measured_fraction_max   0.996
_diffrn_reflns_point_group_measured_fraction_full  1.000
_reflns_number_total              6622
_reflns_number_gt                 4696
_reflns_threshold_expression      'I > 2\s(I)'
_reflns_Friedel_coverage          0.000
_reflns_Friedel_fraction_max      .
_reflns_Friedel_fraction_full     .
 
_reflns_special_details
;
 Reflections were merged by SHELXL according to the crystal
 class for the calculation of statistics and refinement.
 
 Structure factors included contributions from the .fab file.
 
 _reflns_Friedel_fraction is defined as the number of unique
 Friedel pairs measured divided by the number that would be
 possible theoretically, ignoring centric projections and
 systematic absences.
;
 
_computing_data_collection        'SMART (Bruker, 2002)'
_computing_cell_refinement        'APEX 3, SAINT (Bruker, 2018)'
_computing_data_reduction         'APEX 3, SAINT (Bruker, 2018)'
_computing_structure_solution     'SHELXT 2014/5 (Sheldrick, 2014)'
_computing_structure_refinement   'SHELXL-2018/3 (Sheldrick, 2018)'
_computing_molecular_graphics     'SHELX'
_computing_publication_material   'SHELXTL, ShelXle, Olex2 and local programs'
_refine_special_details           ?
_refine_ls_structure_factor_coef  Fsqd
_refine_ls_matrix_type            full
_refine_ls_weighting_scheme       calc
_refine_ls_weighting_details
'w=1/[\s^2^(Fo^2^)+(0.0831P)^2^+3.5698P] where P=(Fo^2^+2Fc^2^)/3'
_atom_sites_solution_primary      dual
_atom_sites_solution_secondary    difmap
_atom_sites_solution_hydrogens    geom
_refine_ls_hydrogen_treatment     constr
_refine_ls_extinction_method      none
_refine_ls_extinction_coef        .
_refine_ls_number_reflns          6622
_refine_ls_number_parameters      416
_refine_ls_number_restraints      11
_refine_ls_R_factor_all           0.0831
_refine_ls_R_factor_gt            0.0571
_refine_ls_wR_factor_ref          0.1683
_refine_ls_wR_factor_gt           0.1520
_refine_ls_goodness_of_fit_ref    1.031
_refine_ls_restrained_S_all       1.038
_refine_ls_shift/su_max           0.001
_refine_ls_shift/su_mean          0.000
_publ_section_exptl_refinement    
; 
'Hydrogen atoms were located from difference Fourier maps, refined at
idealized positions riding on the 
carbon atoms with isotropic displacement parameters 
Uiso(H) = 1.2U~eq~(C) or 1.5U~eq~(-CH~3~ hydrogens) and
C-H 0.96  \%A. 
All CH~3~ hydrogen atoms were allowed to rotate but not to tip.

REFERENCES

Bruker (2002). <i>SMART</i> (Version 5.63), <i>SAINT</i> (Version 6.02). 
Bruker AXS Inc., Madison, Wisconsin, USA.

Sheldrick, G. M. (2015). Acta Cryst. C71, 3-8.

C. B. Hübschle, G. M. Sheldrick and B. Dittrich
ShelXle: a Qt graphical user interface for SHELXL
J. Appl. Cryst., 44, (2011) 1281-1284.

O.V. Dolomanov, L.J. Bourhis, R.J. Gildea, J.A.K. Howard, H. Puschmann
OLEX2: A complete structure solution, refinement and analysis program 
J. Appl. Cryst., 42, (2009) 339-341.'
;
 
loop_
 _atom_site_label
 _atom_site_type_symbol
 _atom_site_fract_x
 _atom_site_fract_y
 _atom_site_fract_z
 _atom_site_U_iso_or_equiv
 _atom_site_adp_type
 _atom_site_occupancy
 _atom_site_site_symmetry_order  
 _atom_site_calc_flag
 _atom_site_refinement_flags_posn
 _atom_site_refinement_flags_adp
 _atom_site_refinement_flags_occupancy
 _atom_site_disorder_assembly
 _atom_site_disorder_group
Fe1 Fe 0.73418(3) 0.99674(5) 0.37894(2) 0.03028(15) Uani 1 1 d . . . . .
N11 N 0.8869(2) 1.2651(4) 0.38710(11) 0.0400(7) Uani 1 1 d . . . . .
N12 N 0.7554(2) 1.2945(3) 0.42212(11) 0.0380(7) Uani 1 1 d . . . . .
N13 N 0.5509(2) 0.8839(4) 0.40683(11) 0.0398(7) Uani 1 1 d . . . . .
N14 N 0.6085(2) 0.6956(3) 0.36866(11) 0.0398(7) Uani 1 1 d . . . . .
N21 N 0.5973(2) 1.1226(4) 0.28724(12) 0.0501(8) Uani 1 1 d . . . . .
N22 N 0.7219(3) 0.9862(4) 0.27269(11) 0.0472(8) Uani 1 1 d . . . . .
N23 N 0.9080(2) 0.8229(3) 0.41257(11) 0.0371(7) Uani 1 1 d . . . . .
N24 N 0.8534(2) 0.9002(3) 0.47947(11) 0.0383(7) Uani 1 1 d . . . . .
C101 C 0.8005(2) 1.1953(4) 0.39319(12) 0.0336(7) Uani 1 1 d . . . . .
C102 C 0.9618(3) 1.2051(5) 0.35724(16) 0.0554(11) Uani 1 1 d . . . . .
H10A H 0.929920 1.151552 0.329025 0.083 Uiso 1 1 calc R U . . .
H10B H 1.004555 1.136600 0.377062 0.083 Uiso 1 1 calc R U . . .
H10C H 0.999812 1.287804 0.346126 0.083 Uiso 1 1 calc R U . . .
C103 C 0.8947(3) 1.4031(5) 0.41250(15) 0.0490(10) Uani 1 1 d . . . . .
H103 H 0.947528 1.470490 0.413938 0.059 Uiso 1 1 calc R U . . .
C104 C 0.8133(3) 1.4208(4) 0.43420(15) 0.0489(10) Uani 1 1 d . . . . .
H104 H 0.797970 1.502497 0.453799 0.059 Uiso 1 1 calc R U . . .
C105 C 0.6616(3) 1.2467(4) 0.43476(13) 0.0375(8) Uani 1 1 d . . . . .
C106 C 0.5941(3) 1.3294(5) 0.45865(14) 0.0507(10) Uani 1 1 d . . . . .
H106 H 0.607661 1.427975 0.469981 0.061 Uiso 1 1 calc R U . . .
C107 C 0.5055(3) 1.2580(6) 0.46484(15) 0.0555(11) Uani 1 1 d . . . . .
H107 H 0.458729 1.311475 0.480412 0.067 Uiso 1 1 calc R U . . .
C108 C 0.4837(3) 1.1112(5) 0.44891(15) 0.0512(10) Uani 1 1 d . . . . .
H108 H 0.423454 1.066396 0.453258 0.061 Uiso 1 1 calc R U . . .
C109 C 0.5550(3) 1.0329(4) 0.42618(13) 0.0392(8) Uani 1 1 d . . . . .
C110 C 0.6432(2) 1.1008(4) 0.41811(12) 0.0337(7) Uani 1 1 d . . . . .
C111 C 0.4825(3) 0.7663(5) 0.40718(14) 0.0494(10) Uani 1 1 d . . . . .
H111 H 0.423292 0.768292 0.421268 0.059 Uiso 1 1 calc R U . . .
C112 C 0.5186(3) 0.6511(5) 0.38347(14) 0.0475(10) Uani 1 1 d . . . . .
H112 H 0.488904 0.556457 0.377704 0.057 Uiso 1 1 calc R U . . .
C113 C 0.6679(3) 0.6033(4) 0.33864(15) 0.0489(10) Uani 1 1 d . . . . .
H11A H 0.650011 0.625542 0.304146 0.073 Uiso 1 1 calc R U . . .
H11B H 0.656331 0.497374 0.344645 0.073 Uiso 1 1 calc R U . . .
H11C H 0.736456 0.626023 0.347338 0.073 Uiso 1 1 calc R U . . .
C114 C 0.6301(2) 0.8410(4) 0.38318(13) 0.0361(8) Uani 1 1 d . . . . .
C201 C 0.6758(3) 1.0467(4) 0.31064(13) 0.0392(8) Uani 1 1 d . . . . .
C202 C 0.5238(3) 1.2067(6) 0.31099(18) 0.0665(13) Uani 1 1 d . . . . .
H20A H 0.505127 1.296264 0.291922 0.100 Uiso 1 1 calc R U . . .
H20B H 0.550736 1.235741 0.343847 0.100 Uiso 1 1 calc R U . . .
H20C H 0.466784 1.143636 0.312903 0.100 Uiso 1 1 calc R U . . .
C203 C 0.5952(4) 1.1093(6) 0.23623(16) 0.0679(14) Uani 1 1 d . . . . .
H203 H 0.548379 1.151549 0.212644 0.081 Uiso 1 1 calc R U . . .
C204 C 0.6721(4) 1.0255(6) 0.22707(16) 0.0670(14) Uani 1 1 d . . . . .
H204 H 0.689330 0.998231 0.195994 0.080 Uiso 1 1 calc R U . . .
C205 C 0.8078(3) 0.9003(5) 0.28708(14) 0.0477(10) Uani 1 1 d . . . . .
C206 C 0.8698(4) 0.8263(6) 0.25757(17) 0.0658(13) Uani 1 1 d . . . . .
H206 H 0.858365 0.830157 0.223130 0.079 Uiso 1 1 calc R U . . .
C207 C 0.9492(4) 0.7465(6) 0.28099(19) 0.0703(14) Uani 1 1 d . . . . .
H207 H 0.991561 0.696962 0.261628 0.084 Uiso 1 1 calc R U . . .
C208 C 0.9679(3) 0.7378(5) 0.33213(17) 0.0567(11) Uani 1 1 d . . . . .
H208 H 1.021145 0.682634 0.347244 0.068 Uiso 1 1 calc R U . . .
C209 C 0.9044(3) 0.8141(4) 0.35986(15) 0.0425(9) Uani 1 1 d . . . . .
C210 C 0.8239(3) 0.8938(4) 0.33857(13) 0.0380(8) Uani 1 1 d . . . . .
C211 C 0.9742(3) 0.7728(4) 0.45127(17) 0.0491(10) Uani 1 1 d . . . . .
H211 H 1.031240 0.716478 0.448885 0.059 Uiso 1 1 calc R U . . .
C212 C 0.9402(3) 0.8214(5) 0.49281(16) 0.0496(10) Uani 1 1 d . . . . .
H212 H 0.969493 0.805140 0.525005 0.060 Uiso 1 1 calc R U . . .
C213 C 0.7948(3) 0.9711(5) 0.51481(14) 0.0514(10) Uani 1 1 d . . . . .
H21A H 0.726811 0.973304 0.501186 0.077 Uiso 1 1 calc R U . . .
H21B H 0.817672 1.073207 0.521467 0.077 Uiso 1 1 calc R U . . .
H21C H 0.801222 0.913547 0.545114 0.077 Uiso 1 1 calc R U . . .
C214 C 0.8321(2) 0.9038(4) 0.42965(13) 0.0329(7) Uani 1 1 d . . . . .
P1 P 0.22520(7) 0.47403(12) 0.41468(4) 0.0423(3) Uani 1 1 d . . . . .
F111 F 0.1239(7) 0.4917(14) 0.4394(3) 0.052(2) Uiso 0.400(3) 1 d . . P A 1
F121 F 0.1960(8) 0.3041(10) 0.3971(3) 0.055(2) Uiso 0.400(3) 1 d . . P A 1
F131 F 0.3288(5) 0.4613(11) 0.3920(2) 0.0415(15) Uiso 0.400(3) 1 d . . P A 1
F141 F 0.2574(9) 0.6383(13) 0.4365(5) 0.080(3) Uiso 0.400(3) 1 d . . P A 1
F112 F 0.1353(12) 0.538(2) 0.4374(6) 0.076(6) Uiso 0.236(3) 1 d . . P A 2
F122 F 0.1664(15) 0.311(2) 0.4096(7) 0.111(8) Uiso 0.236(3) 1 d . . P A 2
F132 F 0.3159(8) 0.3935(16) 0.3866(4) 0.053(3) Uiso 0.236(3) 1 d . . P A 2
F142 F 0.2656(14) 0.633(2) 0.4171(7) 0.095(6) Uiso 0.236(3) 1 d . . P A 2
F113 F 0.2166(9) 0.6423(13) 0.4409(4) 0.094(4) Uiso 0.364(3) 1 d . . P B 3
F123 F 0.1159(7) 0.4478(12) 0.4285(4) 0.074(3) Uiso 0.364(3) 1 d . . P A 3
F133 F 0.2256(9) 0.3210(14) 0.3879(4) 0.095(5) Uiso 0.364(3) 1 d . . P A 3
F143 F 0.3267(8) 0.5215(14) 0.4008(4) 0.090(4) Uiso 0.364(3) 1 d . . P A 3
F15 F 0.1754(3) 0.5354(5) 0.36293(12) 0.1040(12) Uani 1 1 d . . . . .
F16 F 0.2732(2) 0.4058(4) 0.46595(9) 0.0749(8) Uani 1 1 d . . . . .
 
loop_
 _atom_site_aniso_label
 _atom_site_aniso_U_11
 _atom_site_aniso_U_22
 _atom_site_aniso_U_33
 _atom_site_aniso_U_23
 _atom_site_aniso_U_13
 _atom_site_aniso_U_12
Fe1 0.0261(2) 0.0362(3) 0.0288(3) -0.0003(2) 0.00382(18) -0.00307(19)
N11 0.0372(16) 0.0458(18) 0.0359(16) 0.0032(13) -0.0013(13) -0.0111(13)
N12 0.0392(16) 0.0378(16) 0.0360(16) 0.0009(13) -0.0008(13) -0.0007(13)
N13 0.0299(15) 0.0522(19) 0.0371(16) 0.0034(14) 0.0031(12) -0.0085(13)
N14 0.0391(17) 0.0418(17) 0.0362(16) 0.0051(13) -0.0055(13) -0.0104(13)
N21 0.0489(19) 0.058(2) 0.0396(18) 0.0060(15) -0.0118(15) -0.0122(16)
N22 0.0505(19) 0.061(2) 0.0293(16) -0.0018(14) 0.0028(14) -0.0157(16)
N23 0.0294(15) 0.0390(16) 0.0429(17) -0.0032(13) 0.0037(13) 0.0005(12)
N24 0.0377(16) 0.0402(17) 0.0364(16) 0.0038(13) 0.0021(13) 0.0003(13)
C101 0.0323(18) 0.0403(19) 0.0273(17) 0.0041(14) -0.0009(14) -0.0027(15)
C102 0.040(2) 0.073(3) 0.055(3) -0.006(2) 0.0155(19) -0.018(2)
C103 0.051(2) 0.042(2) 0.051(2) 0.0012(18) -0.0074(19) -0.0143(18)
C104 0.057(3) 0.037(2) 0.049(2) -0.0039(18) -0.0070(19) -0.0068(18)
C105 0.0386(19) 0.040(2) 0.0329(18) 0.0028(15) -0.0003(15) 0.0060(15)
C106 0.050(2) 0.056(2) 0.045(2) -0.0069(19) 0.0000(18) 0.017(2)
C107 0.042(2) 0.078(3) 0.048(2) -0.003(2) 0.0090(18) 0.024(2)
C108 0.0303(19) 0.078(3) 0.046(2) 0.007(2) 0.0065(16) 0.0077(19)
C109 0.0291(18) 0.055(2) 0.0332(18) 0.0059(16) 0.0020(14) 0.0010(15)
C110 0.0264(17) 0.045(2) 0.0288(17) 0.0019(15) 0.0009(13) 0.0029(14)
C111 0.035(2) 0.071(3) 0.041(2) 0.013(2) -0.0021(17) -0.0200(19)
C112 0.043(2) 0.057(3) 0.039(2) 0.0099(19) -0.0070(17) -0.0214(19)
C113 0.049(2) 0.042(2) 0.054(2) -0.0047(18) -0.0058(18) -0.0049(18)
C114 0.0314(18) 0.043(2) 0.0328(18) 0.0043(15) -0.0022(14) -0.0025(15)
C201 0.0369(19) 0.0410(19) 0.038(2) 0.0004(16) -0.0019(15) -0.0130(16)
C202 0.056(3) 0.066(3) 0.073(3) 0.004(2) -0.015(2) 0.012(2)
C203 0.067(3) 0.090(4) 0.042(3) 0.011(2) -0.017(2) -0.015(3)
C204 0.077(3) 0.094(4) 0.029(2) -0.001(2) -0.001(2) -0.031(3)
C205 0.049(2) 0.055(2) 0.041(2) -0.0075(18) 0.0143(18) -0.0153(19)
C206 0.069(3) 0.086(4) 0.047(3) -0.017(2) 0.030(2) -0.015(3)
C207 0.067(3) 0.082(3) 0.070(3) -0.020(3) 0.042(3) -0.004(3)
C208 0.042(2) 0.060(3) 0.071(3) -0.008(2) 0.022(2) 0.002(2)
C209 0.0332(19) 0.043(2) 0.053(2) -0.0054(17) 0.0144(17) -0.0058(16)
C210 0.0356(19) 0.0394(19) 0.041(2) -0.0045(15) 0.0107(15) -0.0101(15)
C211 0.0314(19) 0.039(2) 0.074(3) 0.000(2) -0.0051(19) 0.0033(16)
C212 0.048(2) 0.048(2) 0.049(2) 0.0097(19) -0.0103(19) 0.0050(18)
C213 0.054(2) 0.065(3) 0.035(2) 0.0044(18) 0.0060(18) 0.005(2)
C214 0.0289(17) 0.0318(17) 0.0382(19) 0.0012(14) 0.0042(14) -0.0038(14)
P1 0.0275(5) 0.0533(6) 0.0460(6) 0.0027(4) 0.0034(4) -0.0014(4)
F15 0.090(2) 0.149(3) 0.071(2) 0.038(2) -0.0016(17) 0.042(2)
F16 0.0675(17) 0.102(2) 0.0539(16) 0.0073(15) 0.0005(13) 0.0206(16)
 
_geom_special_details
;
 All esds (except the esd in the dihedral angle between two l.s. planes)
 are estimated using the full covariance matrix.  The cell esds are taken
 into account individually in the estimation of esds in distances, angles
 and torsion angles; correlations between esds in cell parameters are only
 used when they are defined by crystal symmetry.  An approximate (isotropic)
 treatment of cell esds is used for estimating esds involving l.s. planes.
;
 
loop_
 _geom_bond_atom_site_label_1
 _geom_bond_atom_site_label_2
 _geom_bond_distance
 _geom_bond_site_symmetry_2
 _geom_bond_publ_flag
Fe1 C110 1.946(3) . ?
Fe1 C210 1.950(3) . ?
Fe1 C101 1.982(3) . ?
Fe1 C201 1.982(4) . ?
Fe1 C114 1.983(3) . ?
Fe1 C214 1.984(3) . ?
N11 C101 1.355(4) . ?
N11 C103 1.391(5) . ?
N11 C102 1.469(5) . ?
N12 C101 1.362(4) . ?
N12 C104 1.379(5) . ?
N12 C105 1.424(4) . ?
N13 C114 1.368(4) . ?
N13 C111 1.392(5) . ?
N13 C109 1.408(5) . ?
N14 C114 1.358(5) . ?
N14 C112 1.387(5) . ?
N14 C113 1.456(5) . ?
N21 C201 1.358(5) . ?
N21 C203 1.384(5) . ?
N21 C202 1.451(6) . ?
N22 C201 1.369(5) . ?
N22 C204 1.387(6) . ?
N22 C205 1.411(5) . ?
N23 C214 1.376(4) . ?
N23 C211 1.379(5) . ?
N23 C209 1.426(5) . ?
N24 C214 1.350(4) . ?
N24 C212 1.384(5) . ?
N24 C213 1.453(5) . ?
C102 H10A 0.9600 . ?
C102 H10B 0.9600 . ?
C102 H10C 0.9600 . ?
C103 C104 1.321(6) . ?
C103 H103 0.9300 . ?
C104 H104 0.9300 . ?
C105 C110 1.372(5) . ?
C105 C106 1.387(5) . ?
C106 C107 1.387(6) . ?
C106 H106 0.9300 . ?
C107 C108 1.382(6) . ?
C107 H107 0.9300 . ?
C108 C109 1.389(5) . ?
C108 H108 0.9300 . ?
C109 C110 1.381(5) . ?
C111 C112 1.322(6) . ?
C111 H111 0.9300 . ?
C112 H112 0.9300 . ?
C113 H11A 0.9600 . ?
C113 H11B 0.9600 . ?
C113 H11C 0.9600 . ?
C202 H20A 0.9600 . ?
C202 H20B 0.9600 . ?
C202 H20C 0.9600 . ?
C203 C204 1.326(7) . ?
C203 H203 0.9300 . ?
C204 H204 0.9300 . ?
C205 C206 1.388(6) . ?
C205 C210 1.390(5) . ?
C206 C207 1.384(7) . ?
C206 H206 0.9300 . ?
C207 C208 1.384(7) . ?
C207 H207 0.9300 . ?
C208 C209 1.381(5) . ?
C208 H208 0.9300 . ?
C209 C210 1.374(5) . ?
C211 C212 1.334(6) . ?
C211 H211 0.9300 . ?
C212 H212 0.9300 . ?
C213 H21A 0.9600 . ?
C213 H21B 0.9600 . ?
C213 H21C 0.9600 . ?
P1 F142 1.497(19) . ?
P1 F133 1.527(12) . ?
P1 F143 1.532(11) . ?
P1 F112 1.536(17) . ?
P1 F15 1.585(3) . ?
P1 F16 1.587(3) . ?
P1 F123 1.592(10) . ?
P1 F141 1.602(11) . ?
P1 F121 1.604(9) . ?
P1 F131 1.605(6) . ?
P1 F111 1.607(10) . ?
P1 F122 1.64(2) . ?
 
loop_
 _geom_angle_atom_site_label_1
 _geom_angle_atom_site_label_2
 _geom_angle_atom_site_label_3
 _geom_angle
 _geom_angle_site_symmetry_1
 _geom_angle_site_symmetry_3
 _geom_angle_publ_flag
C110 Fe1 C210 178.93(15) . . ?
C110 Fe1 C101 77.59(14) . . ?
C210 Fe1 C101 102.49(14) . . ?
C110 Fe1 C201 101.00(15) . . ?
C210 Fe1 C201 77.92(16) . . ?
C101 Fe1 C201 96.62(14) . . ?
C110 Fe1 C114 77.84(15) . . ?
C210 Fe1 C114 102.10(15) . . ?
C101 Fe1 C114 155.39(15) . . ?
C201 Fe1 C114 89.43(14) . . ?
C110 Fe1 C214 103.66(14) . . ?
C210 Fe1 C214 77.41(15) . . ?
C101 Fe1 C214 88.21(13) . . ?
C201 Fe1 C214 155.33(15) . . ?
C114 Fe1 C214 96.20(13) . . ?
C101 N11 C103 110.8(3) . . ?
C101 N11 C102 124.8(3) . . ?
C103 N11 C102 124.4(3) . . ?
C101 N12 C104 111.6(3) . . ?
C101 N12 C105 115.0(3) . . ?
C104 N12 C105 133.3(3) . . ?
C114 N13 C111 111.3(3) . . ?
C114 N13 C109 115.4(3) . . ?
C111 N13 C109 133.3(3) . . ?
C114 N14 C112 110.6(3) . . ?
C114 N14 C113 124.7(3) . . ?
C112 N14 C113 124.6(3) . . ?
C201 N21 C203 110.7(4) . . ?
C201 N21 C202 126.2(3) . . ?
C203 N21 C202 123.1(4) . . ?
C201 N22 C204 110.7(4) . . ?
C201 N22 C205 115.7(3) . . ?
C204 N22 C205 133.6(4) . . ?
C214 N23 C211 111.3(3) . . ?
C214 N23 C209 114.8(3) . . ?
C211 N23 C209 133.8(3) . . ?
C214 N24 C212 110.9(3) . . ?
C214 N24 C213 125.1(3) . . ?
C212 N24 C213 123.9(3) . . ?
N11 C101 N12 103.5(3) . . ?
N11 C101 Fe1 139.4(3) . . ?
N12 C101 Fe1 116.7(2) . . ?
N11 C102 H10A 109.5 . . ?
N11 C102 H10B 109.5 . . ?
H10A C102 H10B 109.5 . . ?
N11 C102 H10C 109.5 . . ?
H10A C102 H10C 109.5 . . ?
H10B C102 H10C 109.5 . . ?
C104 C103 N11 107.5(3) . . ?
C104 C103 H103 126.3 . . ?
N11 C103 H103 126.3 . . ?
C103 C104 N12 106.7(4) . . ?
C103 C104 H104 126.7 . . ?
N12 C104 H104 126.7 . . ?
C110 C105 C106 122.4(4) . . ?
C110 C105 N12 109.4(3) . . ?
C106 C105 N12 128.1(4) . . ?
C105 C106 C107 116.8(4) . . ?
C105 C106 H106 121.6 . . ?
C107 C106 H106 121.6 . . ?
C108 C107 C106 123.0(4) . . ?
C108 C107 H107 118.5 . . ?
C106 C107 H107 118.5 . . ?
C107 C108 C109 117.6(4) . . ?
C107 C108 H108 121.2 . . ?
C109 C108 H108 121.2 . . ?
C110 C109 C108 121.4(4) . . ?
C110 C109 N13 110.0(3) . . ?
C108 C109 N13 128.5(3) . . ?
C105 C110 C109 118.8(3) . . ?
C105 C110 Fe1 120.9(3) . . ?
C109 C110 Fe1 120.1(3) . . ?
C112 C111 N13 106.2(3) . . ?
C112 C111 H111 126.9 . . ?
N13 C111 H111 126.9 . . ?
C111 C112 N14 108.2(3) . . ?
C111 C112 H112 125.9 . . ?
N14 C112 H112 125.9 . . ?
N14 C113 H11A 109.5 . . ?
N14 C113 H11B 109.5 . . ?
H11A C113 H11B 109.5 . . ?
N14 C113 H11C 109.5 . . ?
H11A C113 H11C 109.5 . . ?
H11B C113 H11C 109.5 . . ?
N14 C114 N13 103.7(3) . . ?
N14 C114 Fe1 139.9(3) . . ?
N13 C114 Fe1 116.4(3) . . ?
N21 C201 N22 104.0(3) . . ?
N21 C201 Fe1 139.4(3) . . ?
N22 C201 Fe1 116.4(3) . . ?
N21 C202 H20A 109.5 . . ?
N21 C202 H20B 109.5 . . ?
H20A C202 H20B 109.5 . . ?
N21 C202 H20C 109.5 . . ?
H20A C202 H20C 109.5 . . ?
H20B C202 H20C 109.5 . . ?
C204 C203 N21 107.7(4) . . ?
C204 C203 H203 126.2 . . ?
N21 C203 H203 126.2 . . ?
C203 C204 N22 106.9(4) . . ?
C203 C204 H204 126.5 . . ?
N22 C204 H204 126.5 . . ?
C206 C205 C210 121.3(4) . . ?
C206 C205 N22 129.1(4) . . ?
C210 C205 N22 109.5(3) . . ?
C207 C206 C205 117.9(4) . . ?
C207 C206 H206 121.0 . . ?
C205 C206 H206 121.0 . . ?
C208 C207 C206 122.4(4) . . ?
C208 C207 H207 118.8 . . ?
C206 C207 H207 118.8 . . ?
C209 C208 C207 117.4(4) . . ?
C209 C208 H208 121.3 . . ?
C207 C208 H208 121.3 . . ?
C210 C209 C208 122.6(4) . . ?
C210 C209 N23 109.3(3) . . ?
C208 C209 N23 128.1(4) . . ?
C209 C210 C205 118.3(3) . . ?
C209 C210 Fe1 121.5(3) . . ?
C205 C210 Fe1 120.3(3) . . ?
C212 C211 N23 106.3(3) . . ?
C212 C211 H211 126.9 . . ?
N23 C211 H211 126.9 . . ?
C211 C212 N24 107.8(3) . . ?
C211 C212 H212 126.1 . . ?
N24 C212 H212 126.1 . . ?
N24 C213 H21A 109.5 . . ?
N24 C213 H21B 109.5 . . ?
H21A C213 H21B 109.5 . . ?
N24 C213 H21C 109.5 . . ?
H21A C213 H21C 109.5 . . ?
H21B C213 H21C 109.5 . . ?
N24 C214 N23 103.7(3) . . ?
N24 C214 Fe1 139.2(3) . . ?
N23 C214 Fe1 116.9(2) . . ?
F133 P1 F143 94.1(6) . . ?
F142 P1 F112 87.1(10) . . ?
F142 P1 F15 80.9(7) . . ?
F133 P1 F15 84.4(4) . . ?
F143 P1 F15 90.1(4) . . ?
F112 P1 F15 87.0(6) . . ?
F142 P1 F16 101.5(7) . . ?
F133 P1 F16 93.5(4) . . ?
F143 P1 F16 91.2(4) . . ?
F112 P1 F16 93.3(6) . . ?
F15 P1 F16 177.6(2) . . ?
F133 P1 F123 92.1(6) . . ?
F143 P1 F123 172.5(6) . . ?
F15 P1 F123 86.3(4) . . ?
F16 P1 F123 92.7(4) . . ?
F15 P1 F141 95.4(4) . . ?
F16 P1 F141 87.0(4) . . ?
F15 P1 F121 89.1(3) . . ?
F16 P1 F121 88.5(3) . . ?
F141 P1 F121 175.5(5) . . ?
F15 P1 F131 89.7(3) . . ?
F16 P1 F131 90.7(2) . . ?
F141 P1 F131 89.2(6) . . ?
F121 P1 F131 91.2(5) . . ?
F15 P1 F111 91.8(3) . . ?
F16 P1 F111 87.9(3) . . ?
F141 P1 F111 88.5(6) . . ?
F121 P1 F111 91.0(6) . . ?
F131 P1 F111 177.4(5) . . ?
F142 P1 F122 172.2(10) . . ?
F112 P1 F122 87.0(10) . . ?
F15 P1 F122 93.7(6) . . ?
F16 P1 F122 83.9(6) . . ?
 
loop_
 _geom_torsion_atom_site_label_1
 _geom_torsion_atom_site_label_2
 _geom_torsion_atom_site_label_3
 _geom_torsion_atom_site_label_4
 _geom_torsion
 _geom_torsion_site_symmetry_1
 _geom_torsion_site_symmetry_2
 _geom_torsion_site_symmetry_3
 _geom_torsion_site_symmetry_4
 _geom_torsion_publ_flag
C103 N11 C101 N12 0.9(4) . . . . ?
C102 N11 C101 N12 -178.3(3) . . . . ?
C103 N11 C101 Fe1 -171.1(3) . . . . ?
C102 N11 C101 Fe1 9.7(6) . . . . ?
C104 N12 C101 N11 -1.0(4) . . . . ?
C105 N12 C101 N11 -179.4(3) . . . . ?
C104 N12 C101 Fe1 173.1(2) . . . . ?
C105 N12 C101 Fe1 -5.2(4) . . . . ?
C101 N11 C103 C104 -0.5(4) . . . . ?
C102 N11 C103 C104 178.7(4) . . . . ?
N11 C103 C104 N12 -0.2(4) . . . . ?
C101 N12 C104 C103 0.7(4) . . . . ?
C105 N12 C104 C103 178.7(4) . . . . ?
C101 N12 C105 C110 6.0(4) . . . . ?
C104 N12 C105 C110 -171.9(4) . . . . ?
C101 N12 C105 C106 -172.1(4) . . . . ?
C104 N12 C105 C106 10.0(6) . . . . ?
C110 C105 C106 C107 -0.5(6) . . . . ?
N12 C105 C106 C107 177.4(3) . . . . ?
C105 C106 C107 C108 0.7(6) . . . . ?
C106 C107 C108 C109 0.6(6) . . . . ?
C107 C108 C109 C110 -2.3(6) . . . . ?
C107 C108 C109 N13 -179.9(4) . . . . ?
C114 N13 C109 C110 -2.5(4) . . . . ?
C111 N13 C109 C110 176.3(4) . . . . ?
C114 N13 C109 C108 175.4(4) . . . . ?
C111 N13 C109 C108 -5.9(6) . . . . ?
C106 C105 C110 C109 -1.1(5) . . . . ?
N12 C105 C110 C109 -179.4(3) . . . . ?
C106 C105 C110 Fe1 173.7(3) . . . . ?
N12 C105 C110 Fe1 -4.5(4) . . . . ?
C108 C109 C110 C105 2.5(5) . . . . ?
N13 C109 C110 C105 -179.5(3) . . . . ?
C108 C109 C110 Fe1 -172.4(3) . . . . ?
N13 C109 C110 Fe1 5.6(4) . . . . ?
C114 N13 C111 C112 -0.5(4) . . . . ?
C109 N13 C111 C112 -179.3(4) . . . . ?
N13 C111 C112 N14 0.3(4) . . . . ?
C114 N14 C112 C111 0.1(4) . . . . ?
C113 N14 C112 C111 -175.8(3) . . . . ?
C112 N14 C114 N13 -0.4(4) . . . . ?
C113 N14 C114 N13 175.5(3) . . . . ?
C112 N14 C114 Fe1 -178.9(3) . . . . ?
C113 N14 C114 Fe1 -3.1(6) . . . . ?
C111 N13 C114 N14 0.6(4) . . . . ?
C109 N13 C114 N14 179.6(3) . . . . ?
C111 N13 C114 Fe1 179.5(2) . . . . ?
C109 N13 C114 Fe1 -1.5(4) . . . . ?
C203 N21 C201 N22 -0.1(4) . . . . ?
C202 N21 C201 N22 179.6(4) . . . . ?
C203 N21 C201 Fe1 -177.1(3) . . . . ?
C202 N21 C201 Fe1 2.6(7) . . . . ?
C204 N22 C201 N21 0.2(4) . . . . ?
C205 N22 C201 N21 179.8(3) . . . . ?
C204 N22 C201 Fe1 178.0(3) . . . . ?
C205 N22 C201 Fe1 -2.4(4) . . . . ?
C201 N21 C203 C204 -0.1(5) . . . . ?
C202 N21 C203 C204 -179.8(4) . . . . ?
N21 C203 C204 N22 0.2(5) . . . . ?
C201 N22 C204 C203 -0.3(5) . . . . ?
C205 N22 C204 C203 -179.8(4) . . . . ?
C201 N22 C205 C206 -179.8(4) . . . . ?
C204 N22 C205 C206 -0.3(7) . . . . ?
C201 N22 C205 C210 1.9(5) . . . . ?
C204 N22 C205 C210 -178.7(4) . . . . ?
C210 C205 C206 C207 -0.6(7) . . . . ?
N22 C205 C206 C207 -178.8(4) . . . . ?
C205 C206 C207 C208 0.4(7) . . . . ?
C206 C207 C208 C209 -0.8(7) . . . . ?
C207 C208 C209 C210 1.4(6) . . . . ?
C207 C208 C209 N23 -179.8(4) . . . . ?
C214 N23 C209 C210 1.0(4) . . . . ?
C211 N23 C209 C210 -175.6(4) . . . . ?
C214 N23 C209 C208 -177.9(4) . . . . ?
C211 N23 C209 C208 5.4(7) . . . . ?
C208 C209 C210 C205 -1.6(6) . . . . ?
N23 C209 C210 C205 179.4(3) . . . . ?
C208 C209 C210 Fe1 178.7(3) . . . . ?
N23 C209 C210 Fe1 -0.3(4) . . . . ?
C206 C205 C210 C209 1.2(6) . . . . ?
N22 C205 C210 C209 179.7(3) . . . . ?
C206 C205 C210 Fe1 -179.1(3) . . . . ?
N22 C205 C210 Fe1 -0.6(4) . . . . ?
C214 N23 C211 C212 0.3(4) . . . . ?
C209 N23 C211 C212 177.0(4) . . . . ?
N23 C211 C212 N24 0.2(4) . . . . ?
C214 N24 C212 C211 -0.6(4) . . . . ?
C213 N24 C212 C211 -179.7(4) . . . . ?
C212 N24 C214 N23 0.7(4) . . . . ?
C213 N24 C214 N23 179.8(3) . . . . ?
C212 N24 C214 Fe1 -174.7(3) . . . . ?
C213 N24 C214 Fe1 4.4(6) . . . . ?
C211 N23 C214 N24 -0.6(4) . . . . ?
C209 N23 C214 N24 -178.0(3) . . . . ?
C211 N23 C214 Fe1 176.1(2) . . . . ?
C209 N23 C214 Fe1 -1.4(4) . . . . ?
 
_refine_diff_density_max    0.804
_refine_diff_density_min   -0.578
_refine_diff_density_rms    0.073

_shelx_res_file
;
TITL JS_0169_0m_a.res in P2(1)/c
    js_0169_0m_a_sq.res
    created by SHELXL-2018/3 at 21:17:12 on 18-Mar-2020
REM Old TITL JS_0169_0m in P2(1)/c
REM SHELXT solution in P2(1)/c
REM R1 0.266,  Rweak 0.010,  Alpha 0.031,  Orientation as input
REM Formula found by SHELXT:  C46 Fe
CELL  0.71073  13.6367   8.7801  27.0994   90.000   96.285   90.000
ZERR    4.000   0.0012   0.0008   0.0025    0.000    0.002    0.000
LATT  1
SYMM -X, 1/2+Y, 1/2-Z
SFAC C H FE N P F
UNIT 112 104 4 32 4 24.0026
LIST 4
SIZE 0.42 0.37 0.25
TEMP 200
L.S. 50
BOND $H
CONF
FMAP 2
PLAN 20
ABIN
ACTA
FLAT P1 F111 F121 F131 F141 F112 F122 F132 F142 F113 F123 F133 F143
OMIT 1 0 0
SUMP 1.0 0.0001 1 2 1 3 1 4
WGHT    0.083100    3.569800
FVAR       0.26573   0.39967   0.23608   0.36426
FE1   3    0.734179    0.996738    0.378940    11.00000    0.02607    0.03615 =
         0.02879   -0.00028    0.00382   -0.00307
N11   4    0.886889    1.265147    0.387100    11.00000    0.03721    0.04577 =
         0.03587    0.00321   -0.00128   -0.01115
N12   4    0.755434    1.294489    0.422123    11.00000    0.03919    0.03779 =
         0.03601    0.00087   -0.00084   -0.00066
N13   4    0.550860    0.883917    0.406826    11.00000    0.02991    0.05217 =
         0.03707    0.00336    0.00310   -0.00849
N14   4    0.608519    0.695643    0.368657    11.00000    0.03913    0.04184 =
         0.03616    0.00512   -0.00548   -0.01042
N21   4    0.597311    1.122569    0.287242    11.00000    0.04892    0.05809 =
         0.03964    0.00597   -0.01180   -0.01220
N22   4    0.721900    0.986197    0.272685    11.00000    0.05047    0.06135 =
         0.02933   -0.00183    0.00282   -0.01571
N23   4    0.907970    0.822910    0.412569    11.00000    0.02939    0.03905 =
         0.04290   -0.00325    0.00373    0.00049
N24   4    0.853432    0.900180    0.479471    11.00000    0.03767    0.04021 =
         0.03644    0.00380    0.00213    0.00027
C101  1    0.800461    1.195261    0.393192    11.00000    0.03226    0.04034 =
         0.02726    0.00414   -0.00089   -0.00270
C102  1    0.961778    1.205075    0.357244    11.00000    0.04024    0.07333 =
         0.05483   -0.00557    0.01553   -0.01753
AFIX 137
H10A  2    0.929920    1.151552    0.329025    11.00000   -1.50000
H10B  2    1.004555    1.136600    0.377062    11.00000   -1.50000
H10C  2    0.999812    1.287804    0.346126    11.00000   -1.50000
AFIX   0
C103  1    0.894684    1.403087    0.412500    11.00000    0.05084    0.04229 =
         0.05095    0.00121   -0.00742   -0.01432
AFIX  43
H103  2    0.947528    1.470490    0.413938    11.00000   -1.20000
AFIX   0
C104  1    0.813289    1.420782    0.434196    11.00000    0.05746    0.03727 =
         0.04911   -0.00389   -0.00702   -0.00679
AFIX  43
H104  2    0.797970    1.502497    0.453799    11.00000   -1.20000
AFIX   0
C105  1    0.661555    1.246660    0.434760    11.00000    0.03861    0.04018 =
         0.03292    0.00276   -0.00031    0.00598
C106  1    0.594142    1.329404    0.458651    11.00000    0.05040    0.05587 =
         0.04463   -0.00689    0.00001    0.01687
AFIX  43
H106  2    0.607661    1.427975    0.469981    11.00000   -1.20000
AFIX   0
C107  1    0.505550    1.258043    0.464837    11.00000    0.04173    0.07811 =
         0.04760   -0.00285    0.00895    0.02352
AFIX  43
H107  2    0.458729    1.311475    0.480412    11.00000   -1.20000
AFIX   0
C108  1    0.483708    1.111193    0.448911    11.00000    0.03029    0.07819 =
         0.04571    0.00704    0.00650    0.00774
AFIX  43
H108  2    0.423454    1.066396    0.453258    11.00000   -1.20000
AFIX   0
C109  1    0.555023    1.032945    0.426177    11.00000    0.02906    0.05500 =
         0.03322    0.00586    0.00202    0.00097
C110  1    0.643223    1.100801    0.418107    11.00000    0.02641    0.04539 =
         0.02878    0.00194    0.00089    0.00290
C111  1    0.482479    0.766263    0.407183    11.00000    0.03463    0.07149 =
         0.04066    0.01278   -0.00214   -0.01999
AFIX  43
H111  2    0.423292    0.768292    0.421268    11.00000   -1.20000
AFIX   0
C112  1    0.518625    0.651072    0.383466    11.00000    0.04304    0.05746 =
         0.03931    0.00986   -0.00696   -0.02140
AFIX  43
H112  2    0.488904    0.556457    0.377704    11.00000   -1.20000
AFIX   0

C113  1    0.667882    0.603284    0.338642    11.00000    0.04890    0.04167 =
         0.05363   -0.00472   -0.00583   -0.00493
AFIX 137
H11A  2    0.650011    0.625542    0.304146    11.00000   -1.50000
H11B  2    0.656331    0.497374    0.344645    11.00000   -1.50000
H11C  2    0.736456    0.626023    0.347338    11.00000   -1.50000
AFIX   0
C114  1    0.630123    0.841021    0.383177    11.00000    0.03135    0.04300 =
         0.03281    0.00434   -0.00221   -0.00254
C201  1    0.675850    1.046674    0.310636    11.00000    0.03686    0.04103 =
         0.03840    0.00040   -0.00190   -0.01301

C202  1    0.523765    1.206671    0.310989    11.00000    0.05590    0.06553 =
         0.07309    0.00423   -0.01481    0.01154
AFIX 137
H20A  2    0.505127    1.296264    0.291922    11.00000   -1.50000
H20B  2    0.550736    1.235741    0.343847    11.00000   -1.50000
H20C  2    0.466784    1.143636    0.312903    11.00000   -1.50000
AFIX   0
C203  1    0.595228    1.109304    0.236231    11.00000    0.06724    0.08978 =
         0.04161    0.01076   -0.01706   -0.01501
AFIX  43
H203  2    0.548379    1.151549    0.212644    11.00000   -1.20000
AFIX   0
C204  1    0.672102    1.025476    0.227070    11.00000    0.07673    0.09352 =
         0.02916   -0.00110   -0.00150   -0.03083
AFIX  43
H204  2    0.689330    0.998231    0.195994    11.00000   -1.20000
AFIX   0
C205  1    0.807759    0.900337    0.287077    11.00000    0.04893    0.05499 =
         0.04121   -0.00754    0.01434   -0.01529
C206  1    0.869795    0.826292    0.257575    11.00000    0.06927    0.08641 =
         0.04691   -0.01729    0.02969   -0.01469
AFIX  43
H206  2    0.858365    0.830157    0.223130    11.00000   -1.20000
AFIX   0
C207  1    0.949187    0.746529    0.280987    11.00000    0.06664    0.08193 =
         0.06998   -0.02018    0.04204   -0.00434
AFIX  43
H207  2    0.991561    0.696962    0.261628    11.00000   -1.20000
AFIX   0
C208  1    0.967868    0.737781    0.332130    11.00000    0.04222    0.06018 =
         0.07114   -0.00846    0.02195    0.00180
AFIX  43
H208  2    1.021145    0.682634    0.347244    11.00000   -1.20000
AFIX   0
C209  1    0.904353    0.814091    0.359857    11.00000    0.03315    0.04293 =
         0.05349   -0.00537    0.01438   -0.00580
C210  1    0.823852    0.893819    0.338573    11.00000    0.03563    0.03942 =
         0.04054   -0.00446    0.01068   -0.01011
C211  1    0.974211    0.772839    0.451274    11.00000    0.03142    0.03893 =
         0.07445    0.00002   -0.00511    0.00330
AFIX  43
H211  2    1.031240    0.716478    0.448885    11.00000   -1.20000
AFIX   0
C212  1    0.940169    0.821369    0.492812    11.00000    0.04760    0.04841 =
         0.04942    0.00968   -0.01029    0.00501
AFIX  43
H212  2    0.969493    0.805140    0.525005    11.00000   -1.20000
AFIX   0
C213  1    0.794812    0.971072    0.514806    11.00000    0.05416    0.06518 =
         0.03524    0.00437    0.00599    0.00496
AFIX 137
H21A  2    0.726811    0.973304    0.501186    11.00000   -1.50000
H21B  2    0.817672    1.073207    0.521467    11.00000   -1.50000
H21C  2    0.801222    0.913547    0.545114    11.00000   -1.50000
AFIX   0
C214  1    0.832101    0.903806    0.429650    11.00000    0.02895    0.03182 =
         0.03818    0.00125    0.00424   -0.00378
P1    5    0.225204    0.474032    0.414682    11.00000    0.02754    0.05327 =
         0.04601    0.00274    0.00343   -0.00138
PART 1
F111  6    0.123907    0.491661    0.439378    21.00000    0.05176
F121  6    0.195977    0.304059    0.397071    21.00000    0.05491
F131  6    0.328818    0.461289    0.392006    21.00000    0.04151
F141  6    0.257397    0.638322    0.436491    21.00000    0.07977
PART 0
PART 2
F112  6    0.135325    0.537722    0.437400    31.00000    0.07648
F122  6    0.166377    0.310686    0.409629    31.00000    0.11075
F132  6    0.315942    0.393529    0.386593    31.00000    0.05332
F142  6    0.265552    0.632768    0.417115    31.00000    0.09486
PART 0
PART 3
F113  6    0.216553    0.642261    0.440901    41.00000    0.09428
F123  6    0.115907    0.447774    0.428460    41.00000    0.07440
F133  6    0.225645    0.321010    0.387904    41.00000    0.09465
F143  6    0.326728    0.521498    0.400781    41.00000    0.09021
PART 0
F15   6    0.175361    0.535434    0.362928    11.00000    0.09012    0.14851 =
         0.07091    0.03796   -0.00163    0.04236
F16   6    0.273247    0.405761    0.465949    11.00000    0.06748    0.10195 =
         0.05392    0.00727    0.00052    0.02056
HKLF 4


REM  JS_0169_0m_a.res in P2(1)/c
REM wR2 = 0.168338, GooF = S = 1.03075, Restrained GooF = 1.03750 for all data
REM R1 = 0.057086 for 4696 Fo > 4sig(Fo) and 0.083129 for all 6622 data
REM 416 parameters refined using 11 restraints

END

WGHT      0.0831      3.5700

REM Highest difference peak  0.804,  deepest hole -0.578,  1-sigma level  0.073
Q1    1   0.1074  0.5064  0.4163  11.00000  0.05    0.80
Q2    1   0.3028  0.5072  0.4595  11.00000  0.05    0.59
Q3    1   0.1886  0.3535  0.3796  11.00000  0.05    0.59
Q4    1   0.2260  0.6640  0.4193  11.00000  0.05    0.59
Q5    1   0.1406  0.4909  0.4633  11.00000  0.05    0.57
Q6    1   0.3194  0.5783  0.4326  11.00000  0.05    0.55
Q7    1   0.3106  0.5195  0.3792  11.00000  0.05    0.54
Q8    1   0.3475  0.4880  0.4196  11.00000  0.05    0.53
Q9    1   0.1311  0.4179  0.4526  11.00000  0.05    0.53
Q10   1   0.2674  0.6248  0.3815  11.00000  0.05    0.42
Q11   1   0.2813  0.3278  0.3930  11.00000  0.05    0.38
Q12   1   0.6726  1.0749  0.4033  11.00000  0.05    0.37
Q13   1   0.1753  0.5959  0.4544  11.00000  0.05    0.35
Q14   1   0.2292  0.6234  0.4607  11.00000  0.05    0.35
Q15   1   0.8069  0.9685  0.4063  11.00000  0.05    0.34
Q16   1   0.2113  0.2786  0.4186  11.00000  0.05    0.33
Q17   1   0.9092  0.8184  0.3831  11.00000  0.05    0.32
Q18   1   0.6657  1.0095  0.4001  11.00000  0.05    0.32
Q19   1   0.7408  1.0544  0.4112  11.00000  0.05    0.30
Q20   1   0.2392  0.3106  0.4301  11.00000  0.05    0.30
;
_shelx_res_checksum   10491

_shelx_hkl_file
;
   1   0   0   12.40    0.60
  -1   0   0   11.20    0.70
   2   0   0 6374.26  129.39
  -2   0   0 6192.88  129.09
  -2   0   0 6267.87  129.69
  -3   0   0 1138.99   23.40
   3   0   0 1101.69   24.60
  -3   0   0 1148.69   23.60
  -3   0   0 1120.49   25.00
  -4   0   0 1636.34   33.80
  -4   0   0 1622.94   34.00
  -4   0   0 1633.84   36.00
  -5   0   0    0.80    0.40
  -5   0   0    1.10    1.00
  -5   0   0    1.10    0.40
   5   0   0    2.80    1.00
   6   0   0   32.70    2.80
  -6   0   0   29.50    1.30
  -6   0   0   27.20    2.90
   7   0   0   84.09    4.20
  -7   0   0   85.29    2.50
  -7   0   0   92.69    4.90
   8   0   0   89.29    4.50
  -8   0   0   90.49    5.20
  -8   0   0   78.39    2.30
   9   0   0   12.20    2.50
  -9   0   0   16.20    3.10
 -10   0   0   -3.10    1.50
  10   0   0    2.00    1.50
  11   0   0   11.10    2.90
 -11   0   0    9.00    2.80
  12   0   0    4.50    2.40
 -12   0   0    3.10    2.50
  13   0   0  163.48    8.40
 -13   0   0  162.88    9.20
  14   0   0   36.20    5.00
 -14   0   0   35.40    5.80
 -15   0   0   32.40    5.60
  15   0   0   22.30    4.60
  16   0   0   14.60    4.10
 -16   0   0   13.80    4.70
   0  -1   0    4.10    0.50
   0  -1   0    3.00    0.40
   0   1   0    5.10    0.50
   0   1   0    4.40    0.70
   1  -1   0   15.90    0.90
  -1  -1   0   16.50    1.00
  -1   1   0   23.70    1.40
  -1   1   0   23.60    1.10
  -2  -1   0  544.45   12.40
   2  -1   0  559.44   12.40
   2   1   0  529.55   11.80
  -2   1   0  558.54   13.00
   2   1   0  549.35   12.80
   2   1   0  552.64   12.20
  -2   1   0  567.44   12.80
  -3  -1   0  388.36    9.60
   3  -1   0  382.96    9.40
  -3   1   0  397.66    9.70
   3   1   0  386.76    9.70
   3   1   0  385.46    8.50
   3   1   0  374.06    8.20
  -3   1   0  380.56    9.90
  -4  -1   0  351.06    9.40
  -4   1   0  357.16    9.10
   4   1   0  343.67    9.20
  -4   1   0  340.37    9.70
   5  -1   0    3.00    1.10
  -5  -1   0    3.00    1.10
   5   1   0    1.40    0.90
  -5   1   0    0.40    1.00
  -5   1   0    1.20    0.90
  -6  -1   0   11.20    1.90
   6  -1   0   10.30    1.70
  -6   1   0    6.10    1.80
   6   1   0    9.50    1.80
  -6   1   0   12.00    1.70
   7  -1   0   32.10    3.10
  -7  -1   0   34.30    3.40
   7   1   0   33.90    3.20
  -7   1   0   34.00    2.60
  -7   1   0   36.50    3.70
  -8  -1   0   71.49    4.70
   8  -1   0   79.49    4.40
  -8   1   0   79.59    5.00
   8   1   0   84.59    4.70
  -8   1   0   75.29    3.40
   9  -1   0   13.50    2.60
  -9  -1   0    6.80    2.10
  -9   1   0    7.10    2.60
   9   1   0   13.50    2.60
  -9   1   0   11.00    1.80
 -10  -1   0   43.20    4.80
  10  -1   0   34.40    4.00
  10   1   0   40.30    4.30
 -10   1   0   36.60    2.70
 -10   1   0   38.70    4.90
  11  -1   0    2.10    2.20
 -11  -1   0   -1.40    2.10
 -11   1   0    5.80    2.50
  11   1   0    2.80    2.10
 -12  -1   0   -3.90    1.70
  12  -1   0    0.20    2.20
  12   1   0   -0.70    2.20
 -12   1   0    0.00    2.10
 -13  -1   0   -1.80    2.20
  13  -1   0    2.60    2.60
 -13   1   0    0.90    2.40
  13   1   0    1.00    2.30
  14  -1   0   50.69    5.90
 -14  -1   0   43.50    6.20
  14   1   0   53.69    6.10
 -14   1   0   35.90    5.90
 -15  -1   0   -1.60    2.60
  15  -1   0   -1.40    2.50
  15   1   0   -1.30    2.70
 -15   1   0    4.20    3.20
 -16  -1   0   -3.30    2.60
  16  -1   0    3.90    3.50
  16   1   0    2.50    3.90
 -16   1   0    3.10    3.70
   0  -2   0 1020.40   22.70
   0   2   0 1038.60   23.80
   0   2   0 1047.20   22.40
   1  -2   0  294.97    7.60
  -1  -2   0  295.87    7.60
  -1  -2   0  304.57    7.10
  -1   2   0  310.87    8.80
  -1   2   0  294.27    7.40
   1   2   0  289.37    8.30
   2  -2   0 9866.31  200.88
  -2  -2   0 9840.92  200.68
  -2  -2   0 9999.00  200.48
  -2   2   0 9628.54  200.98
   2   2   0 9547.75  201.28
  -2   2   0 9562.04  202.18
  -3  -2   0   16.90    1.60
   3  -2   0   17.20    1.70
  -3   2   0   17.90    2.20
  -3   2   0   13.40    1.70
   3   2   0   15.70    1.70
   3   2   0   16.00    2.00
  -4  -2   0  244.68    7.00
   4  -2   0  233.78    6.90
  -4   2   0  228.58    7.40
   4   2   0  222.28    7.30
   4   2   0  230.48    6.30
  -4   2   0  235.28    7.70
  -5  -2   0   77.49    3.80
   5  -2   0   82.39    3.80
   5   2   0   80.69    4.00
  -5   2   0   84.99    4.20
   5   2   0   79.59    2.80
  -5   2   0   89.39    4.30
  -6  -2   0   64.99    3.80
   6  -2   0   78.99    3.90
  -6   2   0   65.09    4.10
   6   2   0   73.39    2.60
   6   2   0   66.09    3.90
  -6   2   0   72.29    4.00
   6   2   0   64.09    2.10
  -7  -2   0  418.46   12.70
   7  -2   0  443.86   12.40
   7   2   0  442.06   12.60
  -7   2   0  432.76   12.30
  -7   2   0  430.06   13.30
  -8  -2   0    0.00    1.40
   8  -2   0    1.60    1.40
   8   2   0    1.20    1.60
  -8   2   0    0.90    1.50
  -8   2   0   -0.30    1.20
  -9  -2   0   -0.10    1.40
   9  -2   0    1.40    1.50
  -9   2   0    1.00    1.30
   9   2   0   -2.20    1.30
  -9   2   0   -0.60    1.50
  10  -2   0   79.09    5.90
 -10  -2   0   60.39    5.80
 -10   2   0   60.79    5.80
 -10   2   0   60.49    3.90
  10   2   0   68.69    5.60
  11  -2   0   74.89    6.20
 -11  -2   0   63.39    6.10
  11   2   0   65.69    5.70
 -11   2   0   65.99    6.50
  12  -2   0    4.60    2.20
 -12  -2   0    4.90    2.80
 -12   2   0    3.40    2.90
  12   2   0    2.20    2.30
 -13  -2   0    1.90    2.80
  13  -2   0    4.90    2.50
  13   2   0    9.60    2.90
 -13   2   0    5.60    3.10
 -14  -2   0    3.10    3.30
  14  -2   0    4.20    2.60
 -14   2   0    6.60    3.50
  14   2   0    5.90    3.30
  15  -2   0   47.60    6.10
 -15  -2   0   39.20    6.10
  15   2   0   49.20    6.70
 -15   2   0   40.70    6.60
 -16  -2   0   -2.10    3.70
  16  -2   0    2.30    3.20
 -16   2   0    0.60    4.00
  16   2   0    0.80    3.70
   0  -3   0    0.20    0.70
   0   3   0   -0.30    1.00
   0   3   0    0.40    0.70
  -1  -3   0  110.99    3.50
  -1  -3   0  104.39    4.00
   1  -3   0  108.59    4.20
   1   3   0  116.79    5.10
  -1   3   0  115.49    3.90
  -1   3   0  113.29    5.30
  -2  -3   0    2.00    0.80
   2  -3   0    2.90    1.10
  -2  -3   0    4.10    1.20
   2   3   0    6.00    1.70
  -2   3   0    2.30    1.10
  -2   3   0    0.00    1.20
  -3  -3   0  247.18    7.20
  -3  -3   0  249.18    6.90
   3  -3   0  238.38    7.30
  -3   3   0  243.48    7.50
  -3   3   0  241.08    8.60
   3   3   0  245.08    7.90
  -4  -3   0   31.10    2.60
   4  -3   0   27.80    2.50
   4   3   0   26.50    2.70
   4   3   0   29.20    3.20
  -4   3   0   27.80    3.30
  -4   3   0   32.40    3.10
   5  -3   0    4.50    1.40
  -5  -3   0    6.10    1.50
   5   3   0    6.20    1.40
  -5   3   0    6.20    1.70
  -5   3   0    3.90    1.70
   5   3   0    6.00    2.00
  -6  -3   0  507.55   13.90
   6  -3   0  506.85   13.80
   6   3   0  507.85   12.60
   6   3   0  519.65   14.50
  -6   3   0  508.95   14.60
  -6   3   0  493.25   14.80
  -7  -3   0    6.40    1.80
   7  -3   0    8.00    1.90
  -7   3   0    7.70    2.40
   7   3   0    5.10    1.10
  -7   3   0    5.40    2.00
   7   3   0    7.20    2.10
  -8  -3   0   40.10    4.00
   8  -3   0   38.60    3.80
  -8   3   0   38.60    4.00
  -8   3   0   45.00    4.70
   8   3   0   34.60    3.80
   8   3   0   35.80    1.60
   9  -3   0   82.49    5.00
  -9  -3   0   94.69    5.80
   9   3   0   88.69    5.40
  -9   3   0   96.29    5.40
  -9   3   0  101.99    6.20
  10  -3   0    2.40    2.10
 -10  -3   0    5.30    2.40
 -10   3   0    6.90    2.30
 -10   3   0    5.20    2.50
  10   3   0    5.60    2.30
  11  -3   0    6.90    2.60
 -11  -3   0    7.10    2.80
  11   3   0   12.00    3.10
 -11   3   0    5.50    2.60
 -11   3   0   10.30    2.40
 -12  -3   0   11.00    3.30
  12  -3   0   10.50    2.90
 -12   3   0   22.30    4.40
  12   3   0   12.20    3.50
  13  -3   0    2.00    2.50
 -13  -3   0    0.50    2.50
 -13   3   0    2.60    3.30
  13   3   0    4.20    2.60
 -14  -3   0    2.00    4.20
  14  -3   0    2.50    2.60
 -14   3   0    7.50    3.50
  14   3   0    3.90    3.10
 -15  -3   0   -4.90    2.80
  15  -3   0    4.70    2.90
  15   3   0    4.30    3.10
 -15   3   0    3.10    3.40
  16  -3   0    3.90    3.50
 -16  -3   0    4.70    4.20
  16   3   0    7.80    4.20
 -16   3   0    4.70    4.10
   0  -4   0  272.67    8.40
   0   4   0  299.97   10.30
   0   4   0  280.37    7.80
   1  -4   0   42.80    3.30
  -1  -4   0   39.10    3.10
  -1   4   0   47.10    4.50
   1   4   0   44.10    4.20
  -1   4   0   44.00    2.60
   1   4   0   45.40    2.70
  -2  -4   0  130.29    5.10
  -2  -4   0  129.29    4.40
   2  -4   0  127.59    5.20
  -2   4   0  130.79    6.50
  -2   4   0  131.09    4.80
   2   4   0  129.29    6.20
  -3  -4   0  413.86   10.70
   3  -4   0  405.66   11.60
  -3  -4   0  420.56   11.40
  -3   4   0  415.86   11.40
   3   4   0  407.16   12.50
  -3   4   0  394.46   13.30
   4  -4   0  709.63   17.90
  -4  -4   0  688.43   17.00
  -4  -4   0  703.13   17.40
   4   4   0  714.43   18.40
  -4   4   0  679.53   19.70
  -4   4   0  681.93   17.70
  -5  -4   0  434.16   11.80
   5  -4   0  428.26   12.40
  -5   4   0  429.16   12.70
   5   4   0  429.26   12.40
   5   4   0  422.36   13.60
  -5   4   0  430.06   14.10
   6  -4   0   81.89    4.50
  -6  -4   0   84.59    4.50
   6   4   0   77.69    4.20
   6   4   0   84.19    5.30
  -6   4   0   83.79    6.40
  -6   4   0   86.99    5.00
   7  -4   0   49.00    4.40
  -7  -4   0   37.30    3.70
   7   4   0   44.70    3.40
  -7   4   0   41.20    4.60
  -7   4   0   48.20    4.60
   7   4   0   39.50    4.30
   8  -4   0   93.99    5.30
  -8  -4   0   89.49    5.40
   8   4   0   86.39    5.50
  -8   4   0   91.49    6.00
  -8   4   0   92.99    7.20
   8   4   0   89.59    4.00
   9  -4   0    0.10    1.40
  -9  -4   0   -1.60    1.90
   9   4   0    4.30    2.10
  -9   4   0   -2.60    1.60
  -9   4   0   -1.40    1.70
 -10  -4   0   37.30    4.60
  10  -4   0   36.00    4.40
  10   4   0   39.10    4.80
 -10   4   0   38.80    5.20
 -10   4   0   37.20    4.50
 -11  -4   0    0.90    2.10
  11  -4   0    3.70    2.10
  11   4   0   -0.30    1.80
 -11   4   0   -1.40    1.90
 -11   4   0    4.70    3.00
  12  -4   0    0.00    2.20
 -12  -4   0    3.20    2.40
  12   4   0   -1.30    2.10
 -12   4   0   -1.10    2.10
  13  -4   0   42.60    5.40
 -13  -4   0   51.09    6.40
 -13   4   0   40.40    5.90
  13   4   0   53.59    6.60
 -14  -4   0    2.20    3.10
  14  -4   0   -0.60    2.60
 -14   4   0   -1.60    2.70
  14   4   0    3.10    3.10
  15  -4   0    4.00    3.30
 -15  -4   0    9.40    4.60
 -15   4   0    7.30    4.40
  15   4   0    5.30    4.00
   0  -5   0    0.00    1.20
   0   5   0    1.10    1.80
   0   5   0   -0.10    1.00
   1  -5   0   26.70    3.00
  -1  -5   0   16.50    2.40
   1   5   0   21.00    3.50
  -1   5   0   20.30    2.20
  -1   5   0   17.50    3.60
   1   5   0   25.30    2.50
  -2  -5   0    7.20    1.80
   2  -5   0    6.10    1.90
   2   5   0    9.60    2.00
  -2   5   0    4.20    1.50
   2   5   0    7.00    2.30
  -2   5   0    3.10    2.20
  -3  -5   0  355.46   10.80
  -3  -5   0  364.06    9.90
   3  -5   0  381.76   11.30
  -3   5   0  323.17   12.70
   3   5   0  362.86   12.30
  -3   5   0  349.87   10.50
  -4  -5   0   12.20    2.20
  -4  -5   0   14.10    2.10
   4  -5   0   11.30    2.30
  -4   5   0   12.30    3.10
  -4   5   0   13.40    2.40
   4   5   0    8.80    2.40
   5  -5   0  232.58    8.60
  -5  -5   0  227.28    7.70
   5   5   0  226.98    8.90
  -5   5   0  217.98    8.40
  -5   5   0  217.08    9.90
   5   5   0  241.68   10.00
  -6  -5   0  143.99    6.20
   6  -5   0  145.89    6.70
   6   5   0  148.59    6.70
  -6   5   0  132.19    6.80
   6   5   0  169.38    8.10
  -6   5   0  164.08    8.50
   7  -5   0   80.69    5.00
  -7  -5   0   71.29    4.50
  -7   5   0   67.39    5.70
  -7   5   0   78.59    7.10
   7   5   0   74.29    5.20
   7   5   0   79.69    6.60
  -8  -5   0   37.00    4.10
   8  -5   0   28.70    3.70
  -8   5   0   43.80    4.80
  -8   5   0   39.00    5.10
   8   5   0   27.60    4.20
  -9  -5   0    1.60    2.10
   9  -5   0   -1.30    1.50
   9   5   0   -2.00    1.90
  -9   5   0    0.10    2.10
  -9   5   0    3.60    2.70
 -10  -5   0   30.20    4.30
  10  -5   0   33.80    4.40
 -10   5   0   40.10    5.40
  10   5   0   39.50    5.10
 -10   5   0   43.10    5.40
  11  -5   0    3.70    2.20
 -11  -5   0    3.90    2.60
  11   5   0    2.60    2.40
 -11   5   0    4.40    3.00
 -11   5   0   -1.10    2.60
 -12  -5   0    4.50    3.00
  12  -5   0    3.30    2.60
  12   5   0    1.10    2.70
 -12   5   0   -0.60    2.70
 -12   5   0    2.40    3.30
  13  -5   0    3.70    2.80
 -13  -5   0    6.60    3.60
  13   5   0    7.80    3.80
 -13   5   0    2.90    3.10
 -14  -5   0   -2.20    3.60
  14  -5   0   -1.70    2.70
  14   5   0    4.20    3.70
 -14   5   0    1.50    3.60
  15  -5   0    8.30    3.90
 -15  -5   0    2.10    3.80
  15   5   0    3.90    4.30
 -15   5   0    6.70    4.00
   0  -6   0  140.59    6.40
   0   6   0  131.09    5.30
   0   6   0  141.29    8.00
   1  -6   0    1.50    1.70
  -1  -6   0    7.00    2.20
   1   6   0    6.50    1.80
   1   6   0    2.90    2.20
  -1   6   0    1.30    1.30
  -1   6   0    3.40    2.20
  -2  -6   0  248.08    8.90
   2  -6   0  242.88    9.00
   2   6   0  245.78    8.10
  -2   6   0  233.48    7.90
   2   6   0  230.28   10.30
  -2   6   0  245.88   11.10
  -3  -6   0   20.90    3.00
   3  -6   0   23.20    3.20
  -3   6   0   16.70    3.90
  -3   6   0   23.20    2.90
   3   6   0   26.60    3.30
   3   6   0   21.70    3.70
   4  -6   0  123.89    6.30
  -4  -6   0  133.29    5.40
  -4  -6   0  123.09    6.00
  -4   6   0  134.59    6.10
   4   6   0  129.49    7.30
  -4   6   0  128.89    8.10
   5  -6   0   21.10    3.30
  -5  -6   0   22.10    3.10
  -5  -6   0   25.10    3.00
  -5   6   0   25.20    4.60
   5   6   0   21.60    3.70
  -5   6   0   22.40    3.30
  -6  -6   0  313.57   10.40
   6  -6   0  316.17   11.50
   6   6   0  352.06   12.10
  -6   6   0  329.97   11.60
   6   6   0  333.27   13.30
  -6   6   0  341.67   13.80
  -7  -6   0   13.00    2.70
   7  -6   0   17.60    3.40
   7   6   0   18.50    3.90
  -7   6   0   11.40    3.10
   7   6   0   14.80    3.10
  -7   6   0   15.40    4.30
  -8  -6   0   60.79    5.20
   8  -6   0   61.39    5.90
  -8   6   0   63.19    7.10
  -8   6   0   70.09    6.50
   8   6   0   59.89    6.40
   9  -6   0   10.20    2.90
  -9  -6   0   14.50    3.40
  -9   6   0   11.80    3.60
   9   6   0    8.90    3.40
  -9   6   0    9.00    3.30
  10  -6   0   -0.60    2.20
 -10  -6   0   -3.00    2.40
 -10   6   0    1.80    2.40
 -10   6   0    0.00    2.60
  10   6   0    1.70    2.20
 -11  -6   0   11.50    3.80
  11  -6   0   14.40    3.70
 -11   6   0   11.20    3.70
 -11   6   0   13.20    3.80
  11   6   0   19.90    4.70
  12  -6   0    2.90    3.00
 -12  -6   0    4.60    3.40
 -12   6   0    3.10    3.60
  12   6   0    2.30    3.70
 -12   6   0   -1.10    2.60
 -13  -6   0   -3.30    3.50
  13  -6   0    2.30    2.80
  13   6   0    0.40    3.30
 -13   6   0    2.50    3.60
 -14  -6   0    1.00    4.60
  14  -6   0    1.00    3.20
  14   6   0    2.60    4.10
 -14   6   0   -0.60    3.50
   0  -7   0   -0.60    1.80
   0   7   0    2.80    1.70
   0   7   0    1.60    2.30
   1  -7   0   95.09    5.70
  -1  -7   0   90.09    5.50
   1   7   0   90.19    8.20
  -1   7   0   90.19    4.80
  -1   7   0   80.39    8.00
  -2  -7   0   11.10    2.60
   2  -7   0    6.40    2.30
  -2   7   0    9.10    2.20
  -2   7   0    6.90    3.30
   2   7   0    6.40    3.00
  -3  -7   0    8.60    2.50
   3  -7   0    5.20    2.30
  -3   7   0    6.00    2.10
   3   7   0    5.40    2.60
  -3   7   0    6.70    2.80
   4  -7   0    2.70    2.00
  -4  -7   0    8.00    2.50
  -4   7   0    0.70    2.40
   4   7   0    5.50    2.90
  -4   7   0    2.80    1.90
  -5  -7   0   13.00    2.60
   5  -7   0    8.40    2.60
   5   7   0   11.70    3.40
  -5   7   0    9.00    2.60
  -5   7   0   17.30    4.20
   6  -7   0   20.70    3.80
   6   7   0   19.40    4.20
   6   7   0   19.70    4.40
  -6   7   0   18.90    4.50
  -6   7   0   25.90    3.90
   7  -7   0  192.28    9.20
   7   7   0  190.18   10.50
  -7   7   0  181.98   10.80
   7   7   0  204.78    9.50
  -7   7   0  186.38    8.80
   8  -7   0   67.59    6.60
  -8   7   0   74.99    6.80
  -8   7   0   61.89    7.50
   8   7   0   72.59    7.50
   9  -7   0   -0.70    2.10
  -9   7   0    0.50    2.80
  -9   7   0    1.80    3.40
   9   7   0    2.80    3.10
  10  -7   0    0.70    2.10
 -10   7   0   -2.70    2.50
  10   7   0    3.10    3.40
 -10   7   0    2.40    3.10
  11  -7   0    9.70    3.30
  11   7   0    7.90    3.80
 -11   7   0    8.10    4.20
 -11   7   0    7.90    4.40
  12  -7   0    2.40    2.90
  12   7   0   -0.40    3.40
 -12   7   0    2.70    3.50
 -12   7   0    3.00    4.00
  13  -7   0   -5.20    2.70
 -13   7   0    1.40    3.20
  13   7   0    2.50    3.40
   0  -8   0  149.79    7.80
   0   8   0  150.08   11.40
   1  -8   0    7.10    2.60
  -1  -8   0   14.20    3.10
   1   8   0   11.00    3.70
  -1   8   0   12.30    4.00
   2  -8   0   74.09    6.30
  -2  -8   0   77.99    6.40
   2   8   0   76.09    7.90
  -2   8   0   73.19    8.30
   3  -8   0    1.60    2.10
  -3  -8   0    1.40    2.00
   3   8   0    7.90    3.20
  -3   8   0    6.50    3.70
  -4  -8   0   81.49    6.40
   4  -8   0   68.59    6.30
  -4   8   0   66.79    7.90
   4   8   0   89.79    8.50
   5  -8   0   15.40    3.50
  -5  -8   0   10.90    2.90
  -5   8   0   17.90    4.80
   5   8   0   13.60    4.20
   6  -8   0    4.90    3.00
  -6   8   0   -3.90    2.70
   6   8   0   17.20    4.30
   6   8   0    9.00    3.80
   7  -8   0   19.90    4.00
   7   8   0   13.00    4.70
  -7   8   0   17.40    5.20
   8  -8   0   12.10    3.50
   8   8   0   18.70    4.90
  -8   8   0   11.90    5.00
   9  -8   0    9.10    3.40
  -9   8   0   11.50    4.50
   9   8   0   13.50    4.80
  10  -8   0   11.10    3.60
 -10   8   0   12.10    4.60
  10   8   0    7.80    4.40
  11  -8   0    3.00    3.20
 -11   8   0    2.90    4.00
  11   8   0    9.90    4.50
   0  -9   0    1.30    2.60
   0   9   0    1.20    3.00
  -1  -9   0    3.20    2.40
   1  -9   0    3.90    2.60
  -1   9   0    0.10    3.40
   1   9   0   -1.20    3.20
  -2  -9   0    5.00    3.00
   2  -9   0    0.60    2.50
  -2   9   0    0.00    3.40
   2   9   0   -4.80    2.40
  -3  -9   0   26.30    4.20
   3  -9   0   27.30    9.90
   3   9   0   26.80    5.50
  -3   9   0   25.40    5.80
  -4  -9   0    4.30    2.70
   4  -9   0    3.40    2.80
  -4   9   0   -1.30    2.90
   4   9   0   -3.30    3.00
  -5  -9   0   18.10    3.70
   5  -9   0   27.40    4.60
  -5   9   0   20.60    5.20
   5   9   0   24.60    5.10
   6  -9   0    1.30    2.50
   6   9   0   15.40    4.60
  -6   9   0    6.70    4.10
   6   9   0    4.00    3.60
   7  -9   0   -0.10    2.70
   7   9   0    3.00    3.70
  -7   9   0    3.90    3.90
   8  -9   0    1.00    2.80
  -8   9   0    0.50    3.00
   8   9   0    1.80    3.30
   9  -9   0   13.80    4.50
   9   9   0   10.20    4.90
  -9   9   0    6.50    4.50
   0 -10   0   96.69    8.30
   0  10   0   78.99    9.90
  -1 -10   0   -1.00    2.40
   1 -10   0    6.20    3.30
   1  10   0    4.20    4.40
  -1  10   0    3.80    4.30
   2 -10   0   34.10    5.10
  -2 -10   0   47.20    5.70
   2  10   0   44.80    7.50
  -2  10   0   57.19    8.90
   3 -10   0    2.10    2.90
  -3 -10   0    3.60    3.30
  -3  10   0   -1.30    3.40
   3  10   0    8.70    4.30
   4 -10   0    5.80    3.10
  -4 -10   0    6.50    3.10
  -4  10   0    6.70    4.30
   4  10   0    9.60    5.10
   5 -10   0   -3.30    2.20
  -5 -10   0    3.20    2.80
   5  10   0   -0.90    4.10
  -5  10   0    3.80    4.10
   6 -10   0    3.90    3.20
   6  10   0    7.30    4.90
  -6  10   0    3.00    3.70
   7 -10   0    1.80    3.50
   7  10   0   19.20    6.20
  -7  10   0   10.50    5.30
   0  11   0   -3.10    3.60
  17   0  -1   -1.80    3.40
  16   0  -1   -2.30    2.90
 -16   0   1   -1.10    3.20
  15   0  -1   -0.30    2.40
 -15   0   1    0.10    3.00
  14   0  -1    2.10    2.90
 -14   0   1    5.50    2.90
  13   0  -1    2.90    2.40
 -13   0   1    2.20    2.50
 -12   0   1    4.00    2.50
  12   0  -1    2.40    2.40
  11   0  -1    1.00    1.80
 -11   0   1    0.90    2.00
 -10   0   1   -0.30    2.00
  10   0  -1    2.70    1.70
  -9   0   1   -0.80    1.50
   9   0  -1    0.50    1.50
   8   0  -1    1.00    1.30
  -8   0   1    0.20    1.40
  -8   0   1   -1.00    0.80
  -8   0   1   -1.00    0.50
  -7   0   1    0.80    1.20
   7   0  -1    0.80    1.20
  -7   0   1    0.00    0.50
  -6   0   1    0.50    1.00
   6   0  -1   -0.80    0.90
  -6   0   1   -0.40    0.50
   5   0  -1   -0.40    0.80
  -5   0   1    0.90    0.40
  -5   0   1   -0.50    0.80
  -5   0   1    1.30    0.50
   4   0  -1    1.60    0.90
  -4   0   1    0.30    0.30
  -4   0   1    0.40    0.70
  -4   0   1    1.10    0.40
   3   0  -1    0.20    0.30
  -3   0   1    0.20    0.20
   3   0  -1    0.70    0.70
  -3   0   1    0.00    0.60
  -2   0   1    1.50    0.50
   2   0  -1    0.60    0.20
   2   0  -1    0.70    0.50
  -2   0   1    1.10    0.20
   1   0  -1    0.70    0.30
   1   0  -1    0.10    0.10
  -1   0   1    0.10    0.20
  -1   0   1    0.10    0.10
   1   0  -1   -0.20    0.20
  -1   0   1    0.30    0.20
   0   0   1    0.00    0.10
   0   0   1    0.00    0.10
   0   0  -1    0.00    0.10
   0   0  -1    0.00    0.10
   1   0   1    0.80    0.20
  -1   0  -1    1.50    0.30
   1   0   1    0.90    0.20
  -1   0  -1    1.20    0.20
  -1   0  -1    0.10    0.10
   2   0   1   -0.40    0.40
  -2   0  -1    0.70    0.20
  -2   0  -1    0.50    0.50
   2   0   1    0.20    0.30
  -3   0  -1    0.10    0.30
   3   0   1   -0.10    0.40
   3   0   1    0.20    0.60
  -3   0  -1    0.10    0.70
  -4   0  -1    0.60    0.80
   4   0   1    0.00    0.80
  -4   0  -1   -0.30    0.30
   5   0   1   -1.10    0.80
  -5   0  -1   -0.20    0.80
  -5   0  -1    0.40    0.40
  -6   0  -1    0.00    1.00
  -6   0  -1    0.60    0.40
   6   0   1   -0.20    1.00
  -7   0  -1    0.00    0.40
   7   0   1   -0.30    1.00
  -7   0  -1    0.00    1.00
   8   0   1    0.20    1.20
  -8   0  -1   -0.60    0.40
  -8   0  -1    0.30    1.30
   9   0   1    0.20    1.20
  -9   0  -1    0.00    0.50
  -9   0  -1   -1.70    1.20
 -10   0  -1    0.70    1.80
  10   0   1   -1.70    1.50
 -11   0  -1   -4.00    1.60
  11   0   1   -2.10    1.60
  12   0   1   -2.90    1.80
 -12   0  -1    3.00    2.40
 -13   0  -1   -1.50    2.20
  13   0   1    0.30    2.40
 -14   0  -1   -2.60    2.50
  14   0   1   -0.40    2.30
 -15   0  -1    1.40    3.10
  15   0   1    0.40    3.00
 -16   0  -1   -2.80    3.00
  16   0   1   -2.30    2.40
  16  -1  -1   39.50    6.00
 -16  -1   1   22.90    5.00
 -16   1   1   21.50    5.10
  16   1  -1   24.10    5.50
 -15  -1   1    8.60    3.80
  15  -1  -1   12.10    4.30
  15   1  -1   17.80    4.20
 -15   1   1    9.70    4.20
  14  -1  -1    2.80    2.80
 -14  -1   1    5.90    3.40
 -14   1   1    5.10    3.20
  14   1  -1   10.20    3.50
 -13  -1   1   21.50    4.30
  13  -1  -1   20.40    4.00
 -13   1   1   13.50    3.80
  13   1  -1   18.00    3.80
  12  -1  -1   82.69    6.60
 -12  -1   1   70.99    6.70
  12   1  -1   85.69    6.90
 -12   1   1   57.49    6.60
  11  -1  -1   89.49    5.70
 -11  -1   1   99.79    6.50
  11   1  -1  102.99    6.20
 -11   1   1   85.59    7.20
 -10  -1   1  178.28    8.50
  10  -1  -1  200.28    8.20
 -10   1   1  183.58    8.80
  10   1  -1  201.78    8.30
 -10   1   1  193.68    6.00
  -9  -1   1  105.19    5.80
   9  -1  -1   95.99    5.30
   9   1  -1   87.89    5.10
  -9   1   1   98.19    6.00
  -9   1   1   89.19    3.90
   8  -1  -1  108.29    5.10
  -8  -1   1  107.99    5.60
  -8   1   1   88.39    5.40
   8   1  -1   99.19    5.20
  -8   1   1   94.69    4.00
   7  -1  -1   33.10    3.10
  -7  -1   1   38.30    3.70
   7   1  -1   36.70    3.40
  -7   1   1   40.30    4.00
  -7   1   1   43.30    3.00
   6  -1  -1  276.17    8.50
  -6  -1   1  275.57    9.00
  -6   1   1  296.27    9.40
  -6   1   1  269.87    7.80
   6   1  -1  274.67    8.60
   5  -1  -1    3.20    1.10
  -5  -1   1    4.40    1.30
  -5   1   1    1.40    0.90
  -5   1   1    5.40    1.50
   5   1  -1    3.80    1.10
  -4  -1   1  235.98    7.00
   4  -1  -1  236.58    6.70
  -4   1   1  232.58    7.30
   4   1  -1  229.18    6.80
  -4   1   1  230.08    6.70
  -3  -1   1    0.50    0.40
   3  -1  -1   -0.10    0.60
  -3  -1   1    0.30    0.70
   3   1  -1    2.90    0.50
  -3   1   1    1.20    0.90
   3   1  -1    1.40    1.00
   2  -1  -1    1.00    0.40
   2  -1  -1    0.20    0.40
  -2  -1   1    1.50    0.50
   2   1  -1    0.80    0.70
   2   1  -1    0.90    0.40
  -2   1   1   -0.60    0.60
  -1  -1   1 1384.26   28.50
  -1  -1   1 1374.46   28.80
   1  -1  -1 1319.67   28.90
   1  -1  -1 1380.46   28.90
   1   1  -1 1363.46   28.50
   1   1  -1 1390.16   29.10
  -1   1   1 1366.96   29.10
   0  -1  -1  162.28    4.10
   0  -1  -1  160.18    4.10
   0  -1   1  164.48    4.10
   0   1   1  165.98    4.30
   0   1  -1  164.28    4.50
  -1  -1  -1 3198.88   67.49
   1  -1   1 3307.07   67.69
  -1  -1  -1 3328.87   67.69
  -1  -1  -1 3203.18   67.49
  -1   1  -1 3234.18   67.59
  -1   1  -1 3333.07   68.29
   2  -1   1  302.17    7.10
  -2  -1  -1  298.37    6.60
  -2  -1  -1  296.57    7.30
  -2   1  -1  290.17    7.40
  -2   1  -1  282.57    7.50
   2   1   1  296.87    7.50
  -3  -1  -1   11.60    0.60
  -3  -1  -1    9.90    1.30
   3  -1   1   12.30    1.30
   3   1   1   10.50    1.40
   3   1   1   10.10    0.60
  -3   1  -1   10.60    1.40
  -4  -1  -1   58.99    3.00
   4  -1   1   49.80    2.50
  -4  -1  -1   53.69    1.50
  -4   1  -1   51.79    3.00
   4   1   1   50.99    1.40
   4   1   1   50.39    2.60
  -4   1  -1   51.59    2.50
   5  -1   1   49.70    2.70
  -5  -1  -1   51.79    3.10
  -5   1  -1   56.09    2.70
   5   1   1   53.09    2.90
  -5   1  -1   51.09    3.20
   6  -1   1   42.70    2.80
  -6  -1  -1   44.70    3.70
  -6   1  -1   44.20    2.50
   6   1   1   49.50    3.60
  -6   1  -1   42.90    3.80
   7  -1   1  192.98    7.00
  -7  -1  -1  204.38    7.70
  -7   1  -1  201.98    6.20
  -7   1  -1  211.88    8.00
   7   1   1  208.58    7.20
   8  -1   1  115.39    5.30
  -8  -1  -1  115.69    5.90
  -8   1  -1  107.79    5.90
   8   1   1  114.19    5.40
  -8   1  -1  111.99    4.20
  -9  -1  -1  332.07   11.70
   9  -1   1  328.07   10.70
  -9   1  -1  318.97    8.70
  -9   1  -1  307.87   11.60
   9   1   1  339.57   10.80
 -10  -1  -1   23.40    3.80
  10  -1   1   18.60    3.10
  10   1   1   18.30    3.00
 -10   1  -1   14.60    3.20
 -10   1  -1   17.20    1.90
  11  -1   1  418.06   13.60
 -11  -1  -1  405.86   14.70
  11   1   1  433.86   13.80
 -11   1  -1  437.86   15.20
 -12  -1  -1    9.70    3.10
  12  -1   1   16.30    3.30
 -12   1  -1    4.60    3.00
  12   1   1   10.60    2.80
 -13  -1  -1   55.99    6.50
  13  -1   1   66.49    6.30
 -13   1  -1   60.09    6.80
  13   1   1   71.69    6.60
 -14  -1  -1    9.00    3.80
  14  -1   1    2.60    3.10
 -14   1  -1   11.50    4.10
  14   1   1    8.20    3.30
 -15  -1  -1   13.60    4.30
  15  -1   1   20.50    4.40
  15   1   1   25.90    5.10
 -15   1  -1   14.90    4.60
  16  -1   1    4.10    3.20
 -16  -1  -1    7.00    4.00
  16   1   1    5.40    3.70
 -16   1  -1    5.80    4.00
 -16  -2   1    7.10    4.30
  16  -2  -1    2.30    3.40
  16   2  -1    4.40    3.90
 -16   2   1    2.60    3.90
 -15  -2   1    0.00    3.10
  15  -2  -1    1.70    2.90
 -15   2   1    1.60    3.20
  15   2  -1   -0.20    3.10
  14  -2  -1    6.30    3.30
 -14  -2   1    2.70    3.00
 -14   2   1   10.40    3.70
  14   2  -1   11.50    3.60
 -13  -2   1    5.60    3.00
  13  -2  -1   12.30    3.10
 -13   2   1   14.30    4.20
  13   2  -1   12.30    3.30
 -12  -2   1   11.30    3.40
  12  -2  -1   14.40    3.10
  12   2  -1   11.00    3.00
 -12   2   1    6.50    2.80
  11  -2  -1   60.29    5.50
 -11  -2   1   61.19    6.30
 -11   2   1   66.39    6.70
  11   2  -1   73.09    6.20
 -10  -2   1   38.40    4.60
  10  -2  -1   44.30    4.60
  10   2  -1   46.80    4.70
 -10   2   1   43.30    3.70
 -10   2   1   48.00    5.40
  -9  -2   1   37.90    4.20
   9  -2  -1   45.40    4.20
  -9   2   1   47.60    3.80
  -9   2   1   44.30    4.90
   9   2  -1   43.00    4.20
  -8  -2   1   54.69    4.80
   8  -2  -1   53.79    4.30
  -8   2   1   51.59    4.70
   8   2  -1   55.69    4.50
  -8   2   1   55.79    4.30
   7  -2  -1    9.80    1.90
  -7  -2   1    7.20    1.80
   7   2  -1    8.70    2.20
  -7   2   1   10.40    2.20
  -7   2   1    7.10    1.80
   6  -2  -1    0.80    1.10
  -6  -2   1    1.60    1.20
  -6   2   1   -1.00    1.10
   6   2  -1    2.00    0.80
   6   2  -1    0.40    1.20
  -6   2   1   -2.00    1.10
   6   2  -1   -0.20    0.40
   5  -2  -1    9.50    1.60
  -5  -2   1   14.10    1.90
   5   2  -1   13.10    1.20
  -5   2   1    7.10    1.70
   5   2  -1   14.10    2.10
  -5   2   1   14.80    2.20
   4  -2  -1  120.59    4.40
  -4  -2   1  128.39    4.50
  -4   2   1  129.19    5.10
  -4   2   1  124.79    5.20
   4   2  -1  126.89    5.00
   4   2  -1  118.39    3.90
  -3  -2   1 2281.57   48.10
   3  -2  -1 2305.97   48.50
   3   2  -1 2296.47   49.50
   3   2  -1 2222.88   48.20
  -3   2   1 2239.98   48.90
  -3   2   1 2265.37   49.70
  -2  -2   1 3351.96   69.09
   2  -2  -1 3354.26   69.79
  -2  -2   1 3293.57   69.59
   2   2  -1 3353.06   70.09
  -2   2   1 3300.67   69.99
  -2   2   1 3288.57   71.09
   1  -2  -1  350.46    8.70
  -1  -2   1  346.27    8.70
  -1  -2   1  359.26    8.00
   1  -2  -1  348.57    8.90
  -1   2   1  358.56    8.80
   1   2  -1  354.46    9.40
   0  -2  -1  343.27    8.70
   0  -2  -1  362.46    8.80
   0  -2   1  356.96    8.70
   0   2   1  352.86    8.80
   0   2  -1  357.26    8.00
   0   2  -1  348.57    9.60
  -1  -2  -1 2486.95   52.89
  -1  -2  -1 2540.95   52.69
  -1  -2  -1 2483.85   52.89
   1  -2   1 2550.74   53.09
  -1   2  -1 2522.55   54.19
  -1   2  -1 2504.05   52.59
  -2  -2  -1    3.60    0.90
  -2  -2  -1    2.80    0.90
   2  -2   1    3.50    1.00
  -2  -2  -1    3.90    0.80
  -2   2  -1    3.30    1.00
  -2   2  -1    0.00    1.20
  -3  -2  -1  256.07    6.40
  -3  -2  -1  254.27    7.10
   3  -2   1  252.47    7.00
   3   2   1  260.87    7.80
  -3   2  -1  252.57    7.90
  -3   2  -1  246.58    7.30
  -4  -2  -1  113.89    4.30
   4  -2   1  107.39    4.10
  -4   2  -1   98.99    4.50
   4   2   1  112.39    4.60
  -4   2  -1  114.69    4.60
   4   2   1  109.99    3.80
   5  -2   1   46.90    2.80
  -5  -2  -1   47.80    3.50
  -5   2  -1   47.80    3.70
   5   2   1   46.40    3.00
  -5   2  -1   49.70    3.30
   5   2   1   42.40    2.20
  -6  -2  -1   14.90    2.20
   6  -2   1   14.10    2.00
   6   2   1   22.20    2.60
  -6   2  -1   24.90    3.00
  -6   2  -1   16.90    2.40
   6   2   1   20.10    1.40
   7  -2   1   23.50    2.70
  -7  -2  -1   21.00    2.80
  -7   2  -1   21.80    3.10
  -7   2  -1   19.90    2.50
   7   2   1   21.10    2.80
  -8  -2  -1    1.10    1.40
   8  -2   1    1.20    1.30
  -8   2  -1   -0.50    1.30
   8   2   1   -2.10    1.20
  -8   2  -1   -0.10    1.10
  -9  -2  -1   21.90    3.40
   9  -2   1   19.00    3.00
  -9   2  -1   23.00    2.70
   9   2   1   29.80    3.70
  -9   2  -1   20.90    3.30
 -10  -2  -1   10.60    3.00
  10  -2   1    9.50    2.40
 -10   2  -1   10.00    2.10
 -10   2  -1   12.30    3.00
  10   2   1   11.10    2.70
 -11  -2  -1    6.50    2.70
  11  -2   1   11.10    2.60
 -11   2  -1   11.30    3.30
  11   2   1   14.10    3.00
  12  -2   1    2.50    2.00
 -12  -2  -1    1.60    2.60
 -12   2  -1    0.70    2.40
  12   2   1    4.60    2.50
  13  -2   1   10.40    3.00
 -13  -2  -1   14.20    3.70
  13   2   1   18.00    3.50
 -13   2  -1    8.20    3.30
  14  -2   1    7.80    3.30
 -14  -2  -1    4.30    3.30
  14   2   1    6.60    3.40
 -14   2  -1    9.30    4.10
 -15  -2  -1    5.10    4.00
  15  -2   1    8.30    3.30
 -15   2  -1   10.40    4.50
  15   2   1   13.70    4.60
 -16  -2  -1   -3.80    3.30
  16  -2   1    4.40    2.90
 -16   2  -1   -0.60    3.60
  16   2   1    1.50    2.60
  16  -3  -1   32.40    5.50
 -16  -3   1   26.30    5.70
  16   3  -1   42.70    6.40
 -16   3   1   28.40    5.90
 -15  -3   1   42.70    7.00
  15  -3  -1   52.29    6.20
  15   3  -1   49.90    6.50
 -15   3   1   51.39    7.10
 -14  -3   1   58.59    7.10
  14  -3  -1   60.39    6.40
 -14   3   1   57.19    7.00
  14   3  -1   49.90    6.50
 -13  -3   1   31.30    5.00
  13  -3  -1   37.00    5.10
  13   3  -1   40.40    5.10
 -13   3   1   30.20    5.60
 -12  -3   1   21.60    4.10
  12  -3  -1   16.90    3.60
  12   3  -1   29.70    4.40
 -12   3   1   20.00    4.10
  11  -3  -1   19.00    3.30
 -11  -3   1   22.30    3.80
 -11   3   1   16.90    3.80
  11   3  -1   25.20    4.00
 -11   3   1   22.20    3.30
 -10  -3   1   14.60    3.10
  10  -3  -1   18.60    3.20
 -10   3   1   22.30    4.10
 -10   3   1   19.80    3.10
  10   3  -1   24.00    3.80
  -9  -3   1   36.70    4.30
   9  -3  -1   32.90    3.80
  -9   3   1   40.50    4.30
   9   3  -1   32.00    4.00
  -9   3   1   35.70    4.40
  -8  -3   1   97.29    5.30
   8  -3  -1  105.09    5.30
   8   3  -1   92.79    2.80
   8   3  -1   93.69    5.60
  -8   3   1   95.39    5.40
  -8   3   1  101.99    5.90
  -7  -3   1   99.09    5.10
   7  -3  -1  111.19    5.20
  -7   3   1   97.19    5.60
   7   3  -1  109.69    5.70
  -7   3   1  109.49    5.70
   7   3  -1  103.49    3.50
  -6  -3   1  476.35   13.10
   6  -3  -1  490.45   13.30
  -6   3   1  487.05   14.40
   6   3  -1  459.25   11.60
   6   3  -1  462.65   13.80
  -6   3   1  478.65   14.00
  -5  -3   1   61.19    3.30
   5  -3  -1   54.79    3.30
  -5   3   1   72.39    5.40
   5   3  -1   66.29    4.10
  -5   3   1   70.49    4.00
   5   3  -1   54.39    3.00
   4  -3  -1  887.61   20.90
  -4  -3   1  864.71   20.30
   4   3  -1  876.91   20.70
   4   3  -1  854.81   22.00
  -4   3   1  858.21   21.10
  -4   3   1  901.41   22.60
  -3  -3   1  320.17    8.90
   3  -3  -1  312.17    9.00
  -3  -3   1  324.87    8.40
   3   3  -1  332.27    9.50
  -3   3   1  320.17   10.50
  -3   3   1  332.67    9.30
  -2  -3   1 1350.06   29.20
  -2  -3   1 1350.36   30.20
   2  -3  -1 1415.86   30.50
   2   3  -1 1339.57   31.20
  -2   3   1 1364.36   32.30
  -2   3   1 1352.56   30.30
   1  -3  -1    2.80    1.00
  -1  -3   1    4.90    1.10
   1   3  -1    2.20    1.30
  -1   3   1    5.30    1.70
  -1   3   1    3.30    1.00
   0  -3  -1   20.00    2.00
   0  -3   1   15.70    1.70
   0   3  -1   23.90    2.80
   0   3   1   18.10    2.50
   0   3   1   21.00    1.90
   0   3  -1   21.00    1.50
  -1  -3  -1 1461.35   31.80
  -1  -3  -1 1460.75   32.40
   1  -3   1 1462.15   32.50
  -1   3  -1 1454.45   31.70
   1   3   1 1487.95   34.00
  -1   3  -1 1510.35   34.20
  -2  -3  -1  218.68    6.30
  -2  -3  -1  226.78    6.70
   2  -3   1  218.98    6.70
  -2   3  -1  222.48    6.40
  -2   3  -1  227.48    8.10
   2   3   1  210.18    7.50
  -3  -3  -1 1082.09   24.30
  -3  -3  -1 1082.49   24.40
   3  -3   1 1095.59   24.70
  -3   3  -1 1050.69   24.60
  -3   3  -1 1087.09   26.30
   3   3   1 1057.29   25.30
  -4  -3  -1  345.37    9.60
   4  -3   1  347.97    9.70
   4   3   1  337.97    9.90
  -4   3  -1  344.27   10.10
   4   3   1  344.97   10.70
  -4   3  -1  345.27   11.00
  -5  -3  -1  125.19    5.20
   5  -3   1  130.19    5.20
   5   3   1  140.29    6.00
  -5   3  -1  142.39    5.80
  -5   3  -1  126.89    6.00
   5   3   1  125.79    5.00
   6  -3   1   82.49    4.20
  -6  -3  -1   91.09    4.60
   6   3   1   91.49    4.80
  -6   3  -1   89.29    4.90
  -6   3  -1   84.79    4.90
   6   3   1   87.89    3.80
   7  -3   1  378.16   11.40
  -7  -3  -1  392.26   11.80
   7   3   1  380.26    9.60
  -7   3  -1  370.16   12.00
  -7   3  -1  399.46   12.50
   7   3   1  365.96   11.70
   8  -3   1   42.70    3.90
  -8  -3  -1   26.20    3.30
   8   3   1   35.90    1.80
   8   3   1   40.60    4.00
  -8   3  -1   32.60    4.00
  -8   3  -1   29.70    3.50
  -9  -3  -1  287.27   10.60
   9  -3   1  280.47    9.80
   9   3   1  267.87    9.90
  -9   3  -1  272.27    9.80
  -9   3  -1  269.47   10.80
 -10  -3  -1    1.30    2.30
  10  -3   1    1.80    1.90
  10   3   1   -0.40    2.00
 -10   3  -1    3.40    1.70
 -10   3  -1   -0.60    1.80
 -11  -3  -1   95.29    7.60
  11  -3   1   92.79    6.10
  11   3   1   99.29    6.20
 -11   3  -1  106.79    8.30
 -11   3  -1  107.59    5.70
 -12  -3  -1    7.30    2.80
  12  -3   1    3.10    2.10
 -12   3  -1    7.20    3.00
  12   3   1    2.10    2.30
 -13  -3  -1   50.09    6.20
  13  -3   1   63.99    6.20
 -13   3  -1   64.09    6.90
  13   3   1   75.69    6.90
  14  -3   1    4.70    3.00
 -14  -3  -1    3.60    3.00
 -14   3  -1    2.10    2.90
  14   3   1    2.70    3.10
  15  -3   1   53.29    6.50
 -15  -3  -1   37.70    6.20
  15   3   1   57.99    6.90
 -15   3  -1   46.90    6.90
  16  -3   1    8.40    3.50
 -16  -3  -1    1.10    3.90
  16   3   1    6.00    4.20
 -16   3  -1    2.70    4.60
 -15  -4   1   -4.70    3.20
  15  -4  -1    3.10    3.00
 -15   4   1    7.50    3.90
  15   4  -1    2.90    3.50
  14  -4  -1   10.40    3.70
 -14  -4   1    7.60    3.90
 -14   4   1   11.30    4.30
  14   4  -1    7.90    4.40
 -13  -4   1   -2.30    2.30
  13  -4  -1    6.20    3.20
 -13   4   1   -0.30    2.80
  13   4  -1    5.60    3.10
 -12  -4   1   13.00    3.60
  12  -4  -1   12.20    3.20
 -12   4   1   14.40    4.00
  12   4  -1    9.90    3.20
 -11  -4   1   17.40    3.70
  11  -4  -1   17.90    3.50
  11   4  -1   18.00    3.70
 -11   4   1   21.70    3.60
 -11   4   1   19.20    3.90
  10  -4  -1   48.00    4.90
 -10  -4   1   50.79    5.10
  10   4  -1   48.20    5.20
 -10   4   1   47.60    5.20
 -10   4   1   55.79    6.00
   9  -4  -1    1.90    1.90
  -9  -4   1    3.30    1.90
  -9   4   1    3.10    2.10
  -9   4   1    1.70    2.30
   9   4  -1    3.50    2.10
  -8  -4   1   43.20    4.20
   8  -4  -1   52.29    4.60
  -8   4   1   46.50    5.00
   8   4  -1   40.40    2.90
   8   4  -1   44.40    4.60
  -8   4   1   29.20    4.10
  -7  -4   1  122.29    5.90
   7  -4  -1  135.19    6.10
  -7   4   1  124.19    6.60
  -7   4   1  131.99    7.10
   7   4  -1  138.39    5.20
   7   4  -1  136.59    6.90
   6  -4  -1   -0.90    1.10
  -6  -4   1   -1.00    1.10
   6   4  -1    1.80    2.10
  -6   4   1    1.60    1.70
   6   4  -1    0.90    1.40
  -6   4   1    0.70    1.40
   5  -4  -1  239.58    8.00
  -5  -4   1  228.98    7.30
   5   4  -1  212.98    8.90
  -5   4   1  208.98    8.00
  -5   4   1  221.98    9.40
   5   4  -1  220.88    7.80
   4  -4  -1  797.42   20.00
  -4  -4   1  819.92   19.70
  -4  -4   1  763.32   18.90
   4   4  -1  809.92   20.40
  -4   4   1  814.12   20.20
  -4   4   1  809.72   22.10
   3  -4  -1    0.30    1.20
  -3  -4   1    1.70    1.20
  -3  -4   1    1.20    0.90
   3   4  -1   -0.60    1.20
  -3   4   1   -0.70    1.10
  -3   4   1    1.30    1.60
   2  -4  -1   39.70    3.20
  -2  -4   1   37.70    2.10
  -2  -4   1   40.80    3.20
   2   4  -1   43.60    4.20
  -2   4   1   35.90    4.20
  -2   4   1   45.60    3.30
  -1  -4   1    1.60    1.10
   1  -4  -1    4.50    1.40
   1   4  -1    3.10    1.70
  -1   4   1    2.90    1.70
   1   4  -1    1.70    0.90
  -1   4   1    0.80    1.10
   0  -4   1    3.30    1.30
   0  -4  -1    4.30    1.20
   0   4   1    5.80    1.40
   0   4  -1    5.60    1.10
   0   4  -1    1.70    1.70
   0   4   1    4.80    2.00
   1  -4   1   -2.10    0.80
  -1  -4  -1   -1.60    0.80
   1   4   1    0.50    1.20
  -1   4  -1    0.50    0.80
  -1   4  -1   -1.40    1.30
   1   4   1   -1.30    1.20
  -2  -4  -1   81.79    3.50
   2  -4   1   84.69    4.00
  -2  -4  -1   79.39    3.80
   2   4   1   83.19    4.90
  -2   4  -1   77.39    3.50
  -2   4  -1   82.69    5.10
  -3  -4  -1   91.59    4.10
   3  -4   1   98.19    4.50
  -3  -4  -1   96.39    4.30
   3   4   1   94.49    5.20
  -3   4  -1   94.59    5.50
  -3   4  -1   90.79    4.20
   4  -4   1   62.19    3.80
  -4  -4  -1   60.59    3.40
  -4  -4  -1   67.79    3.60
  -4   4  -1   68.29    5.80
   4   4   1   58.09    4.70
  -4   4  -1   61.49    3.70
  -5  -4  -1    1.10    1.30
   5  -4   1    2.20    1.30
  -5   4  -1    0.50    1.40
   5   4   1   -0.20    1.70
  -5   4  -1   -0.30    1.80
   5   4   1    0.50    1.50
   6  -4   1    7.10    1.80
  -6  -4  -1    9.70    2.00
  -6   4  -1   10.30    2.20
   6   4   1    8.80    2.50
  -6   4  -1    6.90    2.10
   6   4   1    6.40    2.00
  -7  -4  -1   70.69    4.50
   7  -4   1   68.49    4.40
   7   4   1   80.39    4.10
  -7   4  -1   85.29    5.20
  -7   4  -1   85.99    6.70
   7   4   1   70.29    5.60
   8  -4   1   25.60    3.30
  -8  -4  -1   24.00    3.30
   8   4   1   25.10    2.70
  -8   4  -1   28.50    4.00
   8   4   1   26.20    3.70
  -8   4  -1   27.00    3.90
  -9  -4  -1   23.60    3.60
   9  -4   1   18.80    3.10
  -9   4  -1   15.20    3.20
  -9   4  -1   23.30    3.70
   9   4   1   16.90    3.20
  10  -4   1   28.80    3.90
 -10  -4  -1   28.00    4.20
  10   4   1   31.90    4.30
 -10   4  -1   31.30    4.70
 -10   4  -1   36.40    4.40
  11  -4   1    4.10    2.40
 -11  -4  -1    2.20    2.40
 -11   4  -1    0.30    1.90
  11   4   1    1.30    2.10
 -11   4  -1    7.00    3.00
 -12  -4  -1    2.10    3.00
  12  -4   1    4.60    2.40
 -12   4  -1    3.50    2.90
  12   4   1    4.20    2.70
 -13  -4  -1   -5.60    3.10
  13  -4   1    0.40    2.70
 -13   4  -1    5.70    3.40
  13   4   1   -1.10    2.70
  14  -4   1   10.00    3.90
 -14  -4  -1   11.90    4.70
  14   4   1   16.10    4.10
 -14   4  -1   23.00    5.00
  15  -4   1   -3.00    2.40
 -15  -4  -1    0.90    4.00
  15   4   1   -0.50    3.20
 -15   4  -1   -0.20    3.00
  15  -5  -1   38.50    6.00
 -15  -5   1   51.79    7.30
 -15   5   1   42.70    7.00
  15   5  -1   43.40    7.00
 -14  -5   1   20.20    5.40
  14  -5  -1   15.60    4.00
  14   5  -1   19.70    4.80
 -14   5   1   22.90    4.90
 -13  -5   1   51.79    6.50
  13  -5  -1   56.29    6.60
 -13   5   1   48.40    6.70
  13   5  -1   49.99    6.60
  12  -5  -1   21.70    4.30
 -12  -5   1   20.00    4.50
 -12   5   1   21.20    4.70
 -12   5   1   26.40    4.80
  12   5  -1   25.30    5.00
  11  -5  -1  110.99    6.80
 -11  -5   1   92.59    7.40
 -11   5   1   89.49    7.90
  11   5  -1   83.69    7.30
 -11   5   1   72.69    6.90
  10  -5  -1    1.20    2.20
 -10  -5   1    2.80    2.40
 -10   5   1   -1.30    2.20
 -10   5   1    1.30    2.80
  10   5  -1   -1.90    2.40
   9  -5  -1    9.40    2.70
  -9  -5   1    7.00    2.70
  -9   5   1    8.60    3.00
  -9   5   1    5.50    2.80
   9   5  -1    5.20    2.70
  -8  -5   1   24.00    3.40
   8  -5  -1   19.00    3.30
  -8   5   1   19.00    3.60
   8   5  -1   16.60    3.50
  -8   5   1   10.70    3.00
   7  -5  -1    2.30    1.80
  -7  -5   1    4.40    2.00
  -7   5   1    3.10    2.30
  -7   5   1    1.30    2.00
   7   5  -1    2.80    2.40
   7   5  -1    1.00    1.60
  -6  -5   1  221.88    7.90
   6  -5  -1  231.28    8.60
  -6   5   1  233.28   10.30
  -6   5   1  227.28    9.00
   6   5  -1  208.58    8.30
   6   5  -1  220.18    9.70
  -5  -5   1   14.40    2.20
   5  -5  -1   10.10    2.40
   5   5  -1   16.10    3.60
  -5   5   1   13.80    2.70
  -5   5   1    8.20    2.70
   5   5  -1   12.90    2.90
  -4  -5   1  380.76   11.50
  -4  -5   1  385.36   10.60
   4  -5  -1  386.06   11.90
   4   5  -1  395.56   12.70
  -4   5   1  400.66   11.80
  -4   5   1  373.76   13.90
  -3  -5   1    2.80    1.40
   3  -5  -1    0.90    1.50
  -3  -5   1    2.50    1.10
  -3   5   1    0.30    1.40
   3   5  -1   -0.10    1.70
  -3   5   1   -1.50    1.40
  -2  -5   1    5.70    1.70
   2  -5  -1    2.60    1.50
   2   5  -1    4.20    2.00
   2   5  -1    8.10    1.70
  -2   5   1    0.90    1.90
  -2   5   1    8.30    2.00
   1  -5  -1  465.05   12.90
  -1  -5   1  425.86   12.50
   1   5  -1  452.75   14.50
  -1   5   1  445.86   12.00
  -1   5   1  427.56   14.70
   1   5  -1  430.76   11.30
   0  -5   1   19.70    2.60
   0  -5  -1   20.30    2.60
   0   5  -1   16.50    3.10
   0   5  -1   22.00    2.20
   0   5   1   23.10    2.50
   0   5   1   18.20    3.40
   1  -5   1  119.29    5.40
  -1  -5  -1  115.39    5.30
   1   5   1  120.89    5.10
  -1   5  -1  122.69    6.80
  -1   5  -1  118.19    4.50
   1   5   1  111.49    6.50
  -2  -5  -1  200.88    7.20
   2  -5   1  207.18    7.50
  -2   5  -1  204.18    6.60
   2   5   1  190.58    8.50
   2   5   1  197.08    7.20
  -2   5  -1  189.18    8.90
  -3  -5  -1  724.43   18.60
   3  -5   1  716.13   18.90
  -3  -5  -1  745.53   18.00
  -3   5  -1  730.23   21.40
   3   5   1  756.12   20.70
  -3   5  -1  721.43   18.20
  -4  -5  -1   33.00    3.20
   4  -5   1   34.30    3.60
  -4  -5  -1   37.10    3.20
  -4   5  -1   25.70    3.00
  -4   5  -1   35.80    4.60
   4   5   1   33.60    4.10
   5  -5   1  482.05   14.40
  -5  -5  -1  519.15   13.90
  -5   5  -1  508.05   14.50
  -5   5  -1  483.95   16.40
   5   5   1  520.85   15.20
   5   5   1  488.55   16.00
  -6  -5  -1   37.10    3.60
   6  -5   1   40.60    4.10
  -6   5  -1   29.50    4.50
  -6   5  -1   36.60    3.90
   6   5   1   33.80    3.90
   6   5   1   35.70    4.70
   7  -5   1   61.09    5.10
  -7  -5  -1   71.59    5.30
  -7   5  -1   64.99    6.20
   7   5   1   62.39    4.90
  -7   5  -1   75.29    6.00
   7   5   1   59.19    5.80
  -8  -5  -1   13.40    3.10
   8  -5   1   14.20    2.80
  -8   5  -1   16.20    3.40
   8   5   1   14.40    3.30
  -8   5  -1   18.60    3.90
  -9  -5  -1   90.89    6.80
   9  -5   1   78.29    6.30
  -9   5  -1   89.39    7.30
  -9   5  -1   85.29    7.40
   9   5   1   80.19    6.80
 -10  -5  -1    4.50    2.60
  10  -5   1    2.30    2.00
 -10   5  -1    6.50    3.30
  10   5   1    3.30    2.40
 -10   5  -1    1.90    2.60
 -11  -5  -1  108.89    8.40
  11  -5   1   99.39    6.50
  11   5   1  102.89    8.20
 -11   5  -1  102.19    8.50
 -11   5  -1  102.59    8.00
 -12  -5  -1   19.80    4.20
  12  -5   1   14.70    3.80
 -12   5  -1   16.00    4.20
 -12   5  -1   17.40    4.40
  12   5   1   17.90    4.40
 -13  -5  -1   49.50    6.70
  13  -5   1   60.19    6.90
  13   5   1   50.49    6.50
 -13   5  -1   45.80    6.30
 -14  -5  -1   -3.30    3.50
  14  -5   1    2.70    2.80
  14   5   1    8.00    3.80
 -14   5  -1    3.00    3.90
  15  -5   1    9.00    3.80
  15   5   1    5.80    4.10
  14  -6  -1   10.80    4.00
  14   6  -1    9.60    4.80
 -14   6   1   12.30    4.50
 -13  -6   1    2.20    4.10
  13  -6  -1    5.40    3.40
 -13   6   1    0.80    3.30
  13   6  -1    4.00    4.00
 -12  -6   1    3.10    3.40
  12  -6  -1   -3.40    1.90
 -12   6   1   -5.80    2.90
 -12   6   1   -1.20    3.00
  12   6  -1   -0.60    2.70
  11  -6  -1    2.50    2.40
 -11  -6   1   -1.10    2.50
  11   6  -1    0.30    3.00
 -11   6   1    1.20    2.80
 -11   6   1    1.60    2.90
  10  -6  -1    5.00    3.00
 -10  -6   1    6.20    3.00
 -10   6   1    3.80    2.80
 -10   6   1    6.80    3.40
  10   6  -1    1.10    2.60
   9  -6  -1   -0.50    1.70
  -9  -6   1   -1.50    2.20
   9   6  -1   -0.30    2.60
  -9   6   1   -2.90    2.90
  -9   6   1    4.30    2.50
   8  -6  -1   12.40    3.10
  -8  -6   1   10.80    2.50
  -8   6   1   12.20    3.10
   8   6  -1   14.30    3.60
  -8   6   1   12.10    3.50
   7  -6  -1   20.70    3.40
  -7  -6   1   18.10    2.80
  -7   6   1   21.10    3.60
  -7   6   1   12.80    3.70
   7   6  -1   18.20    4.10
   7   6  -1   21.20    3.50
  -6  -6   1   25.00    3.00
   6  -6  -1   28.30    3.70
   6   6  -1   31.10    4.90
  -6   6   1   27.50    3.80
  -6   6   1   31.10    5.30
   6   6  -1   19.90    3.60
  -5  -6   1   26.80    2.90
   5  -6  -1   24.50    3.70
  -5   6   1   26.10    3.60
   5   6  -1   24.10    3.90
  -5   6   1   22.50    4.70
  -4  -6   1   85.69    5.00
  -4  -6   1   94.99    4.40
   4  -6  -1   83.29    5.30
  -4   6   1   86.69    5.00
   4   6  -1   86.99    7.00
  -4   6   1   88.99    8.10
  -3  -6   1   20.00    2.80
   3  -6  -1   21.60    3.20
   3   6  -1   20.60    2.80
   3   6  -1   18.90    3.50
  -3   6   1   17.20    3.90
  -3   6   1   22.10    3.00
   2  -6  -1    6.00    2.00
  -2  -6   1    2.70    1.70
   2   6  -1    2.30    2.20
   2   6  -1    2.50    1.50
  -2   6   1    8.80    2.00
  -2   6   1    1.10    2.30
   1  -6  -1    2.60    1.70
  -1  -6   1    5.90    1.90
  -1   6   1    3.20    2.40
   1   6  -1    2.90    2.10
  -1   6   1    6.50    1.80
   1   6  -1    4.00    1.40
   0  -6   1   15.90    2.60
   0  -6  -1   17.30    2.70
   0   6   1   10.00    3.10
   0   6  -1   17.50    2.20
   0   6  -1   18.30    3.70
   0   6   1   21.50    2.60
   1  -6   1   18.80    2.90
  -1  -6  -1   23.60    3.00
  -1   6  -1   21.20    2.40
   1   6   1   19.30    3.70
  -1   6  -1   30.20    4.50
   1   6   1   20.30    2.60
  -2  -6  -1    2.30    1.60
   2  -6   1    3.00    1.70
   2   6   1    3.10    1.80
  -2   6  -1    1.90    2.20
   2   6   1    6.10    3.00
  -2   6  -1    4.60    1.60
  -3  -6  -1    4.20    2.00
   3  -6   1    6.00    2.00
  -3   6  -1    3.00    1.60
  -3   6  -1    0.60    2.30
   3   6   1    2.70    2.30
   4  -6   1   51.29    4.70
  -4  -6  -1   52.39    3.90
  -4  -6  -1   58.19    4.70
   4   6   1   50.49    5.50
  -4   6  -1   57.79    6.60
  -4   6  -1   56.69    4.50
  -5  -6  -1   13.80    2.40
  -5  -6  -1   16.80    2.80
   5  -6   1   13.00    2.70
  -5   6  -1   15.00    2.80
  -5   6  -1   12.70    3.60
   5   6   1   12.50    3.20
   6  -6   1   45.00    4.60
  -6  -6  -1   53.59    4.40
  -6   6  -1   41.70    4.40
  -6   6  -1   42.30    5.80
   6   6   1   57.39    5.50
   6   6   1   41.80    5.30
  -7  -6  -1    7.60    2.40
   7  -6   1    8.50    2.70
   7   6   1    6.70    2.90
  -7   6  -1    9.30    2.80
  -7   6  -1    7.00    3.30
   7   6   1    4.00    2.50
  -8  -6  -1   86.79    5.60
   8  -6   1   58.09    5.70
   8   6   1   69.49    6.70
  -8   6  -1   79.69    6.70
  -8   6  -1   70.69    7.20
  -9  -6  -1    5.90    2.70
   9  -6   1    5.30    2.30
   9   6   1    8.30    3.30
  -9   6  -1    5.70    3.30
  -9   6  -1    4.30    2.50
 -10  -6  -1    4.30    3.10
  10  -6   1    8.40    2.80
 -10   6  -1    4.30    2.70
 -10   6  -1    4.30    2.70
  10   6   1    8.30    3.30
 -11  -6  -1   12.50    3.80
  11  -6   1    7.20    2.80
 -11   6  -1    7.50    3.50
 -11   6  -1    9.40    3.70
  11   6   1   10.80    3.70
  12  -6   1   21.30    4.40
 -12  -6  -1   27.10    5.20
 -12   6  -1   16.70    4.50
  12   6   1   16.50    4.20
 -12   6  -1   21.50    4.90
  13  -6   1    4.20    3.20
 -13  -6  -1    8.00    4.30
  13   6   1    3.30    4.00
 -13   6  -1   11.70    4.70
 -14  -6  -1    3.30    4.90
  14  -6   1    6.30    4.10
  14   6   1    1.10    3.70
 -14   6  -1    2.50    3.60
  13  -7  -1    8.40    4.10
 -13   7   1   13.10    4.30
  13   7  -1    8.00    3.90
  12  -7  -1    8.00    4.00
 -12   7   1   11.30    3.90
 -12   7   1   15.60    5.00
  12   7  -1   10.70    4.50
  11  -7  -1    4.40    2.90
  11   7  -1    2.80    3.50
 -11   7   1   -2.50    2.70
 -11   7   1    2.70    3.40
  10  -7  -1   19.40    4.30
 -10   7   1   20.60    5.00
 -10   7   1   15.30    4.30
  10   7  -1    9.70    4.10
   9  -7  -1   -1.20    1.90
   9   7  -1    0.80    2.90
  -9   7   1   -2.70    2.10
  -9   7   1   -0.50    2.90
   8  -7  -1   78.39    6.80
   8   7  -1   78.89    7.90
  -8   7   1   79.19    6.80
  -8   7   1   79.79    8.30
   7  -7  -1   11.50    3.10
  -7   7   1    7.60    3.70
   7   7  -1   11.30    3.90
   7   7  -1   14.10    3.60
  -7   7   1   11.20    3.50
   6  -7  -1  121.59    7.10
   6   7  -1  122.89    9.80
   6   7  -1  126.79    7.70
  -6   7   1  132.09   10.80
  -6   7   1  124.39    7.00
   5  -7  -1    3.20    2.20
  -5  -7   1    6.50    2.20
  -5   7   1    3.90    2.30
   5   7  -1    9.60    3.20
  -5   7   1   -0.70    2.30
   4  -7  -1   51.09    5.20
  -4  -7   1   42.90    4.40
   4   7  -1   49.00    5.90
  -4   7   1   53.59    4.90
  -4   7   1   45.00    6.50
  -3  -7   1    6.50    2.40
   3  -7  -1    2.10    2.10
   3   7  -1    4.30    2.60
  -3   7   1    8.00    3.30
  -3   7   1    0.20    1.80
   2  -7  -1  107.19    6.10
  -2  -7   1  102.99    5.90
   2   7  -1  113.69    9.10
  -2   7   1  109.59    9.50
  -2   7   1  108.29    5.40
   1  -7  -1   41.40    4.50
  -1  -7   1   28.20    3.80
   1   7  -1   27.10    4.80
  -1   7   1   33.50    3.50
  -1   7   1   29.70    5.20
   0  -7  -1   31.40    3.90
   0  -7   1   31.20    3.80
   0   7  -1   33.60    5.20
   0   7   1   35.60    5.50
   0   7   1   30.10    3.30
  -1  -7  -1   96.79    5.80
   1  -7   1   91.99    5.60
   1   7   1   86.19    4.80
  -1   7  -1  100.89    8.80
   1   7   1   83.99    7.90
   2  -7   1   15.00    3.00
  -2  -7  -1   13.40    2.80
  -2   7  -1   11.70    3.70
   2   7   1   20.00    4.40
   2   7   1   21.60    3.20
  -2   7  -1   22.80    3.00
   3  -7   1   56.29    5.30
  -3  -7  -1   66.79    5.30
   3   7   1   54.19    6.20
  -3   7  -1   45.20    6.20
  -3   7  -1   59.79    4.60
   3   7   1   53.99    4.90
   4  -7   1    0.80    1.70
  -4  -7  -1    1.80    1.90
   4   7   1    2.10    2.30
  -4   7  -1   -0.30    2.40
  -4   7  -1    0.40    1.60
   4   7   1    0.30    2.60
  -5  -7  -1   79.19    6.00
  -5  -7  -1   76.09    4.80
   5  -7   1   84.99    6.80
  -5   7  -1   70.79    7.70
   5   7   1   86.49    7.60
  -5   7  -1   86.69    6.20
  -6  -7  -1   -1.70    1.80
   6  -7   1    1.10    2.20
  -6   7  -1   -3.30    2.40
   6   7   1    2.90    2.70
   6   7   1   -0.20    2.60
  -6   7  -1    2.90    2.20
   7  -7   1  162.38    8.50
  -7  -7  -1  171.18   11.10
   7   7   1  181.88    9.10
   7   7   1  169.98   10.20
  -7   7  -1  188.58    8.70
  -7   7  -1  200.28   11.10
   8  -7   1    9.30    2.90
  -8   7  -1   12.70    3.70
   8   7   1    0.50    2.90
  -8   7  -1   17.40    4.60
   9  -7   1   63.99    6.30
  -9   7  -1   64.19    6.60
  -9   7  -1   70.69    8.20
   9   7   1   61.49    6.80
  10  -7   1    5.00    3.00
 -10   7  -1    0.20    3.50
 -10   7  -1    5.00    3.70
  10   7   1    2.30    3.30
  11  -7   1   41.50    5.70
  11   7   1   45.90    6.50
 -11   7  -1   50.29    6.50
 -11   7  -1   39.80    6.30
  12  -7   1    1.50    3.00
  12   7   1    3.60    3.30
 -12   7  -1    1.50    3.50
 -12   7  -1    0.40    3.60
  13  -7   1   23.90    5.00
  13   7   1   15.40    4.80
  11  -8  -1    1.00    2.90
 -11   8   1    6.20    5.50
  11   8  -1   -2.10    3.60
 -11   8   1    1.20    3.50
  10  -8  -1    6.10    3.60
  10   8  -1    5.00    4.00
 -10   8   1    1.70    4.60
 -10   8   1    5.60    6.20
   9  -8  -1    0.60    2.60
   9   8  -1   -3.00    3.20
  -9   8   1   -1.40    3.10
   8  -8  -1    5.00    2.80
  -8   8   1    3.90    4.40
   8   8  -1    6.10    3.60
   7  -8  -1   -1.40    2.20
  -7   8   1    0.20    3.00
   7   8  -1    1.50    3.70
   6  -8  -1   19.80    4.00
   6   8  -1   31.90    5.20
  -6   8   1   19.70    5.50
   6   8  -1   21.00    5.00
   5  -8  -1    0.20    2.30
  -5  -8   1    0.60    1.90
   5   8  -1    4.60    2.80
  -5   8   1   -1.50    2.50
   4  -8  -1   28.40    4.20
  -4  -8   1   28.60    4.00
  -4   8   1   38.60    6.30
   4   8  -1   31.40    5.40
   3  -8  -1   11.70    3.00
  -3  -8   1   17.10    3.30
   3   8  -1   17.00    4.20
  -3   8   1   13.90    4.10
  -2  -8   1   48.70    5.20
   2  -8  -1   34.60    4.50
  -2   8   1   43.40    6.50
   2   8  -1   47.40    6.30
  -1  -8   1   -0.20    2.20
   1  -8  -1   -1.30    1.90
  -1   8   1    2.20    3.10
   1   8  -1   -3.70    2.00
   0  -8  -1    0.10    1.80
   0  -8   1    1.20    2.00
   0   8  -1   -3.00    2.10
   0   8   1    1.50    2.70
   1  -8   1    2.90    2.10
  -1  -8  -1    2.50    2.10
  -1   8  -1    7.90    3.40
   1   8   1    8.00    3.20
  -2  -8  -1   20.80    3.40
   2  -8   1   17.60    3.40
  -2   8  -1   17.40    4.50
   2   8   1   20.50    4.40
   3  -8   1   16.50    3.40
  -3  -8  -1   11.60    2.90
   3   8   1   16.50    4.20
  -3   8  -1   16.90    4.60
  -4  -8  -1   13.70    3.00
   4  -8   1   13.80    3.20
  -4   8  -1   11.00    3.80
   4   8   1   12.60    4.20
  -5  -8  -1    1.20    2.00
   5  -8   1    1.10    2.40
   5   8   1    4.00    3.10
  -5   8  -1    1.80    3.00
   6  -8   1   -0.40    2.40
  -6   8  -1    3.90    3.40
   6   8   1    3.50    3.40
   6   8   1   -3.50    2.80
   7  -8   1   17.80    4.00
  -7   8  -1   23.10    5.50
   7   8   1   12.00    4.50
   8  -8   1   15.70    3.80
  -8   8  -1   10.10    4.40
   8   8   1   14.50    4.40
   9  -8   1    0.30    2.40
   9   8   1   -3.20    3.80
  -9   8  -1    1.40    3.60
  10  -8   1   10.70    3.50
 -10   8  -1    9.40    4.50
  10   8   1   13.00    4.70
  11  -8   1    0.80    3.10
  11   8   1    4.50    3.90
 -11   8  -1    1.90    4.00
   9  -9  -1    8.90    3.70
  -9   9   1    6.00    4.90
   9   9  -1    1.90    4.40
   8  -9  -1   39.00    6.00
  -8   9   1   33.00    6.10
   8   9  -1   45.40    7.10
   7  -9  -1    0.10    2.50
  -7   9   1    4.00    4.50
   7   9  -1    2.10    4.50
   6  -9  -1    2.80    2.60
   6   9  -1    4.10    3.50
  -6   9   1    5.00    3.90
   6   9  -1    5.70    3.70
   5  -9  -1   14.70    4.30
  -5  -9   1   16.10    3.60
   5   9  -1   17.60    4.30
  -5   9   1   14.10    4.70
  -4  -9   1   14.00    3.50
   4  -9  -1   10.00    3.30
  -4   9   1   10.10    4.20
   4   9  -1    6.10    3.90
  -3  -9   1   22.40    4.20
   3  -9  -1   16.80    3.70
   3   9  -1   22.80    5.30
  -3   9   1   21.90    5.70
  -2  -9   1   18.30    4.00
   2  -9  -1   20.60    4.00
   2   9  -1   19.00    5.30
  -2   9   1   15.40    5.00
  -1  -9   1    1.30    2.10
   1  -9  -1    2.30    2.40
  -1   9   1   -1.00    3.10
   1   9  -1   -2.90    2.90
   0  -9   1   19.90    4.10
   0  -9  -1   18.20    4.00
   0   9   1   27.40    5.70
   0   9  -1   26.40    5.90
  -1  -9  -1   21.50    4.30
   1  -9   1   15.40    4.00
   1   9   1   21.10    5.30
  -1   9  -1   23.50    5.80
  -2  -9  -1    2.50    2.50
   2  -9   1    0.70    2.50
  -2   9  -1    2.10    3.60
   2   9   1   -2.00    2.90
   3  -9   1    6.40    3.00
  -3  -9  -1   12.60    3.20
   3   9   1   11.50    4.70
  -3   9  -1   12.20    4.90
  -4  -9  -1   23.20    4.20
   4  -9   1   21.70    4.20
   4   9   1   20.60    5.00
  -4   9  -1   26.60    6.10
   5  -9   1    4.30    2.80
  -5  -9  -1   11.70    3.00
   5   9   1    2.50    3.70
  -5   9  -1    9.70    4.00
   6  -9   1    5.20    3.10
   6   9   1    9.60    4.60
   6   9   1    5.20    3.80
  -6   9  -1    5.60    4.00
   7  -9   1   21.40    4.40
   7   9   1   25.00    5.90
  -7   9  -1   19.80    5.50
   8  -9   1   13.50    4.20
  -8   9  -1   10.90    4.30
   8   9   1    6.70    3.70
   9  -9   1   37.00    5.90
  -9   9  -1   34.10    6.80
   9   9   1   15.60    5.20
   7 -10  -1   -3.20    2.90
  -7  10   1    2.80    4.20
   7  10  -1    6.30    5.30
   6 -10  -1    0.40    3.00
  -6  10   1    7.90    4.70
   6  10  -1    0.40    4.40
   5 -10  -1    3.60    3.00
  -5 -10   1    5.00    2.80
   5  10  -1   -2.60    3.90
  -5  10   1    8.50    4.60
   4 -10  -1    8.90    3.40
  -4 -10   1    8.30    3.00
   4  10  -1    1.80    4.30
  -4  10   1   -0.80    4.30
   3 -10  -1   -0.40    2.70
  -3 -10   1   -0.90    2.50
   3  10  -1    3.50    3.70
  -3  10   1   -2.00    3.40
   2 -10  -1    4.30    2.80
  -2 -10   1    3.30    2.80
   2  10  -1    6.00    4.50
  -2  10   1    1.00    3.60
   1 -10  -1    4.10    3.10
  -1 -10   1    3.10    3.00
  -1  10   1    3.30    4.30
   1  10  -1   -2.80    3.30
   0 -10  -1    2.20    2.50
   0 -10   1    0.40    2.90
   0  10   1    3.00    3.70
   0  10  -1   -0.90    3.10
   1 -10   1   -0.10    2.30
  -1 -10  -1   -0.50    2.40
   1  10   1   -5.40    3.60
  -1  10  -1    4.90    4.00
   2 -10   1    5.10    2.90
  -2 -10  -1    7.30    3.00
   2  10   1    3.00    4.40
  -2  10  -1    7.20    4.20
  -3 -10  -1    4.90    2.90
   3 -10   1   10.90    3.70
   3  10   1    4.20    4.20
  -3  10  -1    9.30    4.40
  -4 -10  -1    4.60    3.10
   4 -10   1    4.90    3.10
  -4  10  -1    9.20    4.70
   4  10   1    7.60    5.00
  -5 -10  -1    2.70    2.70
   5 -10   1    2.10    3.00
  -5  10  -1   -1.60    3.30
   5  10   1   -0.20    4.00
   6 -10   1    2.10    2.90
   6  10   1    0.30    4.00
  -6  10  -1    2.30    3.70
  -7  10  -1   -0.60    4.10
   7  10   1   -1.70    3.80
   0  11   1   11.70    5.70
   0  11  -1   16.10    5.50
  17   0  -2    1.90    3.80
 -16   0   2   35.00    6.40
  16   0  -2   35.60    5.70
 -15   0   2   52.49    6.90
  15   0  -2   56.79    6.60
  14   0  -2    6.40    3.40
 -14   0   2    7.30    3.40
  13   0  -2   62.89    6.20
 -13   0   2   58.09    6.50
  12   0  -2  471.55   15.60
 -12   0   2  495.45   17.10
  11   0  -2    7.20    2.40
 -11   0   2   14.30    3.40
  10   0  -2  586.94   16.60
 -10   0   2  568.74   17.70
  -9   0   2  123.79    6.60
   9   0  -2  150.48    6.50
   8   0  -2  545.85   15.20
  -8   0   2  553.94   12.20
  -8   0   2  563.84   16.20
   7   0  -2  113.49    5.10
  -7   0   2  122.99    5.80
  -7   0   2  123.49    3.50
   6   0  -2   65.29    3.50
  -6   0   2   72.69    2.50
  -6   0   2   64.09    3.90
  -5   0   2   10.90    1.80
   5   0  -2   14.20    1.90
   4   0  -2  562.54   14.00
  -4   0   2  606.54   14.60
   4   0  -2  582.24   12.50
  -3   0   2  770.72   16.60
   3   0  -2  774.72   16.40
  -3   0   2  779.72   17.90
   2   0  -2   11.20    0.60
   2   0  -2   10.50    1.00
  -2   0   2   12.10    1.20
  -2   0   2   10.10    0.60
   1   0  -2 1545.75   31.90
   1   0  -2 1529.85   31.70
  -1   0   2 1507.15   32.10
   0   0  -2  314.27    6.80
   0   0  -2  301.07    6.80
  -1   0  -2 1226.58   25.50
   1   0   2 1202.48   24.90
  -1   0  -2 1180.08   25.10
  -1   0  -2 1203.48   25.00
  -2   0  -2  532.45   11.80
   2   0   2  546.95   12.00
  -2   0  -2  560.34   12.60
  -3   0  -2 5084.79  105.79
   3   0   2 4998.40  105.09
  -3   0  -2 5146.68  104.49
   4   0   2  101.19    3.60
  -4   0  -2  100.09    2.80
  -4   0  -2   94.39    4.00
  -5   0  -2  491.15   13.20
  -5   0  -2  493.15   11.00
   5   0   2  493.35   12.30
  -6   0  -2    0.40    1.00
   6   0   2    2.10    1.00
  -6   0  -2    0.60    0.50
  -7   0  -2   54.99    4.50
  -7   0  -2   49.40    1.90
   7   0   2   52.79    3.20
  -8   0  -2    2.10    0.60
  -8   0  -2    0.40    1.20
   8   0   2    1.80    1.20
  -9   0  -2   53.59    1.90
   9   0   2   55.89    4.40
  -9   0  -2   49.99    4.90
 -10   0  -2  124.49    6.90
  10   0   2  108.09    5.70
  11   0   2   16.50    3.20
 -11   0  -2    9.40    3.10
  12   0   2  342.27   12.10
 -12   0  -2  328.97   13.40
 -13   0  -2   28.00    4.90
  13   0   2   39.90    4.90
  14   0   2  107.99    8.30
 -14   0  -2   84.79    8.30
  15   0   2    4.70    3.00
 -15   0  -2   -2.40    2.80
 -16   0  -2   62.49    7.90
  16   0   2   65.49    7.30
 -16  -1   2    3.00    3.40
  16  -1  -2    0.70    3.10
  16   1  -2    4.30    3.80
 -16   1   2    1.00    2.80
  15  -1  -2   16.10    4.40
 -15  -1   2   14.10    4.40
  15   1  -2   16.40    4.30
 -15   1   2   12.60    4.00
 -14  -1   2    7.60    3.70
  14  -1  -2    5.10    2.90
  14   1  -2    2.40    2.60
 -14   1   2    0.10    2.50
 -13  -1   2   21.60    4.00
  13  -1  -2   29.70    4.50
 -13   1   2   19.40    4.10
  13   1  -2   19.50    3.90
  12  -1  -2    8.30    2.70
 -12  -1   2    8.00    2.90
  12   1  -2    9.90    3.20
 -12   1   2    8.40    3.30
 -11  -1   2    5.00    2.60
  11  -1  -2    6.90    2.50
 -11   1   2    3.60    2.50
  11   1  -2    3.50    2.30
  10  -1  -2    3.80    2.00
 -10  -1   2   -3.60    1.40
 -10   1   2    0.40    1.20
  10   1  -2    0.10    1.60
 -10   1   2    0.50    2.10
  -9  -1   2   22.10    3.40
   9  -1  -2   23.70    3.10
  -9   1   2   26.50    3.80
  -9   1   2   19.40    2.40
   9   1  -2   27.70    3.60
  -8  -1   2    2.00    1.60
   8  -1  -2    1.60    1.40
  -8   1   2    0.80    1.20
  -8   1   2    1.20    1.60
   8   1  -2    1.50    1.40
   7  -1  -2    2.10    1.30
  -7  -1   2    1.90    1.30
  -7   1   2    2.50    1.20
   7   1  -2    2.30    1.40
  -7   1   2    2.10    1.50
   6  -1  -2    2.80    1.30
  -6  -1   2    2.90    1.50
   6   1  -2    3.20    1.40
  -6   1   2    2.40    1.50
  -6   1   2    2.30    1.20
  -5  -1   2   70.29    3.50
   5  -1  -2   63.39    3.20
   5   1  -2   66.39    3.40
  -5   1   2   65.39    3.10
  -5   1   2   65.39    3.70
  -4  -1   2   14.40    0.90
   4  -1  -2    8.80    1.40
   4  -1  -2   11.90    1.20
  -4  -1   2   12.10    1.60
  -4   1   2   14.00    1.90
   4   1  -2   12.30    0.60
   4   1  -2   14.70    1.70
   3  -1  -2   24.70    1.90
   3  -1  -2   19.90    1.40
  -3  -1   2   22.20    1.80
   3   1  -2   18.90    1.80
  -3   1   2   22.20    2.10
   3   1  -2   21.30    1.00
   2  -1  -2  282.77    7.10
   2  -1  -2  284.97    7.00
  -2  -1   2  277.77    7.00
  -2   1   2  298.57    7.60
   2   1  -2  299.87    6.80
   2   1  -2  293.17    7.50
  -1  -1   2   29.90    1.10
   1  -1  -2   32.10    1.40
   1  -1  -2   29.10    1.30
  -1  -1   2   33.30    1.40
   1   1  -2   34.00    1.20
  -1   1   2   36.40    1.80
   1   1  -2   32.70    1.50
   0  -1  -2    5.40    0.60
   0  -1   2    5.30    0.60
   0  -1  -2    6.00    0.60
   0   1  -2    6.10    0.80
   1  -1   2   37.90    1.60
  -1  -1  -2   43.70    1.60
  -1  -1  -2   39.20    1.80
  -1  -1  -2   45.90    1.60
  -1   1  -2   44.90    1.60
  -1   1  -2   50.99    2.10
  -2  -1  -2  508.45   11.90
   2  -1   2  498.35   11.50
  -2  -1  -2  510.75   11.20
  -2   1  -2  521.55   12.00
   2   1   2  510.35   11.80
  -2   1  -2  504.65   11.80
  -3  -1  -2   33.30    1.30
  -3  -1  -2   30.70    2.00
   3  -1   2   33.60    1.80
   3   1   2   33.20    1.80
  -3   1  -2   32.20    1.90
  -3   1  -2   30.80    2.00
  -4  -1  -2  214.88    6.60
   4  -1   2  208.78    6.00
  -4  -1  -2  215.48    4.90
   4   1   2  209.08    6.20
  -4   1  -2  199.68    6.60
  -4   1  -2  208.18    6.00
   5  -1   2   81.09    3.50
  -5  -1  -2   73.19    3.80
  -5  -1  -2   79.39    2.10
  -5   1  -2   71.19    3.80
  -5   1  -2   78.09    3.20
   5   1   2   86.49    3.70
  -6  -1  -2    7.00    1.70
   6  -1   2    8.90    1.70
  -6  -1  -2    7.60    0.60
  -6   1  -2    8.70    2.00
   6   1   2    8.00    1.70
   6   1   2    7.70    0.70
  -6   1  -2    7.50    1.40
  -7  -1  -2   25.70    3.10
   7  -1   2   27.90    2.80
  -7   1  -2   21.90    3.10
  -7   1  -2   32.50    2.40
   7   1   2   37.00    3.40
  -8  -1  -2   -2.30    0.90
   8  -1   2    0.00    1.10
   8   1   2    0.60    1.30
  -8   1  -2   -1.00    1.50
  -8   1  -2    0.60    0.90
  -9  -1  -2   85.69    5.60
   9  -1   2   92.29    5.00
  -9   1  -2   87.99    3.60
   9   1   2   98.79    5.10
  -9   1  -2   74.69    6.10
  10  -1   2    3.10    2.00
 -10  -1  -2    6.70    2.50
 -10   1  -2    4.40    1.40
 -10   1  -2    3.50    2.10
  10   1   2    5.70    2.10
  11  -1   2   47.80    4.70
 -11  -1  -2   49.50    5.50
 -11   1  -2   38.40    5.00
  11   1   2   66.89    5.60
 -12  -1  -2    1.50    2.60
  12  -1   2   -2.00    1.80
 -12   1  -2    0.90    2.10
  12   1   2    2.90    2.10
 -13  -1  -2   11.40    3.80
  13  -1   2   11.10    3.20
  13   1   2   13.50    3.20
 -13   1  -2    9.10    3.70
 -14  -1  -2    3.90    3.00
  14  -1   2    1.60    2.50
 -14   1  -2    1.60    3.00
  14   1   2   -2.10    2.40
  15  -1   2   -3.10    2.30
 -15  -1  -2    5.70    3.00
 -15   1  -2   -1.80    3.20
  15   1   2    0.20    3.10
  16  -1   2    3.20    3.30
 -16  -1  -2    1.10    3.40
 -16   1  -2    2.70    4.30
  16   1   2   -3.70    2.80
  16  -2  -2   33.40    5.30
 -16  -2   2   36.10    6.50
 -16   2   2   41.70    6.50
  16   2  -2   37.10    5.80
 -15  -2   2    3.10    3.60
  15  -2  -2    3.90    3.10
  15   2  -2   10.70    4.00
 -15   2   2   10.50    4.30
 -14  -2   2   53.99    6.60
  14  -2  -2   66.79    6.60
  14   2  -2   58.49    6.70
 -14   2   2   55.79    7.00
 -13  -2   2    0.20    2.50
  13  -2  -2   11.60    3.10
  13   2  -2    9.20    3.10
 -13   2   2    4.30    3.00
  12  -2  -2   24.90    4.10
 -12  -2   2   33.40    5.00
 -12   2   2   23.60    4.20
  12   2  -2   30.60    4.50
 -11  -2   2   86.39    7.10
  11  -2  -2  101.19    6.30
  11   2  -2  109.79    6.40
 -11   2   2  108.89    7.10
  10  -2  -2  510.35   15.20
 -10  -2   2  485.95   15.70
  10   2  -2  500.25   15.40
 -10   2   2  498.05   13.90
 -10   2   2  501.95   16.50
   9  -2  -2   73.89    4.80
  -9  -2   2   75.99    4.90
  -9   2   2   74.49    6.10
  -9   2   2   66.59    4.10
   9   2  -2   82.19    6.00
  -8  -2   2  292.27   10.00
   8  -2  -2  286.57    9.60
  -8   2   2  310.77   10.90
  -8   2   2  283.97    9.30
   8   2  -2  282.07    9.80
   7  -2  -2    8.40    1.80
  -7  -2   2    6.00    1.70
  -7   2   2    4.60    1.70
   7   2  -2    8.80    2.00
  -7   2   2    8.60    2.10
  -6  -2   2  429.06   12.10
   6  -2  -2  433.36   11.90
   6   2  -2  444.06   12.40
  -6   2   2  430.56   12.40
  -6   2   2  422.96   12.70
   6   2  -2  431.86    9.50
   5  -2  -2  364.56   10.00
  -5  -2   2  364.16   10.10
  -5   2   2  373.36   10.80
  -5   2   2  354.76   10.70
   5   2  -2  354.16    8.40
   5   2  -2  355.66   10.50
  -4  -2   2  101.59    3.90
   4  -2  -2  103.69    4.00
  -4   2   2   95.59    4.30
   4   2  -2   94.39    3.30
   4   2  -2  113.59    4.60
   3  -2  -2 2041.00   44.20
   3  -2  -2 2110.09   44.30
  -3  -2   2 2044.70   43.80
   3   2  -2 2085.19   45.30
  -3   2   2 2007.50   44.80
   3   2  -2 2084.19   44.00
   2  -2  -2   93.09    3.40
  -2  -2   2   88.89    3.30
  -2  -2   2   92.99    2.80
   2  -2  -2   94.89    3.50
   2   2  -2   96.59    3.70
  -2   2   2   94.59    3.70
   1  -2  -2   36.90    2.10
   1  -2  -2   34.00    1.80
  -1  -2   2   37.30    1.90
  -1  -2   2   35.60    1.20
   1   2  -2   30.30    2.40
  -1   2   2   35.80    2.10
   1   2  -2   36.20    1.20
   0  -2  -2   35.10    1.80
   0  -2  -2   34.20    1.90
   0  -2   2   35.20    1.30
   0  -2   2   35.80    1.90
   0   2  -2   32.30    2.60
   0   2   2   34.80    2.10
   0   2  -2   35.40    1.20
   1  -2   2 1318.27   29.30
  -1  -2  -2 1344.47   29.30
  -1  -2  -2 1352.46   29.30
  -1  -2  -2 1359.66   29.20
  -1   2  -2 1396.96   30.50
  -1   2  -2 1364.76   28.80
  -2  -2  -2  525.75   12.90
   2  -2   2  551.44   12.90
  -2  -2  -2  544.25   12.60
  -2  -2  -2  548.05   12.60
  -2   2  -2  551.04   13.90
  -2   2  -2  544.05   12.80
  -3  -2  -2   27.10    2.20
  -3  -2  -2   39.60    1.80
   3  -2   2   32.00    1.90
  -3   2  -2   25.40    2.50
   3   2   2   30.10    2.60
  -3   2  -2   26.20    2.30
   4  -2   2    0.50    0.80
  -4  -2  -2    0.50    0.80
  -4  -2  -2    0.20    0.40
  -4   2  -2   -0.30    0.80
   4   2   2   -0.30    0.80
  -4   2  -2   -0.20    0.80
  -5  -2  -2    9.20    1.70
  -5  -2  -2   13.20    1.10
   5  -2   2   14.60    1.80
   5   2   2   13.80    2.10
  -5   2  -2   16.60    2.30
  -5   2  -2   12.90    2.10
  -6  -2  -2  141.69    5.80
   6  -2   2  132.39    5.20
   6   2   2  133.59    5.50
  -6   2  -2  135.99    6.00
  -6   2  -2  134.59    5.50
  -7  -2  -2   38.50    3.90
   7  -2   2   33.60    3.10
  -7   2  -2   34.90    3.20
   7   2   2   39.00    3.60
   7   2   2   36.80    1.60
  -7   2  -2   37.90    3.90
   8  -2   2  165.18    6.60
  -8  -2  -2  150.78    7.00
   8   2   2  155.08    6.60
  -8   2  -2  148.99    7.20
  -8   2  -2  158.18    6.00
   9  -2   2    0.20    1.30
  -9  -2  -2   -0.10    1.50
  -9   2  -2    3.40    1.30
  -9   2  -2   -1.00    1.30
   9   2   2    2.00    1.70
  10  -2   2  230.98    8.70
 -10  -2  -2  196.48    9.20
 -10   2  -2  225.28    7.50
 -10   2  -2  219.48   10.00
  10   2   2  217.98    8.70
 -11  -2  -2   71.79    6.80
  11  -2   2   69.49    5.90
 -11   2  -2   70.29    6.60
  11   2   2   86.99    6.50
  12  -2   2  280.07   11.00
 -12  -2  -2  274.97   12.10
 -12   2  -2  298.07   12.60
  12   2   2  272.77   10.90
  13  -2   2    1.70    2.60
 -13  -2  -2    1.80    2.80
  13   2   2    3.60    2.40
 -13   2  -2    2.10    2.70
 -14  -2  -2   87.59    8.60
  14  -2   2   75.89    7.00
  14   2   2  103.19    8.30
 -14   2  -2   94.49    8.90
  15  -2   2   -0.10    2.50
 -15  -2  -2    5.40    4.10
  15   2   2    1.90    2.90
 -15   2  -2   -5.20    2.90
  16  -2   2   60.59    6.80
 -16  -2  -2   56.69    7.50
 -16   2  -2   59.59    8.10
  16   2   2   61.29    7.00
  16  -3  -2    8.90    3.50
 -16  -3   2    2.00    3.70
 -16   3   2    5.20    4.80
  16   3  -2   10.60    4.30
 -15  -3   2   -3.90    3.10
  15  -3  -2    2.80    2.90
 -15   3   2   -0.20    3.10
  15   3  -2    1.00    3.60
 -14  -3   2    2.50    3.20
  14  -3  -2    1.20    2.80
 -14   3   2    0.30    2.60
  14   3  -2   -1.80    2.90
 -13  -3   2    2.30    2.50
  13  -3  -2    7.00    2.90
  13   3  -2    4.60    2.90
 -13   3   2    3.90    3.50
  12  -3  -2   58.79    5.90
 -12  -3   2   48.00    5.80
 -12   3   2   64.09    7.20
  12   3  -2   49.30    5.60
 -11  -3   2   15.10    3.30
  11  -3  -2   14.20    3.00
 -11   3   2   11.90    2.70
 -11   3   2   14.40    3.50
  11   3  -2   16.90    3.40
  10  -3  -2   32.80    4.20
 -10  -3   2   38.00    4.50
  10   3  -2   41.90    4.70
 -10   3   2   50.19    5.50
 -10   3   2   51.89    4.70
   9  -3  -2    6.90    2.10
  -9  -3   2    4.60    2.10
   9   3  -2   10.10    2.50
  -9   3   2   11.80    2.70
  -9   3   2   10.50    2.80
   8  -3  -2   25.00    3.20
  -8  -3   2   23.10    3.00
  -8   3   2   18.00    3.00
   8   3  -2   19.50    1.30
   8   3  -2   25.40    3.30
  -8   3   2   25.90    4.10
   7  -3  -2   18.90    2.70
  -7  -3   2   16.50    2.50
   7   3  -2   20.80    1.70
  -7   3   2   18.80    3.00
   7   3  -2   21.20    3.10
  -7   3   2   22.20    3.30
  -6  -3   2   49.60    3.20
   6  -3  -2   54.69    3.60
   6   3  -2   60.59    4.80
   6   3  -2   48.70    2.70
  -6   3   2   60.49    5.10
  -6   3   2   62.19    4.80
  -5  -3   2    0.00    1.00
   5  -3  -2    0.90    1.20
   5   3  -2   -0.10    0.90
  -5   3   2   -1.40    1.10
  -5   3   2   -0.70    1.40
   5   3  -2    0.70    1.50
  -4  -3   2   15.20    1.80
   4  -3  -2   17.00    2.10
  -4   3   2   21.90    2.60
   4   3  -2   18.30    2.20
   4   3  -2   21.70    2.90
  -4   3   2   18.30    2.80
   3  -3  -2  227.38    7.00
  -3  -3   2  228.78    6.20
  -3  -3   2  230.58    6.90
  -3   3   2  207.98    8.20
  -3   3   2  246.88    7.50
   3   3  -2  223.88    7.30
  -2  -3   2  104.09    3.20
  -2  -3   2  106.29    4.10
   2  -3  -2  113.89    4.30
   2   3  -2  103.79    4.70
  -2   3   2  107.79    4.30
   1  -3  -2  461.35   11.90
   1  -3  -2  464.15   11.70
  -1  -3   2  445.46   11.70
   1   3  -2  462.45   10.60
  -1   3   2  465.25   11.90
   1   3  -2  498.75   13.00
   0  -3   2    7.40    1.30
   0  -3  -2    8.50    1.30
   0  -3  -2    5.40    1.10
   0   3  -2    7.00    1.70
   0   3   2    8.50    1.50
   0   3  -2    9.30    0.90
  -1  -3  -2  497.25   12.60
  -1  -3  -2  522.65   12.40
   1  -3   2  493.85   12.70
  -1  -3  -2  524.55   12.70
  -1   3  -2  513.25   14.10
  -1   3  -2  513.65   11.80
  -2  -3  -2  172.18    5.40
  -2  -3  -2  171.48    5.40
  -2  -3  -2  168.58    5.50
   2  -3   2  168.48    5.60
  -2   3  -2  177.38    5.30
  -2   3  -2  167.88    6.70
  -3  -3  -2  273.17    7.60
  -3  -3  -2  257.67    7.30
  -3  -3  -2  266.27    7.80
   3  -3   2  262.37    7.80
  -3   3  -2  267.37    7.80
  -3   3  -2  261.47    9.00
  -4  -3  -2   50.99    3.00
   4  -3   2   45.00    2.90
  -4   3  -2   52.59    3.20
   4   3   2   50.69    4.10
  -4   3  -2   43.40    3.90
  -5  -3  -2   24.20    2.70
   5  -3   2   23.60    2.50
  -5   3  -2   21.90    2.70
   5   3   2   22.20    2.80
   5   3   2   20.10    2.30
  -5   3  -2   19.20    2.70
   6  -3   2   67.59    3.80
  -6  -3  -2   64.09    4.00
  -6   3  -2   63.59    5.00
   6   3   2   64.49    3.40
  -6   3  -2   58.59    4.70
   6   3   2   61.39    4.00
  -7  -3  -2    2.10    1.60
   7  -3   2   -0.40    1.20
  -7   3  -2    1.20    1.50
   7   3   2   -1.00    1.20
   7   3   2   -0.50    1.30
  -7   3  -2   -0.80    1.10
   8  -3   2   38.50    3.80
  -8  -3  -2   35.60    3.80
   8   3   2   36.80    3.80
   8   3   2   31.70    2.10
  -8   3  -2   35.60    3.70
  -8   3  -2   30.60    4.00
   9  -3   2    2.40    1.70
  -9  -3  -2    1.40    1.80
  -9   3  -2    2.60    1.60
  -9   3  -2    0.50    2.00
   9   3   2    0.90    1.80
  10  -3   2   -1.10    1.60
 -10  -3  -2   -1.40    1.80
  10   3   2    2.00    2.10
 -10   3  -2    0.50    1.50
 -10   3  -2    0.90    2.10
 -11  -3  -2   17.90    3.80
  11  -3   2   16.20    3.10
  11   3   2   18.10    3.50
 -11   3  -2   12.50    3.50
 -11   3  -2   15.20    2.80
 -12  -3  -2    9.60    3.10
  12  -3   2   14.10    3.10
  12   3   2    7.40    2.70
 -12   3  -2    8.70    3.00
 -13  -3  -2    4.70    3.30
  13  -3   2    2.50    2.10
  13   3   2    1.00    2.20
 -13   3  -2    0.40    2.70
  14  -3   2   12.90    3.70
 -14  -3  -2   11.80    4.10
 -14   3  -2    6.60    3.90
  14   3   2   12.10    3.80
 -15  -3  -2    3.50    3.60
  15  -3   2   17.80    4.10
 -15   3  -2   14.70    4.90
  15   3   2   13.60    4.00
  16  -3   2    7.10    3.50
 -16  -3  -2    7.30    4.70
 -16   3  -2    5.00    4.50
  16   3   2   12.20    4.10
 -15  -4   2    2.80    3.80
  15  -4  -2    1.40    2.80
  15   4  -2   -1.30    3.10
 -15   4   2    4.00    4.40
  14  -4  -2   69.49    7.20
 -14  -4   2   54.39    6.70
  14   4  -2   48.90    6.70
 -14   4   2   64.09    7.80
  13  -4  -2   -0.80    2.20
 -13  -4   2   -0.80    2.80
 -13   4   2    1.00    2.90
  13   4  -2    2.90    3.10
 -12  -4   2   75.29    6.90
  12  -4  -2   80.19    6.90
 -12   4   2   78.79    7.80
  12   4  -2   80.29    7.30
  11  -4  -2   44.50    5.00
 -11  -4   2   48.20    5.50
  11   4  -2   37.60    5.00
 -11   4   2   46.60    5.20
 -11   4   2   47.70    5.90
  10  -4  -2    1.40    1.90
 -10  -4   2    2.60    2.00
  10   4  -2    5.10    2.50
 -10   4   2    2.20    2.10
 -10   4   2    0.50    2.30
  -9  -4   2  219.38    8.90
   9  -4  -2  244.68    9.30
   9   4  -2  232.38    9.70
  -9   4   2  216.78    9.50
  -9   4   2  243.08   10.20
   8  -4  -2  228.98    8.70
  -8  -4   2  216.78    8.40
  -8   4   2  235.88    9.70
  -8   4   2  218.08    9.50
   8   4  -2  215.88    9.10
   8   4  -2  216.08    6.50
   7  -4  -2  449.56   13.30
  -7  -4   2  432.86   12.70
   7   4  -2  437.56   11.60
  -7   4   2  438.56   14.70
   7   4  -2  449.76   14.20
  -7   4   2  449.26   14.10
  -6  -4   2   84.19    4.40
   6  -4  -2   82.09    4.60
   6   4  -2   86.89    5.40
  -6   4   2   80.29    6.50
  -6   4   2   81.29    4.90
   6   4  -2   75.69    4.00
   5  -4  -2 1501.35   34.30
  -5  -4   2 1504.15   33.30
   5   4  -2 1445.96   33.90
  -5   4   2 1445.86   34.70
  -5   4   2 1481.85   36.60
   5   4  -2 1507.65   36.00
   4  -4  -2  297.47    9.20
  -4  -4   2  281.17    8.00
  -4   4   2  292.47   10.90
   4   4  -2  272.37    9.30
  -4   4   2  278.87    9.20
  -3  -4   2  750.72   17.50
  -3  -4   2  768.72   18.80
   3  -4  -2  782.92   19.20
  -3   4   2  766.02   21.30
  -3   4   2  758.22   19.10
   3   4  -2  784.72   19.90
   2  -4  -2   47.90    3.60
  -2  -4   2   48.20    3.40
  -2  -4   2   42.80    2.10
  -2   4   2   46.60    3.50
   2   4  -2   46.90    4.10
  -2   4   2   40.60    4.30
   1  -4  -2    0.80    1.00
  -1  -4   2    1.30    1.20
  -1   4   2    0.40    1.50
   1   4  -2   -0.50    1.20
   1   4  -2   -0.10    0.70
  -1   4   2    1.00    1.00
   0  -4   2   38.60    3.20
   0  -4  -2   33.60    2.90
   0   4  -2   36.80    4.00
   0   4   2   35.80    4.10
   0   4  -2   39.00    2.00
   0   4   2   41.80    3.30
   1  -4   2    9.60    1.70
  -1  -4  -2    8.80    1.60
   1   4   2    9.30    2.40
  -1   4  -2    9.70    1.30
   1   4   2    5.00    1.60
  -1   4  -2    6.60    2.00
  -2  -4  -2   -0.70    0.90
   2  -4   2   -0.30    1.00
  -2  -4  -2   -1.00    0.90
  -2   4  -2   -0.90    1.40
   2   4   2   -0.30    1.40
  -2   4  -2    0.00    0.90
   3  -4   2   26.40    2.70
  -3  -4  -2   29.30    2.60
  -3  -4  -2   22.90    2.40
  -3   4  -2   27.70    2.60
  -3   4  -2   24.20    3.40
   3   4   2   27.30    3.30
  -4  -4  -2  281.37    8.70
  -4  -4  -2  280.17    8.60
   4  -4   2  287.67    9.00
  -4   4  -2  285.47   10.50
   4   4   2  284.27    9.70
  -4   4  -2  288.17    8.90
   5  -4   2   47.50    3.90
  -5  -4  -2   40.50    3.50
  -5   4  -2   41.30    3.70
  -5   4  -2   37.90    4.40
   5   4   2   42.60    4.30
   5   4   2   38.50    3.80
   6  -4   2   61.19    3.90
  -6  -4  -2   63.09    4.70
   6   4   2   59.19    5.20
   6   4   2   70.29    4.20
  -6   4  -2   56.19    4.60
  -6   4  -2   66.59    5.60
   7  -4   2   12.30    2.30
  -7  -4  -2   10.90    2.40
  -7   4  -2    9.10    2.50
   7   4   2   12.20    2.70
   7   4   2   15.00    2.40
  -7   4  -2    8.30    2.50
  -8  -4  -2  180.08    8.10
   8  -4   2  196.08    7.90
  -8   4  -2  216.38    9.00
   8   4   2  205.48    8.50
  -8   4  -2  218.08    8.90
   8   4   2  188.78    6.70
   9  -4   2    1.60    1.70
  -9  -4  -2    0.20    1.70
  -9   4  -2   -2.00    1.50
   9   4   2    3.20    2.30
  -9   4  -2    0.90    2.00
 -10  -4  -2  133.59    7.40
  10  -4   2  116.99    6.60
 -10   4  -2  124.19    7.40
  10   4   2  131.29    7.20
 -10   4  -2  122.49    6.70
 -11  -4  -2    1.20    2.70
  11  -4   2    0.40    1.80
 -11   4  -2    5.20    2.70
  11   4   2    0.20    2.00
 -11   4  -2   -1.80    1.50
 -12  -4  -2   97.29    8.20
  12  -4   2   85.69    7.00
 -12   4  -2   83.89    7.90
  12   4   2   91.49    7.70
 -13  -4  -2   11.30    3.70
  13  -4   2   13.90    3.70
 -13   4  -2   12.10    3.80
  13   4   2   10.80    3.60
 -14  -4  -2   77.39    8.40
  14  -4   2   92.99    8.00
  14   4   2   75.99    7.50
 -14   4  -2   69.99    7.70
  15  -4   2    5.50    3.30
 -15  -4  -2    5.20    4.20
  15   4   2    0.80    3.80
 -15   4  -2    7.40    4.20
 -15  -5   2   10.20    5.00
  15  -5  -2    2.80    3.60
  15   5  -2    5.70    3.90
 -15   5   2    2.60    3.50
  14  -5  -2    1.70    2.70
 -14  -5   2   12.90    4.80
 -14   5   2   -0.50    3.30
  14   5  -2    2.20    4.00
  13  -5  -2   17.60    4.10
 -13  -5   2   13.00    4.30
 -13   5   2    6.80    3.80
  13   5  -2    4.30    3.70
  12  -5  -2    9.00    3.20
 -12  -5   2    7.10    3.40
 -12   5   2    8.00    3.80
  12   5  -2    3.20    3.10
 -12   5   2    3.90    3.00
 -11  -5   2    1.30    2.50
  11  -5  -2    1.70    2.20
  11   5  -2    3.00    2.50
 -11   5   2    0.80    2.60
 -11   5   2    0.40    2.80
  10  -5  -2    2.80    2.40
 -10  -5   2    8.10    2.60
  10   5  -2    7.20    3.20
 -10   5   2    2.70    2.80
 -10   5   2    8.70    3.30
  -9  -5   2   87.69    5.40
   9  -5  -2   88.59    5.70
   9   5  -2   93.09    7.50
  -9   5   2   86.69    7.50
  -9   5   2   93.79    7.50
   8  -5  -2    1.60    1.90
  -8  -5   2    3.20    1.90
   8   5  -2    1.10    1.90
   8   5  -2    6.10    2.90
  -8   5   2    6.80    2.80
  -8   5   2    1.20    2.00
  -7  -5   2   53.89    4.30
   7  -5  -2   49.90    4.70
   7   5  -2   63.09    6.10
  -7   5   2   56.19    5.10
   7   5  -2   50.69    4.10
  -7   5   2   44.20    5.30
  -6  -5   2   37.20    3.30
   6  -5  -2   34.20    3.80
  -6   5   2   35.90    5.00
  -6   5   2   38.00    4.40
   6   5  -2   31.10    3.70
   6   5  -2   40.80    4.80
   5  -5  -2  106.19    5.50
  -5  -5   2   97.79    4.50
   5   5  -2   84.69    5.30
   5   5  -2  110.79    6.90
  -5   5   2  110.59    5.70
  -5   5   2  100.39    8.00
  -4  -5   2    2.10    1.40
   4  -5  -2    1.00    1.30
  -4  -5   2    1.80    1.20
  -4   5   2    1.90    1.50
  -4   5   2   -0.70    2.20
   4   5  -2   -3.10    1.50
  -3  -5   2   40.50    2.40
   3  -5  -2   41.00    3.70
  -3  -5   2   43.00    3.70
   3   5  -2   34.20    4.20
  -3   5   2   37.60    4.90
  -3   5   2   41.90    3.70
   2  -5  -2   47.40    4.00
  -2  -5   2   49.30    3.90
   2   5  -2   53.19    5.20
  -2   5   2   59.19    6.20
   2   5  -2   51.29    2.90
  -2   5   2   47.70    3.90
  -1  -5   2   14.40    2.40
   1  -5  -2   14.20    2.30
  -1   5   2   18.10    3.40
   1   5  -2   13.40    1.60
   1   5  -2   11.10    2.90
  -1   5   2   16.70    2.50
   0  -5   2  308.27    9.80
   0  -5  -2  316.07    9.80
   0   5   2  317.37    9.60
   0   5   2  307.67   11.70
   0   5  -2  299.17    8.10
   0   5  -2  329.77   11.70
   1  -5   2   12.10    2.20
  -1  -5  -2   10.00    1.90
   1   5   2    8.90    2.00
  -1   5  -2   12.80    2.90
   1   5   2    9.70    2.70
  -1   5  -2   13.20    1.70
   2  -5   2   37.10    3.60
  -2  -5  -2   36.50    3.30
  -2   5  -2   39.40    3.00
  -2   5  -2   27.60    4.00
   2   5   2   42.40    4.60
   3  -5   2   10.50    2.20
  -3  -5  -2   11.30    2.00
  -3  -5  -2    7.30    1.70
  -3   5  -2   11.80    2.10
   3   5   2   14.70    3.10
  -3   5  -2    5.40    2.50
  -4  -5  -2    8.40    1.80
  -4  -5  -2    5.40    1.80
   4  -5   2    1.90    1.60
   4   5   2    7.00    2.40
  -4   5  -2    6.40    2.40
  -4   5  -2    6.20    1.80
  -5  -5  -2   -0.40    1.30
   5  -5   2    2.50    1.60
  -5   5  -2    1.20    1.50
   5   5   2   -2.00    1.60
  -5   5  -2   -0.80    2.00
   5   5   2    1.00    1.70
   6  -5   2   21.80    3.20
  -6  -5  -2   14.00    2.60
   6   5   2   16.40    3.30
   6   5   2   16.10    3.10
  -6   5  -2   17.60    3.70
  -6   5  -2   13.10    2.60
   7  -5   2   10.70    2.50
  -7  -5  -2   12.40    3.00
   7   5   2   18.40    3.40
   7   5   2   14.70    2.80
  -7   5  -2   19.20    3.30
  -7   5  -2   20.00    3.90
  -8  -5  -2    7.10    2.30
   8  -5   2   12.30    2.70
   8   5   2    5.20    2.60
  -8   5  -2   12.30    3.00
  -8   5  -2   13.30    3.40
  -9  -5  -2   57.09    5.50
   9  -5   2   62.39    5.60
  -9   5  -2   54.59    6.10
   9   5   2   62.89    5.90
  -9   5  -2   62.59    6.20
  10  -5   2   17.10    3.30
 -10  -5  -2   18.80    3.70
  10   5   2   12.70    3.30
 -10   5  -2   14.40    3.60
 -10   5  -2   11.60    3.40
  11  -5   2    1.50    2.10
 -11  -5  -2    0.50    2.70
 -11   5  -2    1.00    2.80
 -11   5  -2    2.00    2.40
  11   5   2   -1.50    2.00
  12  -5   2    3.10    2.80
 -12  -5  -2    3.20    2.80
 -12   5  -2   -4.30    2.90
  12   5   2   -0.50    2.60
 -12   5  -2   -2.20    3.00
  13  -5   2    1.60    2.70
 -13  -5  -2    8.50    4.30
 -13   5  -2    3.40    3.80
  13   5   2    5.60    3.40
  14  -5   2   -4.10    2.60
 -14  -5  -2    7.70    4.10
  14   5   2    2.60    2.90
 -14   5  -2    0.40    3.40
  14  -6  -2   20.90    4.90
 -14   6   2   37.50    6.80
  14   6  -2   28.30    6.60
  13  -6  -2    4.40    3.20
  13   6  -2    5.60    4.00
 -13   6   2    1.30    3.90
  12  -6  -2   12.80    3.60
 -12  -6   2   17.90    4.80
  12   6  -2    8.70    3.50
 -12   6   2   14.00    4.50
 -12   6   2   10.30    4.30
  11  -6  -2    0.00    2.20
 -11  -6   2    6.20    3.40
 -11   6   2    3.00    3.00
 -11   6   2    6.20    3.50
  11   6  -2    7.00    3.40
  10  -6  -2  109.09    7.10
 -10  -6   2  123.99    7.10
 -10   6   2  122.09    7.80
 -10   6   2  125.99    9.90
  10   6  -2  101.79    8.30
   9  -6  -2   29.00    4.40
  -9  -6   2   22.10    3.50
  -9   6   2   29.30    4.40
   9   6  -2   27.90    4.80
  -9   6   2   27.30    5.40
   8  -6  -2   27.80    4.20
  -8  -6   2   33.40    4.00
  -8   6   2   24.40    4.20
   8   6  -2   24.90    4.80
  -8   6   2   27.30    4.70
  -7  -6   2  266.57    9.30
   7  -6  -2  260.87   10.50
   7   6  -2  285.67   10.10
  -7   6   2  261.77   12.40
  -7   6   2  260.27   10.50
   7   6  -2  272.57   11.90
  -6  -6   2  232.18    8.00
   6  -6  -2  229.48    9.30
  -6   6   2  234.18   11.30
   6   6  -2  221.08   10.70
   6   6  -2  216.78    9.10
  -6   6   2  223.68    9.30
  -5  -6   2  351.16   10.30
   5  -6  -2  349.57   12.00
   5   6  -2  372.56   12.80
  -5   6   2  379.46   12.20
  -5   6   2  355.26   14.50
  -4  -6   2   47.10    3.10
   4  -6  -2   41.60    4.30
  -4  -6   2   49.70    4.40
   4   6  -2   48.20    5.20
  -4   6   2   38.90    5.40
  -4   6   2   47.30    4.30
   3  -6  -2   25.50    3.40
  -3  -6   2   18.50    2.80
  -3   6   2   29.50    3.30
   3   6  -2   24.70    3.80
   3   6  -2   26.40    2.70
  -3   6   2   28.70    4.70
  -2  -6   2   60.59    4.80
   2  -6  -2   53.79    4.70
  -2   6   2   59.99    3.90
   2   6  -2   63.39    6.20
  -2   6   2   55.79    6.30
   2   6  -2   57.39    3.20
   1  -6  -2   12.10    2.50
  -1  -6   2   12.80    2.50
   1   6  -2   23.50    2.20
  -1   6   2   16.10    2.50
  -1   6   2   14.30    3.40
   1   6  -2   14.90    3.30
   0  -6   2    2.20    1.60
   0  -6  -2    4.60    1.80
   0   6   2    3.50    1.70
   0   6  -2    0.30    2.00
   0   6   2    3.80    2.60
   0   6  -2    1.00    1.10
   1  -6   2    2.70    1.60
  -1  -6  -2    2.70    1.70
  -1   6  -2   -0.30    1.70
   1   6   2    5.30    1.80
  -1   6  -2    3.80    1.30
   1   6   2   -0.20    1.80
  -2  -6  -2   88.49    4.90
   2  -6   2   79.09    4.90
  -2   6  -2   77.49    4.00
   2   6   2   87.79    4.90
  -2   6  -2   94.29    8.00
   2   6   2   74.79    6.90
   3  -6   2   44.30    4.20
  -3  -6  -2   36.70    3.80
   3   6   2   43.50    5.30
  -3   6  -2   47.50    3.70
  -3   6  -2   36.90    5.30
   4  -6   2   18.70    3.00
  -4  -6  -2   24.20    3.10
  -4  -6  -2   13.70    2.30
  -4   6  -2   16.50    3.90
  -4   6  -2   19.10    2.80
   4   6   2   22.00    4.00
  -5  -6  -2   23.90    3.10
  -5  -6  -2   22.70    2.90
   5  -6   2   29.20    3.70
  -5   6  -2   24.60    3.30
  -5   6  -2   21.70    4.30
   5   6   2   18.20    3.60
  -6  -6  -2    1.80    1.80
   6  -6   2    1.20    1.70
   6   6   2    0.30    2.10
  -6   6  -2   -1.10    2.60
  -6   6  -2    0.00    1.80
   6   6   2    1.80    2.50
   7  -6   2   31.00    4.00
  -7  -6  -2   31.00    3.80
  -7   6  -2   28.80    5.10
  -7   6  -2   35.90    4.30
   7   6   2   31.90    4.20
   7   6   2   41.60    5.30
   8  -6   2   71.09    6.10
  -8  -6  -2   83.49    6.40
  -8   6  -2   75.79    6.40
   8   6   2   74.09    6.90
  -8   6  -2   86.79    8.40
  -9  -6  -2    4.10    2.80
   9  -6   2    5.70    2.40
   9   6   2    2.30    3.00
  -9   6  -2    1.70    2.60
  -9   6  -2    5.20    3.20
  10  -6   2  129.89    7.80
 -10  -6  -2  144.39    8.20
 -10   6  -2  125.89    8.00
  10   6   2  134.99    8.20
 -10   6  -2  140.39    8.80
 -11  -6  -2    0.00    3.00
  11  -6   2    3.60    2.50
 -11   6  -2   -3.80    2.50
  11   6   2    0.40    3.00
 -11   6  -2    0.20    3.00
  12  -6   2   24.40    4.90
 -12  -6  -2   27.70    5.30
 -12   6  -2   20.20    4.70
  12   6   2   37.80    5.70
 -12   6  -2   24.10    5.20
 -13  -6  -2    2.60    4.20
  13  -6   2   -0.10    2.60
 -13   6  -2    2.40    3.10
  13   6   2   -1.30    2.90
  14  -6   2   11.40    4.10
  14   6   2   14.90    5.00
 -14   6  -2    8.30    4.30
  13  -7  -2    2.10    3.20
 -13   7   2   -3.90    2.90
  13   7  -2    9.00    3.90
  12  -7  -2    6.60    3.60
  12   7  -2    1.10    3.20
 -12   7   2   -4.50    3.10
 -12   7   2   -1.00    3.70
  11  -7  -2   18.30    4.30
 -11   7   2   22.40    5.40
 -11   7   2   14.90    4.70
  11   7  -2   25.70    5.40
  10  -7  -2    2.20    2.40
 -10   7   2    0.00    3.70
  10   7  -2    1.10    3.40
 -10   7   2    4.10    3.00
   9  -7  -2    2.10    2.40
  -9   7   2    4.50    2.80
  -9   7   2    1.00    3.60
   9   7  -2   -0.10    2.70
   8  -7  -2  132.69    7.60
   8   7  -2  123.29   10.00
  -8   7   2  117.19   10.10
  -8   7   2  123.49    7.80
   7  -7  -2   27.50    4.50
   7   7  -2   17.00    3.80
   7   7  -2   22.10    4.80
  -7   7   2   26.40    4.30
  -7   7   2   17.60    4.50
   6  -7  -2   41.70    4.90
   6   7  -2   42.00    6.20
   6   7  -2   52.59    5.80
  -6   7   2   40.40    4.80
  -6   7   2   40.60    6.30
  -5  -7   2   33.00    4.00
   5  -7  -2   37.70    4.60
  -5   7   2   36.10    5.80
  -5   7   2   39.50    4.50
   5   7  -2   45.30    5.40
  -4  -7   2  235.18    9.40
   4  -7  -2  235.78    9.90
   4   7  -2  234.18   10.80
  -4   7   2  245.18    9.30
  -4   7   2  240.18   12.20
   3  -7  -2   15.40    3.10
  -3  -7   2   18.50    3.10
   3   7  -2   19.30    4.10
  -3   7   2   17.10    2.90
  -3   7   2   11.90    3.60
  -2  -7   2   18.00    3.20
   2  -7  -2   18.70    3.20
   2   7  -2   21.90    4.60
  -2   7   2   19.30    3.00
  -2   7   2   24.90    5.10
   1  -7  -2    3.70    2.00
  -1  -7   2   -0.60    1.60
  -1   7   2    4.30    1.80
  -1   7   2    0.50    2.50
   1   7  -2   -0.10    2.30
   0  -7  -2   13.90    2.80
   0  -7   2   25.80    3.70
   0   7  -2   28.90    4.80
   0   7   2   21.50    3.00
   0   7   2   28.00    5.10
   1  -7   2    2.30    1.90
  -1  -7  -2    5.90    2.30
  -1   7  -2   -1.30    2.40
   1   7   2    0.90    1.90
   1   7   2   -1.10    2.30
  -2  -7  -2   39.00    4.30
   2  -7   2   41.00    4.40
   2   7   2   44.60    6.00
   2   7   2   51.09    4.60
  -2   7  -2   49.20    6.50
   3  -7   2   23.00    3.70
  -3  -7  -2   22.10    3.20
   3   7   2   19.70    4.50
  -3   7  -2   29.70    5.10
   3   7   2   23.10    3.40
  -3   7  -2   11.60    3.60
  -4  -7  -2    6.70    2.20
   4  -7   2   11.50    2.70
   4   7   2    8.00    3.00
  -4   7  -2    7.40    2.20
  -4   7  -2    7.60    3.50
  -5  -7  -2   87.99    5.50
  -5  -7  -2   92.79    5.30
   5  -7   2  109.59    6.70
   5   7   2   88.49    7.70
  -5   7  -2   99.19    5.60
  -5   7  -2  105.09    9.30
   6  -7   2    1.00    2.20
  -6  -7  -2   -0.50    1.90
  -6   7  -2   -1.80    1.80
   6   7   2    5.20    3.40
  -6   7  -2    0.40    2.80
   6   7   2    0.40    2.10
  -7  -7  -2    6.10    2.50
   7  -7   2    9.60    2.90
   7   7   2    8.70    3.40
  -7   7  -2    7.90    2.90
  -7   7  -2    7.00    3.80
   7   7   2   12.60    4.10
  -8  -7  -2   -1.50    2.50
   8  -7   2   -0.40    1.90
  -8   7  -2    1.80    2.40
   8   7   2    0.60    2.40
  -8   7  -2    1.30    3.00
  -9  -7  -2   15.50    4.70
   9  -7   2   20.40    4.30
  -9   7  -2    9.70    3.50
  -9   7  -2   11.00    5.00
   9   7   2   12.80    3.90
  10  -7   2   11.70    3.40
  10   7   2    6.30    3.50
 -10   7  -2   11.20    4.00
 -10   7  -2   17.30    4.00
  11  -7   2   13.70    3.80
 -11   7  -2   11.70    4.10
 -11   7  -2   11.60    4.40
  11   7   2   13.90    4.70
  12  -7   2    8.70    3.40
  12   7   2    4.20    3.80
 -12   7  -2    3.70    3.90
 -12   7  -2    2.50    3.40
  11  -8  -2   17.80    4.70
 -11   8   2   11.10    4.60
 -11   8   2   17.50    5.20
  11   8  -2    5.20    4.50
  10  -8  -2   29.90    5.30
 -10   8   2   32.00    7.50
 -10   8   2   28.70    5.50
  10   8  -2   16.70    4.80
   9  -8  -2   32.10    5.40
   9   8  -2   30.80    5.70
  -9   8   2   42.10    5.90
  -9   8   2   32.00    6.40
   8  -8  -2   73.69    7.10
  -8   8   2   70.69    8.80
   8   8  -2   80.49    8.80
  -8   8   2   74.19    7.10
   7  -8  -2    2.20    2.50
   7   8  -2    0.70    3.10
  -7   8   2    2.50    3.10
  -7   8   2    1.80    2.90
   7   8  -2    1.80    3.50
   6  -8  -2    4.70    2.90
  -6   8   2    2.60    3.20
   6   8  -2    5.20    3.40
   6   8  -2    1.50    3.70
  -6   8   2    5.90    3.40
   5  -8  -2   -0.20    2.00
  -5  -8   2   -2.10    2.20
   5   8  -2   -3.70    2.80
  -5   8   2   -2.00    2.40
  -4  -8   2   14.20    3.10
   4  -8  -2    7.60    2.70
   4   8  -2    7.30    3.70
  -4   8   2    5.90    3.40
  -3  -8   2   30.40    4.20
   3  -8  -2   42.20    5.00
   3   8  -2   34.50    5.30
  -3   8   2   25.80    5.60
   2  -8  -2    3.40    2.10
  -2  -8   2   -0.70    1.80
  -2   8   2   -0.10    3.00
   2   8  -2   -0.40    2.30
   1  -8  -2    5.60    2.50
  -1  -8   2   11.60    2.90
   1   8  -2    2.60    3.50
  -1   8   2   14.10    4.40
   0  -8  -2    5.90    2.60
   0  -8   2    5.20    2.60
   0   8  -2    4.60    3.30
   0   8   2    6.10    3.30
   1  -8   2   45.80    5.00
  -1  -8  -2   59.79    5.70
   1   8   2   48.10    6.50
  -1   8  -2   43.20    6.30
  -2  -8  -2   17.60    3.20
   2  -8   2    7.50    2.70
   2   8   2   18.70    4.40
  -2   8  -2   13.10    4.10
   3  -8   2   31.80    4.30
  -3  -8  -2   41.50    4.70
   3   8   2   35.60    5.70
  -3   8  -2   32.80    5.90
   4  -8   2    4.90    2.50
  -4  -8  -2    8.00    2.60
  -4   8  -2    8.30    3.50
   4   8   2    4.50    3.30
  -5  -8  -2   55.89    5.30
   5  -8   2   57.29    6.00
  -5   8  -2   63.89    7.90
   5   8   2   74.69    7.60
   6  -8   2   51.19    5.80
   6   8   2   45.60    6.20
   6   8   2   45.10    6.50
  -6   8  -2   47.90    7.10
   7  -8   2    1.40    2.40
  -7   8  -2    7.80    4.10
   7   8   2    3.90    3.70
   8  -8   2    0.80    2.20
  -8   8  -2    3.70    3.60
   8   8   2    4.90    3.50
   9  -8   2   19.00    4.20
  -9   8  -2   14.10    5.00
   9   8   2    6.80    4.20
  10  -8   2    4.90    3.30
 -10   8  -2    1.80    3.70
  10   8   2    2.40    3.30
  11  -8   2   10.60    3.80
  11   8   2   13.40    4.50
 -11   8  -2   -3.00    3.80
   9  -9  -2   -1.40    2.60
  -9   9   2    7.40    5.10
   9   9  -2    0.50    4.30
   8  -9  -2    8.20    3.60
   8   9  -2    9.10    4.50
  -8   9   2   14.20    5.00
   7  -9  -2    1.00    2.40
  -7   9   2    4.00    4.60
   7   9  -2    0.10    3.70
   6  -9  -2    1.60    2.40
  -6   9   2    5.80    3.90
   6   9  -2   -0.20    3.80
   6   9  -2   -3.60    2.90
   5  -9  -2    4.60    3.00
  -5  -9   2    4.90    2.90
  -5   9   2    1.30    3.20
   5   9  -2    2.60    3.50
  -4  -9   2   30.00    4.50
   4  -9  -2   24.90    4.30
   4   9  -2   22.00    5.40
  -4   9   2   28.80    6.00
  -3  -9   2    2.40    2.90
   3  -9  -2    5.40    2.60
   3   9  -2    0.60    2.90
  -3   9   2    6.30    3.90
  -2  -9   2    0.40    2.00
   2  -9  -2   -1.30    2.20
  -2   9   2    2.10    3.30
   2   9  -2   -1.30    2.80
  -1  -9   2    4.00    2.90
   1  -9  -2    2.70    2.40
   1   9  -2    5.80    3.90
  -1   9   2    2.50    3.40
   0  -9  -2   -0.70    2.10
   0  -9   2    1.30    2.30
   0   9  -2    1.10    3.00
   0   9   2   -1.00    3.00
  -1  -9  -2   -0.80    2.20
   1  -9   2    3.20    2.60
  -1   9  -2    1.00    3.60
   1   9   2    1.20    3.40
   2  -9   2    1.80    2.30
  -2  -9  -2   -1.90    2.00
   2   9   2    2.50    3.80
  -2   9  -2    1.30    3.00
   3  -9   2    1.60    2.60
  -3  -9  -2    0.00    2.40
  -3   9  -2    5.70    4.10
   3   9   2    7.50    3.80
  -4  -9  -2    1.00    2.50
   4  -9   2   -2.20    1.90
  -4   9  -2    3.30    3.70
   4   9   2   -2.90    3.30
   5  -9   2   -0.90    2.10
  -5  -9  -2    0.00    2.30
  -5   9  -2    1.40    2.90
   5   9   2   -2.20    3.00
   6  -9   2   15.30    3.80
   6   9   2    8.10    4.20
   6   9   2   16.80    5.00
  -6   9  -2    9.80    4.50
   7  -9   2    1.80    2.80
   7   9   2   -0.20    3.40
  -7   9  -2    2.80    3.80
   8  -9   2    4.60    2.90
  -8   9  -2   -1.80    3.30
   8   9   2    8.60    4.50
   9  -9   2   15.10    4.30
  -9   9  -2   16.60    5.20
   9   9   2   19.00    5.60
   7 -10  -2    6.50    3.60
   7  10  -2    5.70    4.90
  -7  10   2    9.00    5.10
   6 -10  -2   -1.20    2.50
   6  10  -2   -1.30    4.30
  -6  10   2    3.70    4.30
   5 -10  -2   12.40    3.90
  -5 -10   2    7.10    3.10
   5  10  -2   13.00    5.00
  -5  10   2    8.50    4.80
   4 -10  -2   -0.70    2.50
  -4 -10   2   -1.10    2.80
  -4  10   2   -0.90    3.70
   4  10  -2    0.20    4.20
   3 -10  -2   27.40    4.70
  -3 -10   2   19.80    4.20
   3  10  -2   32.50    6.40
  -3  10   2   27.60    6.50
   2 -10  -2   -1.70    2.40
  -2 -10   2   -0.60    2.20
   2  10  -2    4.90    4.00
  -2  10   2   -4.50    3.00
   1 -10  -2   70.59    7.10
  -1 -10   2   79.69    7.50
   1  10  -2   64.69    8.60
  -1  10   2   68.89    9.20
   0 -10   2   -4.00    2.40
   0 -10  -2    4.10    2.80
   0  10   2   -2.80    3.10
   0  10  -2    3.50    3.60
  -1 -10  -2   25.80    4.50
   1 -10   2   36.90    5.30
   1  10   2   22.60    6.30
  -1  10  -2   22.10    5.70
   2 -10   2   -4.00    2.10
  -2 -10  -2   -0.60    2.50
   2  10   2    0.30    3.90
  -2  10  -2    3.90    3.90
  -3 -10  -2   13.00    3.70
   3 -10   2   20.40    4.10
  -3  10  -2   21.40    6.20
   3  10   2   11.80    5.30
  -4 -10  -2   -1.10    2.40
   4 -10   2    2.80    3.10
   4  10   2   -4.20    4.30
  -4  10  -2   -5.00    3.30
  -5 -10  -2   19.00    3.80
   5 -10   2   15.30    4.20
   5  10   2   19.00    5.70
  -5  10  -2   13.90    4.80
   6 -10   2   -0.80    3.00
  -6  10  -2   -2.90    4.20
   6  10   2   12.20    5.10
 -17   0   3   -3.80    3.20
  17   0  -3    1.50    3.70
 -16   0   3    6.30    3.90
  16   0  -3    4.40    3.30
 -15   0   3    6.90    3.60
  15   0  -3    4.10    3.00
 -14   0   3   -0.10    2.80
  14   0  -3    1.10    2.90
 -13   0   3    2.30    2.30
  13   0  -3   -1.20    2.10
  12   0  -3   -0.40    1.90
 -12   0   3    2.00    2.40
  11   0  -3    2.70    2.00
 -11   0   3    0.50    2.10
  10   0  -3    1.90    1.80
 -10   0   3    0.30    1.70
  -9   0   3    1.60    1.70
  -9   0   3   -0.90    0.60
   9   0  -3   -1.70    1.20
  -8   0   3    0.70    0.70
   8   0  -3    1.30    1.30
  -8   0   3   -2.40    1.10
  -7   0   3   -0.10    1.40
   7   0  -3    0.70    1.20
  -7   0   3    0.40    0.80
   6   0  -3   -0.40    0.50
  -6   0   3   -0.80    1.00
   6   0  -3    0.40    1.00
   5   0  -3    0.10    0.40
   5   0  -3   -0.20    0.80
  -5   0   3   -0.10    0.90
   4   0  -3    0.90    0.90
  -4   0   3   -0.60    0.70
   4   0  -3    0.20    0.40
   3   0  -3    0.90    0.40
   3   0  -3    1.00    0.70
  -3   0   3    1.10    0.80
   2   0  -3    0.40    0.30
   2   0  -3    1.20    0.50
  -2   0   3    1.20    0.60
   1   0  -3    1.20    0.30
  -1   0   3    2.40    0.50
   0   0  -3    5.90    0.60
   0   0  -3    5.30    0.60
  -1   0  -3    0.70    0.20
   1   0   3    0.10    0.20
  -1   0  -3    0.20    0.40
  -1   0  -3    0.90    0.30
   2   0   3    1.00    0.40
  -2   0  -3    0.50    0.60
  -2   0  -3   -0.20    0.30
   3   0   3   -0.60    0.50
  -3   0  -3    0.00    0.40
  -3   0  -3   -0.60    0.70
  -4   0  -3   -0.50    1.60
  -4   0  -3    0.30    0.80
   4   0   3   -1.50    0.50
  -5   0  -3   -0.20    0.50
   5   0   3   -0.20    0.70
  -5   0  -3   -0.60    0.90
  -6   0  -3   -0.50    1.10
   6   0   3    1.20    1.10
  -6   0  -3    0.90    0.50
  -7   0  -3   -0.40    0.50
  -7   0  -3   -1.00    1.20
   7   0   3   -0.50    1.00
  -8   0  -3   -1.20    1.40
  -8   0  -3    0.30    0.60
   8   0   3    0.90    1.00
  -9   0  -3    0.70    1.70
  -9   0  -3   -0.60    0.60
   9   0   3   -0.40    1.10
 -10   0  -3    2.00    2.00
  10   0   3    0.00    1.50
 -11   0  -3   -4.00    1.60
  11   0   3   -2.10    1.90
 -12   0  -3    0.70    2.40
  12   0   3    0.20    2.30
  13   0   3   -1.20    2.00
 -13   0  -3   -3.40    2.00
  14   0   3   -0.10    2.40
 -14   0  -3   -0.50    2.80
  15   0   3   -1.70    2.70
 -15   0  -3   -0.30    3.00
 -16   0  -3    2.10    3.40
  16   0   3    0.60    3.30
 -16  -1   3   10.40    4.20
  16  -1  -3    9.60    4.00
 -16   1   3    8.90    3.80
  16   1  -3    6.30    4.20
 -15  -1   3    8.70    3.70
  15  -1  -3   19.60    4.50
 -15   1   3   12.80    4.10
  15   1  -3   19.40    4.50
 -14  -1   3   14.20    3.90
  14  -1  -3   14.50    3.70
 -14   1   3   16.00    4.20
  14   1  -3   23.90    4.70
 -13  -1   3    4.90    2.80
  13  -1  -3    2.30    2.20
  13   1  -3    2.20    2.60
 -13   1   3   -1.10    2.00
  12  -1  -3   37.30    4.70
 -12  -1   3   36.90    5.10
  12   1  -3   38.00    4.70
 -12   1   3   38.60    5.30
  11  -1  -3  255.97   10.20
 -11  -1   3  281.47   11.30
  11   1  -3  275.37   10.50
 -11   1   3  259.37   11.20
  10  -1  -3    4.10    2.00
 -10  -1   3    8.40    2.60
 -10   1   3    6.10    1.70
  10   1  -3    4.80    2.10
 -10   1   3    6.20    2.30
   9  -1  -3  382.56   12.10
  -9  -1   3  387.06   12.70
  -9   1   3  365.86   10.30
  -9   1   3  374.86   13.00
   9   1  -3  372.46   12.00
   8  -1  -3  232.88    8.30
  -8  -1   3  241.08    8.80
   8   1  -3  212.28    8.00
  -8   1   3  220.58    7.10
  -8   1   3  204.98    8.60
   7  -1  -3  346.67   10.40
  -7  -1   3  337.07   10.80
  -7   1   3  350.96    9.60
  -7   1   3  335.97   11.00
   7   1  -3  316.67   10.20
   6  -1  -3  482.15   13.00
  -6  -1   3  491.35   13.40
   6  -1  -3  469.85   11.40
  -6  -1   3  476.55   10.40
   6   1  -3  492.95   13.10
  -6   1   3  482.15   13.70
   6   1  -3  482.05   10.20
   5  -1  -3  725.63   17.40
  -5  -1   3  705.23   17.70
   5  -1  -3  703.53   16.20
  -5   1   3  714.73   18.10
   5   1  -3  723.23   15.20
   5   1  -3  741.43   17.60
   4  -1  -3  869.91   19.20
   4  -1  -3  864.81   20.00
  -4  -1   3  865.81   20.20
   4   1  -3  868.41   18.40
  -4   1   3  874.41   20.70
   4   1  -3  863.01   20.20
  -3  -1   3 2209.68   46.70
   3  -1  -3 2140.09   46.10
   3   1  -3 2195.48   45.60
  -3   1   3 2208.78   47.30
   3   1  -3 2206.98   46.90
   2  -1  -3 2435.66   51.39
   2  -1  -3 2414.46   51.29
  -2  -1   3 2490.55   51.29
   2   1  -3 2442.86   51.89
  -2   1   3 2409.86   52.09
   2   1  -3 2515.75   51.09
   1  -1  -3 3751.12   77.49
  -1  -1   3 3771.02   77.19
  -1  -1   3 3733.93   77.49
   1  -1  -3 3676.53   77.69
   1   1  -3 3793.82   77.79
  -1   1   3 3815.82   78.39
   1   1  -3 3693.83   77.19
   0  -1   3  950.40   20.20
   0  -1  -3  944.41   20.70
   0  -1  -3  962.70   20.10
   0  -1  -3  937.31   20.40
   0  -1   3  931.01   19.80
   0   1  -3  977.90   20.80
   0   1  -3  939.41   19.80
  -1  -1  -3 2587.54   55.59
  -1  -1  -3 2659.53   56.09
  -1  -1  -3 2696.83   55.29
   1  -1   3 2723.33   55.49
  -1   1  -3 2725.83   55.49
  -1   1  -3 2644.04   56.19
   2  -1   3  301.97    7.20
  -2  -1  -3  293.67    7.80
  -2  -1  -3  306.77    7.10
  -2   1  -3  296.17    7.70
   2   1   3  306.27    7.40
  -2   1  -3  291.17    7.50
   3  -1   3  338.27    8.20
  -3  -1  -3  341.57    7.70
  -3  -1  -3  327.97    8.90
   3   1   3  325.67    8.30
  -3   1  -3  332.97    8.80
  -3   1  -3  334.17    8.60
  -4  -1  -3  266.97    6.20
  -4  -1  -3  266.97    7.90
   4  -1   3  266.77    7.10
  -4   1  -3  256.17    7.80
  -4   1  -3  266.57    7.20
   4   1   3  261.37    7.20
  -5  -1  -3   22.30    2.50
   5  -1   3   23.40    2.10
  -5  -1  -3   24.00    1.10
   5   1   3   26.00    2.30
  -5   1  -3   23.40    2.00
  -5   1  -3   21.40    2.50
   6  -1   3  545.35   14.10
  -6  -1  -3  570.54   12.20
  -6  -1  -3  553.24   15.20
   6   1   3  575.44   14.40
  -6   1  -3  554.64   15.30
  -6   1  -3  560.34   13.60
   7  -1   3   46.10    3.00
  -7  -1  -3   45.50    1.50
  -7  -1  -3   53.69    4.60
  -7   1  -3   40.10    2.50
   7   1   3   52.19    3.90
  -7   1  -3   44.60    4.10
  -8  -1  -3   19.90    3.10
   8  -1   3   18.70    2.70
  -8   1  -3   22.20    3.20
  -8   1  -3   18.30    2.00
   8   1   3   18.00    2.60
  -9  -1  -3    5.00    2.10
   9  -1   3    3.00    1.70
  -9   1  -3    0.70    1.80
   9   1   3    4.80    1.90
  -9   1  -3    3.90    1.30
 -10  -1  -3   -1.10    1.70
  10  -1   3    1.30    1.90
 -10   1  -3    1.10    1.80
  10   1   3   -0.50    1.50
 -10   1  -3   -0.20    1.10
  11  -1   3    5.30    2.10
 -11  -1  -3    3.00    2.40
 -11   1  -3    4.20    2.70
  11   1   3    2.70    2.00
 -12  -1  -3   55.69    6.30
  12  -1   3   60.29    5.80
 -12   1  -3   46.90    5.80
  12   1   3   59.99    5.70
 -13  -1  -3  129.19    9.80
  13  -1   3  103.89    6.90
 -13   1  -3  130.89    8.60
  13   1   3  126.49    7.20
  14  -1   3    0.80    2.20
 -14  -1  -3   -3.60    2.70
 -14   1  -3   -1.70    2.60
  14   1   3   -2.20    2.00
 -15  -1  -3    9.40    4.30
  15  -1   3   20.80    4.50
  15   1   3   12.90    4.20
 -15   1  -3    8.70    4.00
  16  -1   3   14.10    4.20
 -16  -1  -3   15.10    4.90
  16   1   3   15.70    4.50
 -16   1  -3   17.20    5.20
 -16  -2   3    4.00    4.10
  16  -2  -3   10.20    3.80
 -16   2   3   10.70    4.70
  16   2  -3    7.60    4.00
  15  -2  -3   22.50    4.50
 -15  -2   3   19.30    4.80
  15   2  -3   26.80    5.20
 -15   2   3   24.50    5.30
 -14  -2   3   -3.30    2.40
  14  -2  -3    2.20    2.50
  14   2  -3    6.00    3.10
 -14   2   3   -2.00    2.70
 -13  -2   3    1.00    2.60
  13  -2  -3    8.80    3.10
 -13   2   3    6.60    3.20
  13   2  -3    4.80    2.70
 -12  -2   3  154.08    8.70
  12  -2  -3  152.68    7.90
 -12   2   3  142.49    8.60
  12   2  -3  150.18    7.90
 -11  -2   3    4.10    2.40
  11  -2  -3   -0.50    1.50
 -11   2   3   -1.10    2.10
  11   2  -3    0.00    1.90
 -10  -2   3   37.60    4.40
  10  -2  -3   46.10    4.60
 -10   2   3   36.10    3.70
 -10   2   3   35.10    4.60
  10   2  -3   36.60    4.30
   9  -2  -3    1.70    1.60
  -9  -2   3    2.00    1.60
  -9   2   3    3.40    2.30
  -9   2   3    0.20    1.40
   9   2  -3    1.30    1.70
  -8  -2   3   -1.20    1.20
   8  -2  -3    0.10    1.30
   8   2  -3   -0.90    1.20
  -8   2   3   -0.70    1.50
  -8   2   3   -0.70    1.30
   7  -2  -3   16.90    2.40
  -7  -2   3   16.40    2.50
  -7   2   3   17.70    2.90
   7   2  -3   16.00    0.80
   7   2  -3   15.30    0.80
  -7   2   3   10.70    2.20
   7   2  -3   16.20    2.60
  -6  -2   3  351.76   10.40
   6  -2  -3  352.66   10.30
  -6   2   3  338.17   10.90
   6   2  -3  357.16   10.60
   6   2  -3  346.07    8.00
  -6   2   3  357.56   10.80
  -5  -2   3   40.70    3.10
   5  -2  -3   39.50    2.70
   5  -2  -3   41.40    2.70
  -5   2   3   40.40    3.50
   5   2  -3   37.90    3.30
   5   2  -3   34.80    1.80
   4  -2  -3  395.06   10.40
  -4  -2   3  392.36   10.20
   4  -2  -3  387.26   10.10
   4   2  -3  411.36    9.60
   4   2  -3  406.66   11.10
  -4   2   3  380.86   11.00
   3  -2  -3   13.00    1.50
  -3  -2   3   12.00    1.30
   3  -2  -3    9.80    1.30
   3   2  -3    8.00    1.20
  -3   2   3    9.50    1.60
   3   2  -3   13.60    2.10
   2  -2  -3  391.36    9.90
  -2  -2   3  387.16    9.70
   2  -2  -3  382.96    9.70
  -2  -2   3  402.56    8.90
   2   2  -3  402.06   10.00
  -2   2   3  386.16   10.30
   1  -2  -3   98.59    3.60
   1  -2  -3  100.19    3.40
  -1  -2   3  102.69    3.40
  -1  -2   3   99.89    2.30
  -1   2   3  102.19    4.00
   1   2  -3  109.09    4.00
   1   2  -3  100.69    2.40
   0  -2   3  258.77    6.80
   0  -2  -3  264.57    6.90
   0  -2   3  256.97    5.60
   0  -2  -3  251.07    6.70
   0   2  -3  252.17    7.50
   0   2  -3  261.17    5.50
   0   2   3  254.77    7.40
  -1  -2  -3   84.89    3.10
  -1  -2  -3   83.59    2.90
   1  -2   3   77.99    3.00
  -1  -2  -3   87.89    3.30
  -1   2  -3   87.09    2.60
  -1   2  -3   84.39    3.70
  -2  -2  -3    3.20    0.80
  -2  -2  -3    1.90    0.90
   2  -2   3    3.40    1.00
  -2  -2  -3    3.80    1.00
  -2   2  -3    2.30    0.80
  -2   2  -3    6.90    1.50
  -3  -2  -3  331.47    8.30
   3  -2   3  338.87    8.80
  -3  -2  -3  345.57    9.20
   3   2   3  345.67    9.50
  -3   2  -3  335.77    9.10
  -3   2  -3  345.17    9.70
  -4  -2  -3  287.57    8.60
  -4  -2  -3  293.17    7.30
   4  -2   3  304.87    8.10
  -4   2  -3  304.87    8.70
   4   2   3  288.77    8.50
  -4   2  -3  277.77    8.70
   5  -2   3   39.60    2.60
  -5  -2  -3   39.70    1.80
  -5  -2  -3   48.90    3.80
  -5   2  -3   39.00    3.20
   5   2   3   44.00    3.30
  -5   2  -3   39.10    3.40
   6  -2   3   41.30    2.70
  -6  -2  -3   44.70    1.90
  -6  -2  -3   49.70    4.00
  -6   2  -3   40.90    3.40
   6   2   3   50.59    3.20
  -6   2  -3   48.70    4.20
  -7  -2  -3  253.67    6.00
   7  -2   3  253.57    8.20
  -7  -2  -3  255.77    9.10
   7   2   3  250.37    8.40
  -7   2  -3  246.38    8.10
  -7   2  -3  251.87    9.20
  -8  -2  -3    0.80    1.40
   8  -2   3    2.10    1.30
   8   2   3    0.90    1.30
  -8   2  -3    1.40    1.30
  -8   2  -3    2.50    1.90
  -9  -2  -3   11.90    2.70
   9  -2   3   16.30    2.60
   9   2   3   18.20    2.80
  -9   2  -3   11.10    2.00
  -9   2  -3   11.70    2.70
 -10  -2  -3   14.10    3.30
  10  -2   3   19.80    3.10
 -10   2  -3   17.00    3.40
 -10   2  -3   16.50    2.40
  10   2   3   16.20    2.90
  11  -2   3    0.00    1.70
 -11  -2  -3    3.00    2.30
 -11   2  -3    1.10    2.30
  11   2   3    0.20    2.10
  12  -2   3   18.20    3.50
 -12  -2  -3   17.00    4.20
  12   2   3   23.80    3.90
 -12   2  -3   18.70    4.10
  13  -2   3   41.10    5.10
 -13  -2  -3   32.20    5.20
  13   2   3   40.80    5.20
 -13   2  -3   27.90    5.10
 -14  -2  -3   34.50    5.70
  14  -2   3   43.10    5.20
  14   2   3   40.70    5.30
 -14   2  -3   37.60    6.20
 -15  -2  -3    1.90    3.00
  15  -2   3    1.20    2.70
 -15   2  -3   -3.10    3.40
  15   2   3    0.60    3.20
  16  -2   3    1.40    3.00
 -16  -2  -3    1.00    3.30
  16   2   3   -1.40    3.60
 -16   2  -3    2.00    3.90
  16  -3  -3   -1.80    2.50
 -16  -3   3    0.90    3.60
 -16   3   3   -0.30    3.40
  16   3  -3   10.10    4.70
  15  -3  -3   24.60    4.90
 -15  -3   3   19.70    4.80
 -15   3   3   21.20    5.30
  15   3  -3   28.30    5.20
 -14  -3   3   30.00    5.30
  14  -3  -3   31.00    5.00
 -14   3   3   34.80    5.80
  14   3  -3   34.80    5.50
 -13  -3   3   46.90    6.20
  13  -3  -3   64.89    6.60
 -13   3   3   48.40    6.50
  13   3  -3   49.10    6.00
  12  -3  -3   20.00    3.70
 -12  -3   3   17.50    3.90
 -12   3   3   22.10    4.50
  12   3  -3   29.10    4.30
  11  -3  -3   28.30    4.20
 -11  -3   3   27.90    4.10
 -11   3   3   29.60    4.60
 -11   3   3   29.00    3.80
  11   3  -3   29.40    4.20
  10  -3  -3   38.30    4.40
 -10  -3   3   46.50    5.10
  10   3  -3   43.20    4.80
 -10   3   3   35.70    4.80
 -10   3   3   36.00    4.10
  -9  -3   3  365.36   12.30
   9  -3  -3  372.76   12.10
  -9   3   3  368.86   12.30
   9   3  -3  379.26   12.50
  -9   3   3  363.66   13.20
  -8  -3   3    1.70    1.50
   8  -3  -3    0.80    1.40
   8   3  -3    3.60    0.80
   8   3  -3    6.60    2.30
  -8   3   3    0.40    1.40
  -8   3   3    6.10    2.30
  -7  -3   3  580.54   15.90
   7  -3  -3  591.64   16.10
   7   3  -3  601.54   13.60
   7   3  -3  588.64   16.70
  -7   3   3  596.84   17.10
  -7   3   3  591.14   17.10
  -6  -3   3   51.09    3.30
   6  -3  -3   45.20    3.70
   6   3  -3   54.39    4.60
   6   3  -3   45.90    2.60
  -6   3   3   52.19    4.80
  -6   3   3   55.09    4.50
   5  -3  -3  555.04   14.60
  -5  -3   3  538.85   14.00
   5   3  -3  561.84   13.70
   5   3  -3  573.34   15.70
  -5   3   3  587.54   16.30
  -5   3   3  559.74   15.40
   4  -3  -3  367.66   10.60
   4  -3  -3  397.36   10.80
  -4  -3   3  380.86    9.90
   4   3  -3  398.76   11.90
  -4   3   3  382.96   11.30
   4   3  -3  402.06   10.50
  -3  -3   3  225.28    6.00
   3  -3  -3  216.88    6.90
  -3  -3   3  226.98    6.90
   3  -3  -3  229.58    7.10
  -3   3   3  219.98    7.40
   3   3  -3  222.48    7.20
  -2  -3   3   22.70    2.10
   2  -3  -3   23.80    2.30
  -2  -3   3   26.70    1.30
   2  -3  -3   21.60    2.10
  -2   3   3   23.20    2.30
   2   3  -3   24.60    2.50
   1  -3  -3   55.79    2.90
   1  -3  -3   52.09    2.80
  -1  -3   3   52.09    2.70
   1   3  -3   52.29    3.30
   1   3  -3   52.39    1.50
  -1   3   3   54.09    3.10
   1   3  -3   49.30    1.60
   0  -3   3  149.19    5.10
   0  -3  -3  154.18    5.30
   0  -3  -3  161.38    5.20
   0   3   3  155.38    5.60
   0   3  -3  163.58    6.20
   0   3  -3  157.38    3.80
  -1  -3  -3   62.09    2.90
   1  -3   3   57.39    2.90
  -1  -3  -3   68.49    3.10
  -1  -3  -3   68.99    3.10
  -1   3  -3   62.09    3.80
  -1   3  -3   62.99    2.40
   2  -3   3  604.64   14.80
  -2  -3  -3  611.04   14.60
  -2  -3  -3  607.84   14.60
  -2  -3  -3  599.34   14.80
  -2   3  -3  616.74   16.40
  -2   3  -3  601.54   14.20
  -3  -3  -3  169.68    6.00
   3  -3   3  176.98    5.90
  -3  -3  -3  186.18    5.60
  -3  -3  -3  177.28    5.70
  -3   3  -3  172.98    5.80
  -3   3  -3  195.48    7.20
   4  -3   3   99.19    4.30
  -4  -3  -3  111.69    4.70
  -4  -3  -3  100.39    3.80
  -4   3  -3  101.59    4.50
  -4   3  -3   93.49    5.10
   4   3   3  102.59    5.10
  -5  -3  -3   14.10    2.20
   5  -3   3   25.40    2.60
  -5  -3  -3   21.00    1.80
   5   3   3   13.70    2.30
  -5   3  -3   13.40    2.40
  -5   3  -3   17.50    2.40
   6  -3   3  444.66   12.50
  -6  -3  -3  456.25   11.00
  -6  -3  -3  455.25   13.20
  -6   3  -3  453.85   13.40
  -6   3  -3  447.86   13.50
   6   3   3  466.55   13.20
  -7  -3  -3   37.00    3.80
   7  -3   3   41.50    3.60
  -7   3  -3   44.40    4.40
  -7   3  -3   33.30    3.60
   7   3   3   39.50    3.00
   7   3   3   35.20    3.50
   8  -3   3  174.28    6.90
  -8  -3  -3  156.68    7.30
  -8   3  -3  177.48    7.80
   8   3   3  156.68    5.20
  -8   3  -3  167.28    7.10
   8   3   3  165.18    7.10
  -9  -3  -3   26.50    3.90
   9  -3   3   17.50    2.80
  -9   3  -3   18.90    3.60
  -9   3  -3   21.80    3.60
   9   3   3   11.90    2.60
 -10  -3  -3   12.40    3.00
  10  -3   3    7.80    2.50
 -10   3  -3   12.30    3.10
  10   3   3   18.70    3.40
 -10   3  -3   11.50    2.50
  11  -3   3    3.70    2.10
 -11  -3  -3   -1.40    2.30
 -11   3  -3    1.90    1.80
 -11   3  -3    1.60    2.50
  11   3   3    5.30    2.50
  12  -3   3   10.50    2.90
 -12  -3  -3    7.20    3.40
 -12   3  -3   19.90    4.10
  12   3   3   15.40    3.50
 -13  -3  -3   -4.10    2.20
  13  -3   3    1.70    2.00
 -13   3  -3    1.90    3.00
  13   3   3    4.50    2.90
 -14  -3  -3   24.20    4.90
  14  -3   3   24.40    4.20
 -14   3  -3   24.80    5.10
  14   3   3   22.70    4.80
  15  -3   3   30.60    4.90
 -15  -3  -3   18.30    5.00
 -15   3  -3   21.70    5.40
  15   3   3   44.90    6.20
 -16  -3  -3    1.00    4.50
  16  -3   3    3.70    3.70
 -16   3  -3    8.30    5.10
  16   3   3   -1.00    2.90
  15  -4  -3   -1.90    2.40
 -15  -4   3    3.50    3.80
 -15   4   3    2.90    3.60
  15   4  -3   -0.90    3.30
  14  -4  -3   10.60    3.40
 -14  -4   3   10.20    3.60
  14   4  -3    4.60    3.90
 -14   4   3    7.90    3.90
 -13  -4   3   -2.60    2.60
  13  -4  -3    2.20    2.40
 -13   4   3    3.90    3.30
  13   4  -3   -0.80    2.60
  12  -4  -3    2.80    2.60
 -12  -4   3   -5.50    2.10
  12   4  -3    0.70    2.50
 -12   4   3    0.80    2.70
 -11  -4   3   11.20    3.30
  11  -4  -3    9.90    3.30
  11   4  -3   16.40    3.50
 -11   4   3    9.10    3.20
 -11   4   3   11.70    3.20
 -10  -4   3   12.30    3.00
  10  -4  -3   13.50    2.90
 -10   4   3   20.40    3.80
 -10   4   3    9.70    2.80
  10   4  -3   13.30    3.20
   9  -4  -3   10.20    2.60
  -9  -4   3   11.30    2.60
  -9   4   3    9.30    2.70
   9   4  -3    9.30    2.70
  -9   4   3   10.30    3.00
  -8  -4   3   48.30    4.30
   8  -4  -3   43.40    4.20
   8   4  -3   42.70    2.70
   8   4  -3   54.59    5.20
  -8   4   3   47.10    4.90
  -8   4   3   46.30    5.30
  -7  -4   3    2.10    1.50
   7  -4  -3    2.80    1.70
  -7   4   3    3.90    1.90
   7   4  -3    0.60    1.30
  -7   4   3    2.80    2.20
   7   4  -3    5.40    2.20
  -6  -4   3   90.99    4.40
   6  -4  -3   91.59    4.90
   6   4  -3   93.09    4.30
   6   4  -3   94.29    5.70
  -6   4   3   89.99    5.40
  -6   4   3   92.29    7.10
   5  -4  -3  254.37    8.70
  -5  -4   3  256.67    7.70
  -5   4   3  253.67    9.20
   5   4  -3  245.48    8.30
   5   4  -3  256.37    9.90
  -5   4   3  272.77   10.50
  -4  -4   3   31.50    2.30
   4  -4  -3   35.90    3.30
   4   4  -3   25.50    3.10
  -4   4   3   33.60    4.30
  -4   4   3   31.60    3.20
  -3  -4   3    7.60    1.20
   3  -4  -3    9.20    1.80
   3   4  -3    5.80    1.90
  -3   4   3   11.00    2.70
  -3   4   3   10.90    2.00
   2  -4  -3   56.09    3.30
  -2  -4   3   42.70    3.30
  -2  -4   3   53.59    2.10
  -2   4   3   51.49    3.40
   2   4  -3   47.10    4.10
   1  -4  -3  110.09    4.80
   1  -4  -3  106.19    4.60
  -1  -4   3  110.89    4.60
  -1   4   3  114.39    4.90
   1   4  -3   99.49    3.00
   1   4  -3   98.49    5.40
   0  -4   3    1.70    1.20
   0  -4  -3   -0.20    1.00
   0  -4  -3    1.00    1.00
   0   4   3    2.60    1.40
   0   4  -3    0.90    0.60
   0   4  -3    1.80    1.60
  -1  -4  -3   22.10    2.40
  -1  -4  -3   26.50    2.60
   1  -4   3   18.90    2.30
  -1   4  -3   23.10    3.20
  -1   4  -3   25.60    1.80
   1   4   3   22.00    2.80
  -2  -4  -3   63.39    3.30
  -2  -4  -3   59.79    3.40
   2  -4   3   58.49    3.50
  -2  -4  -3   61.79    3.30
  -2   4  -3   65.79    3.00
  -2   4  -3   59.49    5.10
   3  -4   3    8.10    1.80
  -3  -4  -3    7.70    1.60
  -3  -4  -3    7.00    1.40
  -3  -4  -3    7.10    1.60
  -3   4  -3    7.00    2.10
  -3   4  -3    7.90    1.60
  -4  -4  -3    6.60    1.60
  -4  -4  -3    7.00    1.50
   4  -4   3    7.30    1.70
  -4   4  -3    2.60    1.80
  -4   4  -3    6.60    1.70
  -5  -4  -3  145.79    6.10
   5  -4   3  142.89    5.90
  -5   4  -3  153.18    6.20
   5   4   3  141.19    6.30
  -5   4  -3  145.39    7.10
   5   4   3  140.59    6.80
  -6  -4  -3    3.90    1.70
   6  -4   3    6.00    1.80
  -6   4  -3    0.60    1.90
   6   4   3    3.70    1.70
  -6   4  -3    4.10    1.80
   6   4   3    3.20    1.80
   7  -4   3    1.50    1.50
  -7  -4  -3    2.20    1.70
  -7   4  -3   -1.10    1.70
   7   4   3    1.20    1.80
  -7   4  -3   -0.70    1.80
   7   4   3    2.90    1.80
   8  -4   3   39.50    4.10
  -8  -4  -3   28.00    3.70
  -8   4  -3   39.20    4.40
   8   4   3   33.90    4.00
  -8   4  -3   39.10    4.50
   8   4   3   34.50    3.30
   9  -4   3   -1.00    1.60
  -9  -4  -3    1.70    2.10
  -9   4  -3    2.10    2.30
   9   4   3    5.90    2.40
  -9   4  -3    3.40    2.20
 -10  -4  -3   21.30    4.00
  10  -4   3   24.70    3.70
  10   4   3   22.30    3.80
 -10   4  -3   21.70    3.40
 -10   4  -3   26.20    4.40
 -11  -4  -3   62.89    6.30
  11  -4   3   56.79    5.60
 -11   4  -3   50.39    5.90
 -11   4  -3   50.79    5.10
  11   4   3   60.09    5.80
 -12  -4  -3    3.00    3.10
  12  -4   3    4.10    2.30
  12   4   3    2.90    2.80
 -12   4  -3    7.10    3.10
 -13  -4  -3   -1.30    2.70
  13  -4   3   -0.40    2.50
  13   4   3    1.50    2.50
 -13   4  -3    1.10    3.10
 -14  -4  -3    8.20    4.30
  14  -4   3    1.80    2.50
 -14   4  -3    7.20    3.80
  14   4   3    2.00    2.80
 -15  -4  -3    0.50    3.40
  15  -4   3    1.20    2.90
 -15   4  -3    8.00    4.60
  15   4   3   -3.60    4.10
  15  -5  -3   -0.10    3.70
 -15  -5   3    7.60    4.20
  15   5  -3    2.30    3.50
 -15   5   3   -1.90    4.00
  14  -5  -3    8.20    3.80
 -14  -5   3    9.40    4.10
 -14   5   3    7.40    4.30
  14   5  -3    9.60    4.20
  13  -5  -3   16.30    3.90
 -13  -5   3   20.20    4.80
  13   5  -3   31.30    5.50
 -13   5   3   23.10    5.00
  12  -5  -3    9.70    3.20
 -12  -5   3    8.40    3.50
  12   5  -3   11.60    3.80
 -12   5   3    4.30    3.40
 -12   5   3   10.60    4.10
  11  -5  -3    1.90    2.70
 -11  -5   3    5.70    2.90
 -11   5   3   -1.50    2.20
 -11   5   3   -1.20    2.50
  11   5  -3    4.50    2.90
  10  -5  -3    9.80    2.80
 -10  -5   3    7.10    2.80
 -10   5   3   13.10    3.70
 -10   5   3    9.10    3.10
  10   5  -3   10.90    3.30
  -9  -5   3   -0.50    1.80
   9  -5  -3   -0.70    1.50
  -9   5   3    2.80    2.70
  -9   5   3   -0.30    2.30
   9   5  -3    4.00    2.50
  -8  -5   3   46.80    4.30
   8  -5  -3   48.00    4.80
  -8   5   3   42.70    4.90
   8   5  -3   37.50    4.80
   8   5  -3   46.80    3.80
  -8   5   3   51.79    6.10
  -7  -5   3  139.39    6.10
   7  -5  -3  136.39    6.70
   7   5  -3  149.39    7.90
  -7   5   3  136.29    7.10
  -7   5   3  136.19    8.00
   7   5  -3  144.49    6.10
  -6  -5   3   45.20    3.50
   6  -5  -3   40.80    4.10
   6   5  -3   43.80    5.00
   6   5  -3   42.40    3.90
  -6   5   3   49.99    5.70
  -6   5   3   37.60    4.10
   5  -5  -3  452.35   13.60
  -5  -5   3  448.86   12.10
   5   5  -3  472.95   15.60
   5   5  -3  445.76   13.60
  -5   5   3  469.35   16.10
  -5   5   3  480.65   14.10
   4  -5  -3   17.50    2.50
  -4  -5   3   12.10    2.30
  -4  -5   3   14.10    1.80
  -4   5   3   15.90    3.60
  -4   5   3   15.00    2.50
   4   5  -3   14.50    2.80
  -3  -5   3   30.80    2.10
   3  -5  -3   25.00    3.00
  -3  -5   3   36.30    3.40
  -3   5   3   28.90    4.30
   3   5  -3   24.10    3.50
  -3   5   3   27.20    3.10
  -2  -5   3  215.58    7.70
   2  -5  -3  219.08    7.90
  -2   5   3  221.78    9.90
  -2   5   3  209.88    7.80
   2   5  -3  228.28    9.10
   2   5  -3  206.68    6.00
  -1  -5   3  142.89    5.90
   1  -5  -3  133.39    5.80
   1   5  -3  135.19    4.10
  -1   5   3  148.99    6.00
  -1   5   3  136.79    7.50
   1   5  -3  135.69    7.10
   0  -5  -3  115.99    5.20
   0  -5   3  104.99    5.20
   0   5   3  116.79    6.80
   0   5  -3  119.39    3.70
   0   5   3  108.39    5.30
   0   5  -3  107.99    6.30
   1  -5   3   16.20    2.40
  -1  -5  -3    8.80    1.80
  -1   5  -3   15.10    3.10
   1   5   3   14.80    2.40
  -1   5  -3   15.30    1.70
   1   5   3   11.10    2.80
  -2  -5  -3    1.50    1.20
   2  -5   3    2.50    1.50
   2   5   3   -0.20    1.70
  -2   5  -3    2.00    1.70
  -2   5  -3    2.80    1.20
   3  -5   3    1.80    1.50
  -3  -5  -3    1.00    1.30
  -3  -5  -3    2.60    1.50
   3   5   3   -2.30    1.60
  -3   5  -3    1.20    1.90
  -3   5  -3   -1.10    1.20
  -4  -5  -3  115.89    5.20
   4  -5   3  101.99    5.20
  -4  -5  -3  117.69    5.20
  -4   5  -3  107.79    5.00
  -4   5  -3  115.89    6.80
   4   5   3  102.69    6.20
   5  -5   3   29.00    3.60
  -5  -5  -3   28.30    3.10
   5   5   3   33.90    4.10
  -5   5  -3   26.20    3.20
  -5   5  -3   27.20    4.00
  -6  -5  -3    5.90    2.00
   6  -5   3    2.20    1.40
   6   5   3    0.00    2.10
   6   5   3    6.30    2.50
  -6   5  -3    7.60    2.70
  -6   5  -3    3.50    1.90
   7  -5   3   -0.30    1.70
  -7  -5  -3   -1.30    1.50
   7   5   3    2.20    2.10
  -7   5  -3    3.40    2.40
   7   5   3    0.80    1.80
  -7   5  -3    0.80    1.70
  -8  -5  -3   33.80    4.30
   8  -5   3   41.10    4.40
  -8   5  -3   32.30    4.30
   8   5   3   47.80    5.10
  -8   5  -3   47.50    5.50
   9  -5   3    5.40    2.40
  -9  -5  -3    5.70    2.70
  -9   5  -3    2.90    2.60
   9   5   3    7.00    2.60
  -9   5  -3    5.20    2.80
 -10  -5  -3   21.10    3.90
  10  -5   3   22.90    3.80
 -10   5  -3   19.20    4.00
  10   5   3   22.50    3.80
 -10   5  -3   20.50    3.90
 -11  -5  -3    7.30    3.30
  11  -5   3    9.30    2.80
 -11   5  -3   11.70    3.70
  11   5   3    9.60    3.10
 -11   5  -3   10.10    3.40
  12  -5   3   40.10    5.20
 -12  -5  -3   54.89    6.60
  12   5   3   42.00    5.50
 -12   5  -3   39.60    5.60
 -12   5  -3   39.10    5.80
 -13  -5  -3   -0.80    3.50
  13  -5   3    2.50    2.60
  13   5   3   -4.50    2.80
 -13   5  -3    1.00    2.70
 -14  -5  -3    3.50    3.80
  14  -5   3    5.80    3.30
 -14   5  -3    5.60    4.40
  14   5   3    4.50    3.50
  14  -6  -3    4.60    3.40
 -14   6   3   -0.70    3.30
  14   6  -3   -1.50    3.30
  13  -6  -3    2.30    2.60
  13   6  -3   -3.70    2.50
 -13   6   3   -2.20    3.00
  12  -6  -3   -2.70    3.20
 -12   6   3    1.20    3.20
  12   6  -3   -2.30    2.50
 -12   6   3    0.00    3.20
 -11  -6   3   30.60    7.40
  11  -6  -3   30.10    5.00
 -11   6   3   25.90    5.10
 -11   6   3   15.20    4.50
  11   6  -3   19.30    4.40
 -10  -6   3    0.10    2.40
  10  -6  -3    0.30    2.30
 -10   6   3    2.70    2.90
  10   6  -3    1.00    2.70
 -10   6   3    0.00    2.60
   9  -6  -3   49.99    5.40
  -9  -6   3   49.80    4.70
   9   6  -3   42.50    5.60
  -9   6   3   53.19    6.60
  -9   6   3   53.69    5.90
   8  -6  -3   12.70    2.90
  -8  -6   3   13.00    2.80
  -8   6   3   10.30    3.00
  -8   6   3   15.20    4.00
   8   6  -3   10.30    3.60
  -7  -6   3  250.27    8.60
   7  -6  -3  251.87   10.00
   7   6  -3  229.48    9.10
   7   6  -3  241.98   11.20
  -7   6   3  261.17   10.50
  -7   6   3  232.48   11.60
  -6  -6   3   41.00    3.50
   6  -6  -3   34.10    4.10
  -6   6   3   52.79    6.60
  -6   6   3   40.00    4.60
   6   6  -3   37.30    5.30
   6   6  -3   28.00    3.80
  -5  -6   3    3.40    1.60
   5  -6  -3    7.70    2.20
  -5   6   3   -1.40    2.00
  -5   6   3    3.60    2.00
   5   6  -3    3.20    2.30
  -4  -6   3  134.69    6.40
  -4  -6   3  133.09    4.90
   4  -6  -3  144.99    6.80
  -4   6   3  138.99    8.70
   4   6  -3  147.89    7.50
  -4   6   3  136.79    6.60
   3  -6  -3   45.30    4.40
  -3  -6   3   38.60    3.80
   3   6  -3   44.30    5.00
  -3   6   3   37.70    5.40
   3   6  -3   38.40    3.00
  -3   6   3   36.80    3.90
   2  -6  -3  114.99    5.80
  -2  -6   3  108.79    5.50
  -2   6   3  121.49    9.30
  -2   6   3  119.89    5.70
   2   6  -3  113.59    6.80
   2   6  -3   98.79    3.90
   1  -6  -3   24.10    3.10
  -1  -6   3   30.70    3.50
  -1   6   3   31.20    3.40
   1   6  -3   34.80    2.30
   1   6  -3   36.70    4.90
  -1   6   3   24.70    4.20
   0  -6   3  139.19    6.30
   0  -6  -3  136.99    6.30
   0   6  -3  124.39    7.70
   0   6   3  129.79    6.20
   0   6  -3  134.89    4.40
   0   6   3  128.79    8.00
  -1  -6  -3   13.90    2.50
   1  -6   3   15.30    2.60
  -1   6  -3   14.20    1.90
   1   6   3   15.00    3.50
  -1   6  -3   23.50    4.10
   1   6   3   17.50    2.90
   2  -6   3  132.09    6.30
  -2  -6  -3  145.39    6.40
  -2   6  -3  128.49    5.10
   2   6   3  137.89    8.20
  -2   6  -3  118.09    9.00
   2   6   3  136.09    6.60
   3  -6   3   -1.00    1.50
  -3  -6  -3    1.00    1.50
  -3   6  -3    2.30    2.20
  -3   6  -3   -1.50    1.20
   3   6   3   -1.20    1.90
   4  -6   3   88.39    5.40
  -4  -6  -3  109.99    5.50
  -4  -6  -3   89.89    4.90
   4   6   3   91.69    7.40
  -4   6  -3   98.29    8.20
  -4   6  -3   95.59    4.90
  -5  -6  -3    1.00    1.40
  -5  -6  -3    2.10    1.80
   5  -6   3   -0.10    1.40
  -5   6  -3    1.30    1.80
  -5   6  -3    1.30    2.50
   5   6   3   -0.90    2.00
   6  -6   3   29.00    3.80
  -6  -6  -3   28.00    3.60
  -6   6  -3   17.40    4.10
   6   6   3   33.30    4.90
  -6   6  -3   33.60    3.90
   6   6   3   24.50    4.20
  -7  -6  -3   12.10    2.70
   7  -6   3   12.00    2.80
   7   6   3   15.10    3.50
  -7   6  -3    8.80    2.80
  -7   6  -3    8.30    3.30
   7   6   3   16.60    3.40
   8  -6   3   22.30    3.60
  -8  -6  -3   22.60    4.00
  -8   6  -3   15.40    5.40
  -8   6  -3   19.90    3.80
   8   6   3   22.00    4.10
  -9  -6  -3   18.60    4.00
   9  -6   3   20.80    3.70
  -9   6  -3   19.90    4.10
   9   6   3   17.30    4.00
  -9   6  -3   20.10    3.90
  10  -6   3    1.70    2.70
 -10  -6  -3    4.40    3.30
 -10   6  -3    4.80    3.00
 -10   6  -3   -2.60    2.40
  10   6   3    1.60    2.40
  11  -6   3   -3.40    2.20
 -11  -6  -3    1.10    3.20
 -11   6  -3   -0.30    3.10
 -11   6  -3   -1.80    2.70
  11   6   3    3.50    2.90
  12  -6   3    0.80    2.80
 -12  -6  -3   -0.50    4.00
 -12   6  -3    1.70    3.40
 -12   6  -3    1.00    3.30
  12   6   3   -0.20    2.50
 -13  -6  -3   -6.70    3.40
  13  -6   3    1.20    2.70
 -13   6  -3   -0.20    4.20
  13   6   3    3.10    3.30
  14  -6   3    1.30    2.70
  13  -7  -3    0.20    2.90
  13   7  -3    5.30    4.00
 -13   7   3    5.40    4.10
  12  -7  -3    5.10    3.00
  12   7  -3    8.80    4.10
 -12   7   3    0.80    3.30
 -12   7   3    6.20    4.70
  11  -7  -3   15.10    4.20
  11   7  -3   11.30    3.90
 -11   7   3   17.40    4.70
 -11   7   3   12.90    4.50
  10  -7  -3   -2.40    2.00
  10   7  -3   -3.60    2.30
 -10   7   3   -4.90    3.10
 -10   7   3   -4.10    2.60
   9  -7  -3   69.29    6.80
  -9   7   3   55.19    6.40
  -9   7   3   46.40    7.00
   9   7  -3   64.69    7.30
   8  -7  -3   36.70    5.10
  -8   7   3   33.40    5.90
   8   7  -3   35.90    5.80
  -8   7   3   29.00    4.80
   7  -7  -3  183.38    8.90
   7   7  -3  189.58   10.60
  -7   7   3  187.28    8.90
  -7   7   3  189.98   10.90
   7   7  -3  162.78    8.30
   6  -7  -3   11.50    3.10
   6   7  -3   11.00    3.60
  -6   7   3    5.60    3.10
   6   7  -3   12.80    3.30
  -6   7   3   10.70    3.00
   5  -7  -3   73.49    6.10
  -5  -7   3   74.89    5.90
  -5   7   3   41.50    6.20
   5   7  -3   66.89    6.50
  -5   7   3   64.89    5.70
  -4  -7   3   20.80    3.20
   4  -7  -3   22.20    3.80
   4   7  -3   11.20    3.40
  -4   7   3   15.30    3.00
  -4   7   3   15.40    4.10
  -3  -7   3  179.48    7.90
   3  -7  -3  166.98    7.90
  -3   7   3  178.48   10.30
  -3   7   3  179.78    7.70
   3   7  -3  169.98    9.30
  -2  -7   3   44.70    4.50
   2  -7  -3   47.00    4.70
  -2   7   3   37.50    5.80
  -2   7   3   35.30    4.00
   2   7  -3   44.20    5.60
  -1  -7   3  142.89    6.90
   1  -7  -3  141.79    6.90
   1   7  -3  139.69    8.60
  -1   7   3  132.99    6.40
  -1   7   3  151.58   11.20
   0  -7  -3   54.99    5.00
   0  -7   3   66.99    5.50
   0   7   3   64.89    5.00
   0   7   3   58.49    7.00
   0   7  -3   69.99    7.20
  -1  -7  -3  158.88    7.40
   1  -7   3  150.98    7.30
   1   7   3  153.48    7.10
   1   7   3  166.08    9.70
  -1   7  -3  161.68    9.60
  -2  -7  -3   41.40    4.50
   2  -7   3   45.20    4.60
   2   7   3   49.90    4.70
  -2   7  -3   37.60    5.60
   2   7   3   37.40    5.70
  -3  -7  -3   18.10    3.10
   3  -7   3   26.20    3.70
   3   7   3   19.70    4.20
  -3   7  -3   21.60    4.50
   3   7   3   22.40    3.60
   4  -7   3   -0.10    1.90
  -4  -7  -3    1.70    1.80
   4   7   3   -2.60    2.30
  -4   7  -3    1.10    2.70
  -5  -7  -3   45.30    4.50
  -5  -7  -3   48.40    4.40
   5  -7   3   43.10    4.90
   5   7   3   33.40    5.10
  -5   7  -3   50.69    5.10
  -5   7  -3   29.10    5.10
  -6  -7  -3   74.79    5.70
   6  -7   3   59.79    5.70
  -6   7  -3   76.19    6.00
   6   7   3   65.79    7.20
  -6   7  -3   65.69    7.50
   6   7   3   79.49    7.00
   7  -7   3    8.40    2.90
  -7  -7  -3    3.20    2.40
  -7   7  -3    6.80    2.70
   7   7   3   10.40    3.50
   7   7   3    6.00    3.40
  -7   7  -3    4.40    3.50
   8  -7   3   12.80    3.60
  -8  -7  -3   15.50    3.60
  -8   7  -3   16.30    3.80
  -8   7  -3   10.10    3.80
   8   7   3   18.90    4.20
   9  -7   3    3.90    2.70
  -9  -7  -3    0.50    3.00
   9   7   3   -1.50    2.90
  -9   7  -3    1.40    4.10
  -9   7  -3    1.90    2.80
 -10  -7  -3   13.50    4.40
  10  -7   3   14.80    3.60
 -10   7  -3   11.10    3.90
 -10   7  -3    8.60    3.50
  10   7   3    7.40    3.80
  11  -7   3    0.70    2.40
 -11   7  -3   -0.10    3.20
 -11   7  -3   -2.40    3.20
  11   7   3   -0.50    3.00
  12  -7   3    7.80    3.30
  12   7   3    9.80    3.90
 -12   7  -3   11.70    4.10
 -12   7  -3   -2.40    3.30
  11  -8  -3    7.90    3.70
  11   8  -3    5.40    4.30
 -11   8   3    8.60    4.10
 -11   8   3    8.80    4.50
  10  -8  -3    2.10    2.90
 -10   8   3    0.60    5.20
 -10   8   3    5.30    3.70
  10   8  -3   -0.70    3.20
   9  -8  -3   32.60    5.20
  -9   8   3   26.90    6.30
   9   8  -3   21.10    5.10
  -9   8   3   31.80    5.30
   8  -8  -3   -1.80    2.20
   8   8  -3    7.60    3.80
  -8   8   3    3.20    3.20
  -8   8   3    8.20    3.90
   7  -8  -3   23.80    4.40
   7   8  -3   25.70    5.60
  -7   8   3   35.90    5.10
   7   8  -3   14.50    4.20
  -7   8   3   20.20    5.20
   6  -8  -3    1.80    2.90
  -6   8   3    0.30    3.20
  -6   8   3   -0.60    2.40
   6   8  -3   11.00    3.50
   6   8  -3    1.60    3.40
  -5  -8   3   12.00    3.10
   5  -8  -3   16.20    3.50
  -5   8   3    6.60    3.50
  -5   8   3   13.00    3.30
   5   8  -3   11.10    4.20
  -4  -8   3    0.20    2.00
   4  -8  -3   -2.70    1.60
   4   8  -3   -0.10    2.60
  -4   8   3    0.20    2.40
  -4   8   3    0.50    2.40
   3  -8  -3   27.70    4.20
  -3  -8   3   27.00    3.90
   3   8  -3   28.70    5.00
  -3   8   3   24.70    5.50
   2  -8  -3   13.90    3.30
  -2  -8   3   17.50    3.30
   2   8  -3   15.80    4.10
  -2   8   3   14.40    4.20
   1  -8  -3    0.40    2.10
  -1  -8   3    0.30    1.90
  -1   8   3   -1.20    2.60
   1   8  -3    2.00    3.20
   0  -8   3   -0.30    2.00
   0  -8  -3    1.40    1.90
   0   8  -3    2.00    2.70
   0   8   3    3.90    2.80
  -1  -8  -3   18.20    3.40
   1  -8   3    8.00    2.60
  -1   8  -3   14.80    4.20
   1   8   3   12.90    4.40
   2  -8   3   12.60    3.10
  -2  -8  -3   10.70    2.80
  -2   8  -3    7.70    3.50
   2   8   3    7.90    3.60
   3  -8   3   12.00    3.20
  -3  -8  -3   15.80    3.20
  -3   8  -3   13.30    4.20
   3   8   3   22.90    4.80
   4  -8   3    5.90    2.70
  -4  -8  -3    5.50    2.70
   4   8   3    9.00    3.80
  -4   8  -3    4.20    3.40
  -5  -8  -3    3.30    2.20
   5  -8   3    3.70    3.00
   5   8   3    0.20    2.90
  -5   8  -3    2.30    3.20
   6  -8   3    7.80    2.90
  -6   8  -3    7.10    3.80
   6   8   3    7.00    3.50
   6   8   3    5.50    3.50
   7  -8   3   33.50    5.00
  -7   8  -3   27.00    5.80
   7   8   3   31.40    5.80
   8  -8   3    0.50    2.20
  -8   8  -3    0.90    3.80
   8   8   3   -1.40    3.00
   9  -8   3    5.90    2.70
   9   8   3   -1.40    3.10
  -9   8  -3    0.80    3.40
  10  -8   3    3.30    3.10
 -10   8  -3    0.90    3.90
  10   8   3    0.20    3.20
  11  -8   3   -1.50    3.10
  11   8   3    6.90    4.30
 -11   8  -3   -2.00    3.90
   9  -9  -3   42.40    6.20
   9   9  -3   43.10    7.40
  -9   9   3   34.70    7.30
   8  -9  -3   10.50    3.90
   8   9  -3    9.80    4.70
  -8   9   3    5.70    4.40
   7  -9  -3    5.00    2.90
   7   9  -3    3.60    4.30
  -7   9   3   -2.00    3.40
   6  -9  -3    7.30    3.10
   6   9  -3   11.50    5.00
   6   9  -3   12.20    4.00
  -6   9   3    6.00    3.80
  -5  -9   3   11.40    3.40
   5  -9  -3   17.20    3.90
   5   9  -3   16.30    4.40
  -5   9   3    9.70    4.20
  -4  -9   3   27.10    4.30
   4  -9  -3   15.60    3.80
   4   9  -3   19.30    4.70
  -4   9   3   26.10    5.90
  -3  -9   3   20.60    4.10
   3  -9  -3   19.60    4.00
   3   9  -3   18.40    4.90
  -3   9   3   15.70    5.00
  -2  -9   3   11.40    3.60
   2  -9  -3   10.00    3.20
   2   9  -3   18.80    5.30
  -2   9   3    9.80    4.20
   1  -9  -3   25.20    4.30
  -1  -9   3   33.60    4.80
  -1   9   3   23.10    5.40
   1   9  -3   31.00    5.80
   0  -9   3    9.10    3.10
   0  -9  -3    4.20    2.80
   0   9   3   10.90    4.30
   0   9  -3   10.90    4.10
   1  -9   3   15.00    3.70
  -1  -9  -3   13.90    3.40
   1   9   3   29.70    6.10
  -1   9  -3   22.80    5.40
  -2  -9  -3   20.20    3.90
   2  -9   3   18.00    4.00
  -2   9  -3   26.70    5.50
   2   9   3   20.40    5.40
   3  -9   3   37.10    5.10
  -3  -9  -3   40.10    4.80
  -3   9  -3   37.00    6.80
   3   9   3   36.10    6.30
  -4  -9  -3   32.30    4.50
   4  -9   3   30.20    4.80
  -4   9  -3   34.30    6.40
   4   9   3   20.20    4.90
   5  -9   3    4.60    2.80
  -5  -9  -3    4.40    2.90
  -5   9  -3    1.00    2.70
   5   9   3    4.60    3.30
   6  -9   3   13.70    3.80
  -6   9  -3   12.70    4.70
   6   9   3   17.60    4.90
   6   9   3   13.70    5.20
   7  -9   3    2.70    2.60
   7   9   3    2.90    3.90
  -7   9  -3    3.50    3.80
   8  -9   3   17.20    4.50
  -8   9  -3   23.50    6.30
   8   9   3   15.00    5.00
   9  -9   3    4.80    3.10
   9   9   3   -5.20    3.60
  -9   9  -3   -0.90    3.50
   7 -10  -3    1.60    3.40
  -7  10   3    6.00    4.80
   7  10  -3    0.60    5.10
   6 -10  -3    3.90    3.10
   6  10  -3   -0.20    4.60
   6  10  -3   -0.30    5.80
  -6  10   3    1.30    3.70
   5 -10  -3   -3.60    2.10
  -5 -10   3    4.00    3.10
   5  10  -3    2.80    3.70
  -5  10   3    0.00    3.70
   4 -10  -3   -0.50    2.50
  -4 -10   3    1.30    2.40
   4  10  -3    3.30    4.00
  -4  10   3    7.60    4.50
   3 -10  -3    0.10    2.60
  -3 -10   3    1.70    2.50
   3  10  -3    0.30    3.60
  -3  10   3    0.90    3.70
   2 -10  -3    2.50    2.90
  -2 -10   3    0.30    2.50
  -2  10   3    0.60    4.10
   2  10  -3    0.50    3.50
   1 -10  -3    1.10    2.50
  -1 -10   3    1.20    3.00
  -1  10   3    4.10    4.10
   1  10  -3   10.30    4.40
   0 -10   3    2.80    3.00
   0 -10  -3    1.10    2.50
   0  10   3    6.10    4.20
   0  10  -3    5.00    3.90
   1 -10   3    6.90    3.10
  -1 -10  -3    2.50    2.70
   1  10   3    3.10    4.00
  -1  10  -3    3.60    4.00
   2 -10   3    8.20    3.30
  -2 -10  -3    1.10    2.60
  -2  10  -3   -1.20    3.60
   2  10   3    2.70    3.60
   3 -10   3   -0.80    2.80
  -3 -10  -3    0.90    2.80
   3  10   3    2.60    4.50
  -3  10  -3    1.90    3.60
  -4 -10  -3    8.30    3.40
   4 -10   3    4.50    3.10
  -4  10  -3    9.80    4.60
   4  10   3    1.80    5.00
   5 -10   3    2.50    2.90
  -5 -10  -3    2.00    2.60
  -5  10  -3    3.60    4.70
   5  10   3   -6.20    3.60
   6 -10   3    1.60    2.70
   6  10   3   -2.90    3.90
  -6  10  -3    1.00    4.20
 -17   0   4   24.90    5.90
  17   0  -4   39.90    6.50
  16   0  -4   17.10    4.40
 -16   0   4    5.10    3.50
 -15   0   4    6.30    3.30
  15   0  -4    3.10    3.20
 -14   0   4  148.19    9.30
  14   0  -4  151.48    8.60
  13   0  -4   36.00    5.10
 -13   0   4   37.70    6.90
  12   0  -4   23.30    3.80
 -12   0   4   19.60    3.90
  11   0  -4  515.55   15.90
 -11   0   4  516.75   16.90
 -10   0   4   -0.60    1.50
  10   0  -4    1.20    1.70
  -9   0   4    6.10    2.20
   9   0  -4   15.00    2.60
  -9   0   4   10.90    1.40
  -8   0   4  121.39    4.00
  -8   0   4  115.99    6.10
   8   0  -4  120.19    5.60
   7   0  -4    2.50    0.70
   7   0  -4    0.40    1.20
  -7   0   4    1.00    1.60
  -6   0   4   30.80    3.20
   6   0  -4   28.10    1.50
   6   0  -4   28.30    2.80
   5   0  -4   52.89    1.90
   5   0  -4   44.70    2.80
  -5   0   4   46.60    3.00
   4   0  -4  296.77    7.00
  -4   0   4  293.07    8.50
   4   0  -4  303.97    8.30
   3   0  -4   59.19    2.60
   3   0  -4   60.09    2.10
  -3   0   4   62.99    2.90
   2   0  -4  232.68    6.00
  -2   0   4  227.18    6.30
  -1   0   4    1.90    0.60
   1   0  -4    2.60    0.50
   1   0  -4    4.80    0.60
   0   0  -4 3639.14   74.29
   0   0  -4 3599.84   74.09
   0   0  -4 3509.35   73.49
   0   0   4 3573.04   73.49
  -1   0  -4   84.39    2.60
  -1   0  -4   82.19    2.80
   1   0   4   83.69    1.90
  -1   0  -4   85.39    1.90
  -2   0  -4  764.52   17.30
  -2   0  -4  759.42   16.60
   2   0   4  752.42   16.20
  -3   0  -4  407.16    9.60
  -3   0  -4  412.96   10.50
   3   0   4  414.76    9.60
   4   0   4  115.29    3.80
  -4   0  -4  123.19    3.60
  -4   0  -4  114.29    4.60
  -5   0  -4  606.14   15.40
   5   0   4  570.54   14.10
  -5   0  -4  592.54   13.30
  -6   0  -4  214.98    5.70
  -6   0  -4  217.08    7.80
   6   0   4  213.38    6.70
  -7   0  -4   10.60    2.30
  -7   0  -4   11.50    1.20
   7   0   4   10.00    1.70
  -8   0  -4  247.38    6.40
   8   0   4  255.57    8.30
  -8   0  -4  251.87    9.60
   9   0   4    0.10    1.40
  -9   0  -4   -0.90    0.70
  -9   0  -4    0.20    1.70
 -10   0  -4  144.09    7.70
  10   0   4  142.09    6.60
 -11   0  -4   30.70    4.70
  11   0   4   34.10    4.20
 -12   0  -4  171.58    9.40
  12   0   4  181.18    8.30
 -13   0  -4   16.70    4.20
  13   0   4   16.80    3.40
 -14   0  -4    8.80    3.70
  14   0   4    3.00    2.60
 -15   0  -4    9.40    3.90
  15   0   4    9.30    3.80
 -16   0  -4    3.60    3.80
  16   0   4    1.90    2.80
  16  -1  -4   -0.50    3.40
 -16  -1   4   -1.00    8.50
  16   1  -4   -2.30    2.90
 -16   1   4   -1.20    2.90
  15  -1  -4    4.10    3.30
 -15  -1   4    1.80    3.00
 -15   1   4    2.20    3.10
  15   1  -4    1.40    3.20
  14  -1  -4   20.80    4.10
 -14  -1   4   23.30    4.60
 -14   1   4   12.00    3.70
  14   1  -4   17.60    4.00
  13  -1  -4   74.29    6.90
 -13  -1   4   69.19    7.10
 -13   1   4   70.99    7.10
  13   1  -4   73.89    6.70
  12  -1  -4    3.00    2.30
 -12  -1   4    6.50    3.00
 -12   1   4    7.50    3.00
  12   1  -4    3.60    2.20
 -11  -1   4   11.70    3.30
  11  -1  -4   12.50    3.00
  11   1  -4   17.60    3.40
 -11   1   4   20.70    3.70
 -10  -1   4   10.40    2.80
  10  -1  -4   11.10    2.60
  10   1  -4   17.90    3.10
 -10   1   4   13.90    2.30
 -10   1   4   11.90    3.00
   9  -1  -4  109.59    5.80
  -9  -1   4  106.49    6.00
   9   1  -4  111.99    5.90
  -9   1   4  106.99    6.30
  -9   1   4  101.59    4.60
  -8  -1   4   39.40    4.10
   8  -1  -4   35.60    3.70
   8   1  -4   38.00    3.70
  -8   1   4   41.60    4.20
  -8   1   4   38.60    3.20
   7  -1  -4    2.20    0.90
   7  -1  -4    2.30    1.40
  -7  -1   4    4.20    1.50
  -7  -1   4    5.70    1.10
   7   1  -4    3.20    0.50
  -7   1   4    3.90    1.70
   7   1  -4    3.70    1.50
   6  -1  -4   52.09    2.40
  -6  -1   4   54.49    3.60
   6  -1  -4   51.39    3.30
  -6   1   4   54.59    4.30
   6   1  -4   51.39    3.30
   6   1  -4   48.10    1.70
   5  -1  -4   75.19    2.90
   5  -1  -4   70.99    3.50
  -5  -1   4   74.89    3.80
   5   1  -4   76.69    2.30
  -5   1   4   74.19    4.00
   5   1  -4   80.89    3.80
   4  -1  -4  180.38    5.70
  -4  -1   4  176.78    5.80
   4  -1  -4  181.28    5.10
   4   1  -4  192.98    6.00
   4   1  -4  182.88    4.60
  -4   1   4  183.38    6.30
   3  -1  -4    8.10    1.20
  -3  -1   4    8.20    1.20
   3  -1  -4    8.60    1.10
   3   1  -4    8.10    0.90
   3   1  -4    9.30    1.40
  -3   1   4    9.40    1.50
   2  -1  -4   54.39    2.20
   2  -1  -4   54.89    2.20
  -2  -1   4   54.79    2.20
   2   1  -4   59.09    2.50
   2   1  -4   52.39    2.10
  -2   1   4   53.29    2.70
   1  -1  -4   44.90    1.90
  -1  -1   4   45.60    1.60
   1  -1  -4   41.30    1.60
  -1   1   4   43.10    2.30
   1   1  -4   44.80    2.10
   1   1  -4   41.30    1.90
   0  -1   4  754.92   16.40
   0  -1  -4  764.62   17.20
   0  -1  -4  758.52   16.80
   0  -1  -4  763.12   16.30
   0   1  -4  757.92   16.30
   0   1  -4  776.72   17.10
  -1  -1  -4  121.19    4.00
  -1  -1  -4  125.79    3.20
   1  -1   4  128.39    3.40
  -1  -1  -4  127.29    3.70
  -1   1  -4  127.29    4.00
  -1   1  -4  132.09    3.60
  -2  -1  -4 2807.52   59.29
   2  -1   4 2818.32   58.29
  -2  -1  -4 2763.32   58.29
  -2   1  -4 2798.62   58.79
  -2   1  -4 2789.82   59.09
   2   1   4 2815.32   58.49
  -3  -1  -4   17.80    1.30
   3  -1   4   14.20    1.30
  -3  -1  -4   15.60    1.70
   3   1   4   15.00    1.40
  -3   1  -4   18.60    1.80
  -3   1  -4   16.30    1.60
  -4  -1  -4  380.76   10.50
  -4  -1  -4  389.66    9.00
   4  -1   4  378.16    9.60
  -4   1  -4  388.86    9.90
   4   1   4  389.86    9.70
  -4   1  -4  381.16   10.50
  -5  -1  -4    1.50    0.50
  -5  -1  -4    1.60    1.00
   5  -1   4    1.60    1.00
   5   1   4    3.20    1.10
  -5   1  -4    0.00    1.00
  -5   1  -4    1.70    0.90
  -6  -1  -4  108.19    3.20
  -6  -1  -4  107.29    5.10
   6  -1   4  105.69    4.40
  -6   1  -4  100.19    3.90
   6   1   4  107.69    4.40
  -6   1  -4  116.19    5.30
  -7  -1  -4  165.08    4.20
   7  -1   4  147.29    5.80
  -7  -1  -4  160.78    6.80
  -7   1  -4  153.68    5.20
   7   1   4  159.08    6.00
  -7   1  -4  150.28    6.70
  -8  -1  -4   18.30    1.20
   8  -1   4   14.40    2.30
  -8  -1  -4   13.00    2.70
  -8   1  -4   18.00    2.00
   8   1   4   18.30    2.60
  -8   1  -4   13.20    2.60
  -9  -1  -4   18.00    3.10
   9  -1   4   21.00    2.90
   9   1   4   20.80    3.00
  -9   1  -4   20.30    2.10
  -9   1  -4   15.60    3.10
 -10  -1  -4   -0.50    1.70
  10  -1   4   -0.50    1.50
 -10   1  -4    0.30    2.00
 -10   1  -4    0.30    1.20
  10   1   4   -0.10    1.40
 -11  -1  -4    0.70    2.30
  11  -1   4   -1.20    1.60
  11   1   4   -0.60    1.90
 -11   1  -4    1.00    2.40
  12  -1   4    0.20    2.00
 -12  -1  -4   -2.10    2.30
  12   1   4    1.30    2.10
 -12   1  -4    1.80    2.70
 -13  -1  -4    3.80    2.90
  13  -1   4    2.30    2.40
 -13   1  -4    2.20    2.80
  13   1   4    4.70    2.40
  14  -1   4   11.50    3.30
 -14  -1  -4    5.60    3.40
  14   1   4   13.20    3.90
 -14   1  -4   11.70    4.10
  15  -1   4   -2.20    2.60
 -15  -1  -4   -2.00    2.70
  15   1   4    1.80    2.90
 -15   1  -4    1.70    3.90
  16  -1   4    7.20    3.30
 -16  -1  -4    7.20    3.90
 -16   1  -4    7.00    4.00
  16   1   4    5.70    3.80
 -16  -2   4    1.10    3.70
  16  -2  -4    2.80    3.00
 -16   2   4    4.30    4.30
  16   2  -4   -3.30    3.40
  15  -2  -4   54.49    6.30
 -15  -2   4   54.99    6.80
  15   2  -4   72.29    7.60
 -15   2   4   49.99    7.00
 -14  -2   4   -4.50    2.30
  14  -2  -4    4.20    2.80
  14   2  -4    4.10    3.20
 -14   2   4    3.10    3.10
 -13  -2   4   22.50    4.40
  13  -2  -4   21.20    4.20
 -13   2   4   14.80    4.00
  13   2  -4   10.70    3.40
 -12  -2   4    4.60    2.80
  12  -2  -4    7.40    2.70
 -12   2   4    5.70    3.10
  12   2  -4    7.00    2.90
  11  -2  -4   30.10    4.20
 -11  -2   4   28.20    4.20
 -11   2   4   19.50    3.90
  11   2  -4   21.60    3.60
  10  -2  -4    1.30    1.90
 -10  -2   4    2.40    2.10
 -10   2   4    2.80    1.80
 -10   2   4    5.00    2.60
  10   2  -4    4.20    2.10
  -9  -2   4   71.59    5.60
   9  -2  -4   64.09    5.20
  -9   2   4   64.29    5.80
  -9   2   4   67.69    4.30
   9   2  -4   58.39    5.10
   8  -2  -4   18.50    2.80
  -8  -2   4   18.20    2.90
   8   2  -4   19.20    2.90
  -8   2   4   23.70    3.50
  -8   2   4   18.80    2.80
   7  -2  -4    1.00    1.30
  -7  -2   4    1.70    1.40
   7   2  -4    3.50    1.60
   7   2  -4    3.40    0.60
  -7   2   4    4.00    1.70
   6  -2  -4   39.80    3.30
  -6  -2   4   36.30    3.30
   6  -2  -4   39.60    2.80
   6   2  -4   36.50    1.60
  -6   2   4   29.50    3.40
   6   2  -4   36.20    3.40
   5  -2  -4  295.67    8.80
  -5  -2   4  300.27    8.80
   5  -2  -4  303.57    8.40
   5   2  -4  330.37    9.60
  -5   2   4  300.67    9.70
   5   2  -4  298.67    7.50
   4  -2  -4  780.92   18.50
  -4  -2   4  789.72   18.30
   4  -2  -4  795.72   18.40
  -4   2   4  780.82   19.40
   4   2  -4  801.02   19.30
   4   2  -4  776.42   17.60
  -3  -2   4   10.30    1.20
   3  -2  -4   12.80    1.60
   3  -2  -4    9.50    1.30
   3   2  -4    8.80    1.20
  -3   2   4    7.60    1.60
   3   2  -4    9.40    1.70
  -2  -2   4  350.56    8.80
   2  -2  -4  352.06    9.00
  -2  -2   4  344.27    8.00
   2  -2  -4  341.37    8.80
  -2   2   4  344.67    9.70
   2   2  -4  351.56    9.10
   1  -2  -4   67.49    2.70
   1  -2  -4   70.79    2.90
  -1  -2   4   69.29    2.70
   1   2  -4   68.29    3.10
  -1   2   4   74.49    3.50
   0  -2   4   85.39    2.20
   0  -2   4   91.29    3.20
   0  -2  -4   87.69    3.10
   0  -2  -4   91.29    3.30
   0   2   4   82.79    3.80
   0   2  -4   87.99    2.10
   0   2  -4   95.49    3.80
  -1  -2  -4  196.78    5.30
  -1  -2  -4  197.98    5.90
   1  -2   4  194.58    5.50
  -1  -2  -4  193.98    5.60
  -1   2  -4  196.48    4.90
  -1   2  -4  193.28    6.30
  -2  -2  -4  409.76   10.40
   2  -2   4  398.86    9.90
  -2  -2  -4  392.86    9.80
  -2  -2  -4  409.06    9.60
  -2   2  -4  400.86    9.80
  -2   2  -4  395.26   10.80
   3  -2   4  239.78    6.70
  -3  -2  -4  242.58    6.40
  -3  -2  -4  254.57    7.40
  -3   2  -4  245.88    7.60
  -3   2  -4  235.58    7.00
   3   2   4  237.38    7.30
  -4  -2  -4  249.38    7.90
  -4  -2  -4  252.57    6.60
   4  -2   4  253.77    7.20
  -4   2  -4  257.47    7.80
   4   2   4  242.98    7.40
  -4   2  -4  243.48    7.80
  -5  -2  -4    5.50    0.90
   5  -2   4    4.60    1.30
  -5  -2  -4    5.80    1.50
   5   2   4    3.90    1.30
  -5   2  -4    5.90    1.50
  -5   2  -4    3.90    1.30
  -6  -2  -4  131.09    5.90
  -6  -2  -4  133.39    3.90
   6  -2   4  135.09    5.10
   6   2   4  127.69    5.20
  -6   2  -4  130.69    5.30
  -6   2  -4  136.39    5.90
   7  -2   4  385.16   10.80
  -7  -2  -4  365.26   11.70
  -7  -2  -4  366.16    8.70
   7   2   4  352.96   10.70
  -7   2  -4  390.96   10.90
  -7   2  -4  375.76   12.00
  -8  -2  -4  187.68    8.10
  -8  -2  -4  190.78    4.80
   8  -2   4  186.18    7.00
  -8   2  -4  186.28    6.70
   8   2   4  185.98    7.20
  -8   2  -4  189.48    8.10
  -9  -2  -4   33.30    4.20
   9  -2   4   35.70    3.60
  -9   2  -4   32.60    4.20
  -9   2  -4   39.50    3.50
   9   2   4   37.40    3.90
 -10  -2  -4  502.25   16.70
  10  -2   4  498.55   15.10
 -10   2  -4  530.65   14.00
  10   2   4  545.85   15.60
 -10   2  -4  530.35   16.90
  11  -2   4   17.10    3.10
 -11  -2  -4    7.20    2.70
  11   2   4    6.60    2.70
 -11   2  -4    6.40    2.60
 -12  -2  -4   97.39    8.20
  12  -2   4   90.69    5.90
  12   2   4   87.49    6.80
 -12   2  -4   95.99    8.50
  13  -2   4   16.30    3.60
 -13  -2  -4   25.70    5.00
 -13   2  -4   16.90    4.40
  13   2   4   16.70    3.50
  14  -2   4    3.90    2.30
 -14  -2  -4   -2.00    2.70
  14   2   4    0.70    2.80
 -14   2  -4    4.90    3.40
  15  -2   4    9.00    3.50
 -15  -2  -4    2.60    3.50
  15   2   4    3.60    2.70
 -15   2  -4    2.90    3.70
  16  -2   4    0.10    2.90
 -16  -2  -4   -5.10    2.60
  16   2   4   -1.00    3.20
 -16   2  -4    3.60    4.30
 -16  -3   4    2.80    3.50
  16  -3  -4    2.10    2.90
 -16   3   4   -0.10    3.40
  16   3  -4    0.50    3.30
 -15  -3   4    2.80    3.60
  15  -3  -4    1.60    3.00
 -15   3   4    3.90    3.60
  15   3  -4    4.70    3.70
 -14  -3   4   -0.50    3.10
  14  -3  -4    4.20    2.80
 -14   3   4    4.20    3.40
  14   3  -4    2.70    2.90
  13  -3  -4    7.60    3.30
 -13  -3   4    8.30    3.20
 -13   3   4    3.50    3.00
  13   3  -4    7.90    3.20
 -12  -3   4    4.50    2.60
  12  -3  -4    2.20    2.00
  12   3  -4    1.10    2.60
 -12   3   4   -0.10    2.80
 -11  -3   4   10.20    3.10
  11  -3  -4   13.00    3.00
 -11   3   4    5.90    3.10
  11   3  -4   11.10    2.90
 -11   3   4    8.50    2.50
 -10  -3   4   -3.00    1.30
  10  -3  -4    3.60    2.00
  10   3  -4    0.90    1.80
 -10   3   4    0.50    2.20
 -10   3   4   -0.90    1.60
   9  -3  -4    9.20    2.40
  -9  -3   4    3.20    1.90
  -9   3   4    4.80    2.30
  -9   3   4    3.70    2.10
   9   3  -4    5.30    2.20
   8  -3  -4   43.40    4.10
  -8  -3   4   45.70    4.30
   8   3  -4   52.99    4.80
  -8   3   4   38.70    4.20
  -8   3   4   50.09    5.00
   8   3  -4   42.30    1.90
   7  -3  -4   66.29    4.10
  -7  -3   4   61.09    3.90
   7   3  -4   64.39    5.10
   7   3  -4   56.39    2.60
  -7   3   4   57.99    5.10
  -7   3   4   68.09    5.50
   6  -3  -4    9.70    1.90
  -6  -3   4    3.70    1.50
   6   3  -4   10.00    1.40
  -6   3   4    6.50    2.10
   6   3  -4    6.90    1.90
   5  -3  -4   53.29    3.20
   5  -3  -4   51.79    3.20
  -5  -3   4   50.09    3.00
   5   3  -4   52.59    2.80
   5   3  -4   57.89    4.60
  -5   3   4   63.09    4.70
   4  -3  -4   13.20    2.00
   4  -3  -4   14.90    2.00
  -4  -3   4   16.10    1.70
  -4   3   4   20.10    2.60
   4   3  -4   19.50    2.10
   4   3  -4   14.70    2.50
  -3  -3   4   59.69    2.30
   3  -3  -4   53.79    3.10
   3  -3  -4   60.29    3.10
   3   3  -4   58.79    3.30
  -3   3   4   63.29    3.70
   2  -3  -4   23.30    2.30
  -2  -3   4   22.80    2.10
   2  -3  -4   23.00    2.20
  -2  -3   4   23.80    1.10
  -2   3   4   22.70    2.40
   2   3  -4   27.70    2.60
  -1  -3   4  183.58    5.90
   1  -3  -4  198.18    6.20
   1  -3  -4  184.38    5.90
   1   3  -4  186.68    6.60
  -1   3   4  193.08    6.60
   0  -3   4  116.39    4.30
   0  -3   4  115.59    2.90
   0  -3  -4  118.39    4.30
   0  -3  -4  110.09    4.40
   0   3   4  117.49    5.00
   0   3  -4  118.49    2.70
   0   3  -4  119.09    5.20
  -1  -3  -4   78.29    3.50
   1  -3   4   86.49    3.60
  -1  -3  -4   77.59    3.50
  -1  -3  -4   76.79    3.30
  -1   3  -4   78.79    4.30
  -1   3  -4   83.19    2.60
  -2  -3  -4   13.00    1.50
   2  -3   4    5.80    1.40
  -2  -3  -4    7.30    1.50
  -2  -3  -4    5.80    1.20
  -2   3  -4    7.50    1.20
  -2   3  -4    4.80    1.50
  -3  -3  -4   13.90    1.70
  -3  -3  -4   14.20    1.90
  -3  -3  -4   14.30    1.60
   3  -3   4   14.70    1.90
  -3   3  -4   15.10    1.80
  -3   3  -4   11.90    2.10
  -4  -3  -4    2.90    1.40
  -4  -3  -4    3.00    1.00
   4  -3   4    2.10    1.10
  -4   3  -4    3.60    1.30
   4   3   4    1.70    1.40
  -4   3  -4    3.80    1.50
  -5  -3  -4   69.09    4.00
   5  -3   4   60.49    3.40
  -5  -3  -4   62.19    2.90
  -5   3  -4   62.69    4.70
  -5   3  -4   70.19    3.90
   5   3   4   63.49    3.90
  -6  -3  -4   60.09    4.70
   6  -3   4   53.19    3.30
  -6  -3  -4   54.19    2.60
  -6   3  -4   42.00    4.60
   6   3   4   55.19    4.20
  -6   3  -4   64.79    4.80
  -7  -3  -4   12.70    2.60
  -7  -3  -4   12.90    1.40
   7  -3   4   11.50    2.00
   7   3   4   14.30    2.40
  -7   3  -4   13.40    2.50
  -7   3  -4    9.00    2.40
   8  -3   4   35.80    3.50
  -8  -3  -4   42.40    4.50
  -8   3  -4   36.20    4.30
   8   3   4   35.70    2.80
  -8   3  -4   44.10    4.20
   8   3   4   38.90    3.90
  -9  -3  -4   12.90    3.00
   9  -3   4   10.70    2.50
  -9   3  -4   15.40    3.30
  -9   3  -4   13.80    2.70
   9   3   4   10.30    2.60
  10  -3   4   77.59    5.00
 -10  -3  -4   79.39    7.00
 -10   3  -4   63.99    6.30
 -10   3  -4   75.89    4.70
  10   3   4   80.69    6.20
  11  -3   4   14.60    3.00
 -11  -3  -4    9.40    3.40
  11   3   4   15.70    3.40
 -11   3  -4    8.60    3.40
 -11   3  -4   11.50    2.50
  12  -3   4   22.30    3.70
 -12  -3  -4   15.30    3.90
 -12   3  -4   30.10    5.00
  12   3   4   26.70    4.10
  13  -3   4    2.90    2.20
 -13  -3  -4   -3.40    2.80
 -13   3  -4    0.30    3.40
  13   3   4   -0.10    2.50
 -14  -3  -4   -2.70    2.60
  14  -3   4    0.90    4.00
  14   3   4    4.80    3.30
 -14   3  -4    1.30    3.30
 -15  -3  -4    4.90    3.80
  15  -3   4   11.80    3.70
 -15   3  -4    8.20    4.20
  15   3   4    8.00    3.90
  15  -4  -4   45.20    6.20
 -15  -4   4   45.30    6.70
  15   4  -4   59.19    7.20
 -15   4   4   56.49    7.80
 -14  -4   4    4.50    3.70
  14  -4  -4    8.30    3.30
 -14   4   4    7.10    4.30
  14   4  -4    9.10    3.90
  13  -4  -4  100.49    8.20
 -13  -4   4   88.99    7.70
  13   4  -4   99.19    8.60
 -13   4   4   85.19    8.30
  12  -4  -4    4.00    2.70
 -12  -4   4    0.90    2.50
 -12   4   4   -1.30    2.80
  12   4  -4    5.00    2.80
 -11  -4   4    9.60    2.90
  11  -4  -4   12.00    3.00
  11   4  -4   12.50    3.20
 -11   4   4    5.90    2.80
 -11   4   4   11.10    3.50
  10  -4  -4    0.40    1.70
 -10  -4   4   -0.20    1.90
 -10   4   4   -1.40    1.80
 -10   4   4    0.40    2.00
  10   4  -4    0.80    2.10
  -9  -4   4   15.80    2.80
   9  -4  -4   13.20    2.80
  -9   4   4    8.10    2.80
   9   4  -4   13.00    3.00
  -9   4   4   17.00    3.30
  -8  -4   4   28.50    3.40
   8  -4  -4   35.90    4.00
  -8   4   4   30.60    4.40
  -8   4   4   28.00    4.10
   8   4  -4   37.10    2.70
   8   4  -4   25.90    3.70
  -7  -4   4   48.50    3.90
   7  -4  -4   35.30    3.70
  -7   4   4   42.80    4.50
  -7   4   4   38.00    4.60
   7   4  -4   51.59    5.10
   7   4  -4   45.10    3.20
  -6  -4   4  182.08    6.40
   6  -4  -4  184.38    7.10
  -6   4   4  171.98    8.40
   6   4  -4  193.48    8.30
   6   4  -4  190.78    6.50
  -6   4   4  170.48    7.60
   5  -4  -4    9.40    1.90
  -5  -4   4    5.90    1.40
   5   4  -4    7.00    1.80
  -5   4   4    6.80    2.70
   5   4  -4    7.30    2.40
  -5   4   4   10.10    2.20
   4  -4  -4  104.79    4.80
  -4  -4   4   97.29    3.70
   4   4  -4  105.49    5.80
  -4   4   4  111.99    5.40
   4   4  -4   98.89    4.90
   3  -4  -4   41.60    3.50
  -3  -4   4   46.80    3.50
   3  -4  -4   45.60    3.60
  -3  -4   4   42.30    2.00
   3   4  -4   43.40    3.80
  -3   4   4   41.40    3.80
  -2  -4   4  291.87    8.90
   2  -4  -4  283.17    9.10
   2  -4  -4  310.57    9.10
   2   4  -4  296.47    9.90
  -2   4   4  292.17    9.40
   1  -4  -4    0.10    0.90
   1  -4  -4   -0.70    0.90
  -1  -4   4    0.30    1.00
   1   4  -4   -0.10    1.20
  -1   4   4   -0.90    1.10
   0  -4  -4 1067.49   24.70
   0  -4  -4 1031.40   24.90
   0  -4   4 1075.79   24.80
   0   4   4 1025.00   25.30
   0   4  -4 1006.00   22.30
   0   4  -4 1116.09   22.50
   0   4  -4 1066.59   26.50
  -1  -4  -4   92.29    4.10
   1  -4   4   90.39    4.20
  -1  -4  -4   97.49    4.30
  -1   4  -4   92.89    5.30
   1   4   4   96.29    4.90
  -1   4  -4   94.09    3.20
  -2  -4  -4 1273.57   28.70
  -2  -4  -4 1245.48   28.40
  -2  -4  -4 1245.98   28.60
   2  -4   4 1260.47   28.80
  -2   4  -4 1194.78   27.40
  -2   4  -4 1252.37   30.80
  -3  -4  -4  285.07    9.00
  -3  -4  -4  300.67    8.70
  -3  -4  -4  299.07    8.70
   3  -4   4  285.97    9.00
  -3   4  -4  287.97    8.40
  -3   4  -4  283.77   10.40
  -4  -4  -4  335.17    9.50
   4  -4   4  327.67    9.90
  -4  -4  -4  314.47    9.90
  -4  -4  -4  308.57    9.10
  -4   4  -4  312.57    9.50
  -4   4  -4  335.27   11.40
  -5  -4  -4   14.80    2.40
   5  -4   4   15.80    2.40
  -5  -4  -4   14.80    1.90
  -5   4  -4   18.00    2.60
  -5   4  -4   14.20    2.80
   5   4   4   16.10    2.80
  -6  -4  -4  307.87   10.20
   6  -4   4  295.77    9.70
  -6   4  -4  301.87   11.00
  -6   4  -4  296.87   10.10
   6   4   4  314.67   10.70
   7  -4   4   63.19    4.70
  -7  -4  -4   58.39    4.80
  -7   4  -4   64.79    5.20
   7   4   4   59.39    4.60
   7   4   4   54.49    4.80
  -7   4  -4   53.59    5.00
   8  -4   4  184.38    7.50
  -8  -4  -4  168.28    7.90
   8   4   4  179.28    7.80
  -8   4  -4  185.78    8.20
   8   4   4  167.68    6.80
  -8   4  -4  189.08    8.40
   9  -4   4   56.99    5.10
  -9  -4  -4   63.99    5.80
  -9   4  -4   63.39    6.10
   9   4   4   63.99    5.60
  -9   4  -4   58.99    5.60
  10  -4   4   33.50    4.00
 -10  -4  -4   20.90    3.90
  10   4   4   33.10    4.40
 -10   4  -4   20.90    3.50
 -10   4  -4   26.80    4.10
 -11  -4  -4   -0.10    2.50
  11  -4   4    0.60    2.10
 -11   4  -4   -2.10    2.10
 -11   4  -4   -0.30    2.20
  11   4   4   -1.40    1.90
 -12  -4  -4   32.90    5.10
  12  -4   4   28.80    4.30
 -12   4  -4   36.60    5.50
  12   4   4   33.50    4.80
  13  -4   4    6.30    3.00
 -13  -4  -4    4.20    3.60
 -13   4  -4    6.70    3.40
  13   4   4    7.50    3.40
  14  -4   4   25.10    4.30
 -14  -4  -4   16.40    5.80
 -14   4  -4   30.30    5.80
  14   4   4   22.80    4.40
 -15  -4  -4   13.10    4.60
  15  -4   4   16.50    4.30
 -15   4  -4   20.60    6.00
  15   4   4   15.20    4.80
 -15  -5   4    2.90    4.50
  15  -5  -4    1.20    3.40
 -15   5   4   -1.70    3.60
  15   5  -4    6.00    4.50
  14  -5  -4   -0.40    3.00
 -14  -5   4    4.20    4.00
 -14   5   4    5.60    3.90
  14   5  -4    1.80    3.60
 -13  -5   4   -4.60    2.70
  13  -5  -4    1.70    2.80
  13   5  -4   -1.90    3.00
 -13   5   4    0.90    3.40
 -12  -5   4    1.60    2.50
  12  -5  -4    1.30    2.40
  12   5  -4    4.50    3.10
 -12   5   4   -1.20    3.10
 -12   5   4   -0.80    2.90
 -11  -5   4   22.10    4.00
  11  -5  -4   17.90    4.00
 -11   5   4   13.50    3.90
  11   5  -4   10.70    3.20
 -11   5   4   19.90    4.10
  10  -5  -4   16.30    3.30
 -10  -5   4   23.90    3.90
 -10   5   4    8.30    3.40
  10   5  -4   15.90    3.80
 -10   5   4   16.40    3.90
   9  -5  -4    2.30    2.00
  -9  -5   4    4.00    1.80
  -9   5   4    1.20    2.60
  -9   5   4    5.40    2.80
   9   5  -4    0.30    2.50
   8  -5  -4    4.80    2.10
  -8  -5   4   10.40    2.30
  -8   5   4    1.60    2.70
   8   5  -4    7.20    2.00
   8   5  -4    7.90    3.00
  -8   5   4    5.50    2.40
   7  -5  -4   10.40    2.50
  -7  -5   4   14.30    2.30
   7   5  -4   14.10    3.40
   7   5  -4   12.20    2.80
  -7   5   4   12.00    3.50
  -7   5   4   13.20    3.10
  -6  -5   4   13.20    2.10
   6  -5  -4   15.00    2.60
   6   5  -4   15.60    3.30
  -6   5   4   17.90    3.90
   6   5  -4   20.50    2.80
  -6   5   4   13.80    2.90
  -5  -5   4    3.60    1.40
   5  -5  -4    5.40    1.90
  -5   5   4   -0.50    1.90
   5   5  -4    4.20    2.40
   5   5  -4    0.90    1.70
  -5   5   4    6.30    2.20
  -4  -5   4   21.40    2.00
   4  -5  -4   17.80    2.70
  -4  -5   4   17.10    2.50
  -4   5   4   21.40    4.00
  -4   5   4   18.20    2.90
   4   5  -4   17.90    2.80
  -3  -5   4   27.20    3.00
   3  -5  -4   27.30    3.20
  -3  -5   4   26.50    1.70
  -3   5   4   31.20    3.50
   3   5  -4   35.30    4.00
  -3   5   4   21.50    3.90
  -2  -5   4    5.50    1.70
   2  -5  -4    4.40    1.60
  -2   5   4    5.20    2.40
  -2   5   4    3.60    1.60
   2   5  -4    2.30    0.90
   2   5  -4    3.80    2.10
   1  -5  -4   52.49    4.00
  -1  -5   4   63.29    3.80
   1   5  -4   51.69    1.80
   1   5  -4   52.29    5.00
  -1   5   4   52.89    4.40
   0  -5   4  194.18    7.20
   0  -5  -4  195.38    7.10
   0   5  -4  180.78    4.90
   0   5  -4  197.18    8.60
   0   5   4  199.78    7.70
   1  -5   4   17.30    2.40
  -1  -5  -4   19.20    2.50
  -1   5  -4   21.30    3.70
  -1   5  -4   19.50    1.70
   1   5   4   20.60    2.90
  -2  -5  -4   18.10    2.40
   2  -5   4   16.80    2.60
  -2   5  -4   24.60    2.20
  -2   5  -4   18.60    3.30
  -3  -5  -4  139.29    5.90
  -3  -5  -4  145.29    5.80
   3  -5   4  127.99    5.90
  -3   5  -4  142.79    5.30
  -3   5  -4  124.79    7.10
   4  -5   4   43.50    3.90
  -4  -5  -4   42.70    3.70
  -4  -5  -4   49.60    4.00
  -4   5  -4   57.49    5.70
  -4   5  -4   47.90    3.80
   4   5   4   45.50    4.80
  -5  -5  -4   19.80    3.00
   5  -5   4   15.30    2.60
  -5   5  -4   12.40    2.20
  -5   5  -4    9.90    2.80
   5   5   4   17.90    3.40
  -6  -5  -4   14.60    2.80
   6  -5   4   18.00    2.90
   6   5   4   14.70    3.10
  -6   5  -4   20.20    3.00
  -6   5  -4   12.60    3.10
   6   5   4   22.00    3.40
  -7  -5  -4   42.00    4.50
   7  -5   4   47.00    4.50
   7   5   4   46.30    5.00
  -7   5  -4   45.50    4.50
  -7   5  -4   39.00    4.90
   7   5   4   46.20    4.60
  -8  -5  -4    1.40    2.30
   8  -5   4   -0.70    1.80
  -8   5  -4   -2.60    1.80
  -8   5  -4    2.20    2.10
   8   5   4   -0.10    1.90
   9  -5   4   66.89    5.90
  -9  -5  -4   61.19    6.00
  -9   5  -4   64.69    6.50
  -9   5  -4   68.29    6.30
   9   5   4   73.49    6.60
 -10  -5  -4   12.10    3.60
  10  -5   4    5.70    2.50
 -10   5  -4    4.70    2.80
 -10   5  -4   12.40    3.50
  10   5   4    7.20    2.60
 -11  -5  -4   15.80    4.00
  11  -5   4   31.30    4.40
 -11   5  -4   21.50    4.20
  11   5   4   37.40    5.10
 -11   5  -4   21.30    4.50
  12  -5   4   12.40    3.40
 -12  -5  -4    6.80    3.70
 -12   5  -4   10.90    5.10
 -12   5  -4    3.50    3.10
  12   5   4   12.40    3.60
  13  -5   4    2.50    2.40
 -13  -5  -4    3.10    4.00
  13   5   4   -0.60    3.10
 -13   5  -4    1.90    3.00
 -14  -5  -4    0.00    3.40
  14  -5   4    4.30    2.70
 -14   5  -4    1.50    3.70
  14   5   4    3.20    3.20
  14  -6  -4    6.40    3.40
 -14   6   4    6.50    4.30
  14   6  -4   -0.60    3.60
  13  -6  -4   22.60    4.50
  13   6  -4   21.40    5.20
 -13   6   4   16.80    4.60
  12  -6  -4    4.20    3.10
 -12   6   4    1.50    3.50
  12   6  -4    1.70    2.90
 -12   6   4    5.00    3.80
  11  -6  -4   41.60    5.70
 -11   6   4   33.70    6.00
 -11   6   4   31.70    5.50
  11   6  -4   37.80    5.80
  10  -6  -4    0.60    2.20
 -10   6   4   -0.90    2.60
 -10   6   4   -0.30    2.60
  10   6  -4    0.90    3.00
   9  -6  -4   21.70    4.10
   9   6  -4   19.40    4.30
  -9   6   4   13.40    3.90
  -9   6   4   18.20    4.00
  -8  -6   4   32.60    4.20
   8  -6  -4   31.10    4.20
   8   6  -4   30.90    5.20
  -8   6   4   31.60    4.50
  -8   6   4   28.70    5.10
  -7  -6   4    1.30    1.80
   7  -6  -4    2.30    1.90
  -7   6   4    3.70    2.20
   7   6  -4   -2.90    2.10
   7   6  -4    4.80    2.80
  -7   6   4    2.90    2.80
   6  -6  -4   49.70    4.90
  -6  -6   4   60.29    3.80
   6   6  -4   57.69    6.20
  -6   6   4   58.09    5.60
  -6   6   4   52.39    6.50
   6   6  -4   47.80    4.70
  -5  -6   4   42.10    3.20
   5  -6  -4   36.50    4.10
  -5   6   4   40.80    5.60
   5   6  -4   32.70    4.10
  -5   6   4   36.30    4.10
  -4  -6   4   81.19    4.80
   4  -6  -4   75.59    5.80
  -4  -6   4   68.69    3.40
  -4   6   4   65.99    7.20
   4   6  -4   57.39    5.60
  -4   6   4   72.69    5.60
   3  -6  -4    0.40    1.60
  -3  -6   4    1.30    1.60
  -3   6   4   -3.00    1.30
   3   6  -4   -0.50    2.00
  -3   6   4   -1.80    1.80
   2  -6  -4   89.39    5.10
  -2  -6   4   81.59    4.90
  -2   6   4   97.09    8.30
   2   6  -4   96.49    7.40
  -2   6   4   90.59    5.20
   1  -6  -4    1.80    1.50
  -1  -6   4    1.60    1.40
   1   6  -4   -2.00    1.70
  -1   6   4   -0.90    1.50
  -1   6   4    2.70    2.10
   0  -6  -4  301.87   10.20
   0  -6   4  306.67   10.30
   0   6  -4  319.37   12.30
   0   6  -4  298.17    7.50
   0   6   4  290.97   10.30
   0   6   4  306.87   12.80
   1  -6   4   35.00    3.80
  -1  -6  -4   33.20    3.60
  -1   6  -4   34.50    2.40
   1   6   4   23.30    4.10
   1   6   4   35.20    3.90
  -1   6  -4   32.30    4.70
   2  -6   4  342.57   11.40
  -2  -6  -4  364.76   11.30
   2   6   4  351.46   11.80
  -2   6  -4  339.17    9.50
   2   6   4  361.86   13.80
  -2   6  -4  343.37   13.50
  -3  -6  -4    4.20    1.80
   3  -6   4    6.40    2.00
  -3  -6  -4    4.40    1.80
  -3   6  -4    2.70    1.40
  -3   6  -4    3.90    2.50
   3   6   4    4.10    2.30
  -4  -6  -4  259.17    9.00
  -4  -6  -4  237.98    8.90
   4  -6   4  255.07    9.60
  -4   6  -4  257.27    8.60
  -4   6  -4  243.88   11.20
   4   6   4  255.27   11.00
  -5  -6  -4   15.60    2.70
   5  -6   4   13.30    2.80
  -5  -6  -4   18.70    2.90
  -5   6  -4   19.10    2.90
   5   6   4   19.40    4.00
  -5   6  -4   14.20    3.70
  -6  -6  -4  129.79    6.40
   6  -6   4  119.39    6.70
   6   6   4  114.19    7.40
  -6   6  -4  116.69    9.20
  -6   6  -4  126.29    6.30
   6   6   4  129.99    7.50
   7  -6   4    9.30    2.80
  -7  -6  -4   10.30    2.90
   7   6   4    8.50    3.00
  -7   6  -4   16.20    3.80
   7   6   4    4.50    2.60
  -7   6  -4   12.70    3.20
   8  -6   4  108.39    6.50
  -8  -6  -4  115.89    6.90
  -8   6  -4  119.99    7.00
   8   6   4  127.69    7.90
  -8   6  -4  123.99    9.50
  -9  -6  -4   75.49    6.80
   9  -6   4   77.19    6.60
  -9   6  -4   71.29    7.10
   9   6   4   82.69    7.50
  -9   6  -4   89.99    7.30
 -10  -6  -4   29.60    4.70
  10  -6   4   29.20    4.70
 -10   6  -4   35.90    5.10
 -10   6  -4   28.70    5.10
  10   6   4   40.00    5.20
  11  -6   4   35.10    5.10
 -11  -6  -4   39.70    5.80
  11   6   4   44.70    6.00
 -11   6  -4   41.30    5.80
 -11   6  -4   37.70    5.30
 -12  -6  -4    8.90    4.40
  12  -6   4    4.40    3.20
 -12   6  -4    1.00    3.10
 -12   6  -4    2.60    3.50
  12   6   4    3.10    2.90
  13  -6   4    4.90    3.00
 -13  -6  -4   -2.00    3.20
  13   6   4    2.30    3.80
 -13   6  -4    2.80    3.90
  13  -7  -4    2.90    3.20
 -13   7   4    0.90    3.80
  13   7  -4    5.30    4.20
  12  -7  -4    1.50    2.90
 -12   7   4    5.30    4.10
 -12   7   4    1.20    3.90
  12   7  -4    5.50    4.20
  11  -7  -4    9.40    3.40
  11   7  -4    3.00    3.30
 -11   7   4    2.90    4.40
 -11   7   4   10.50    3.90
  10  -7  -4   -0.40    2.40
 -10   7   4    2.10    2.40
  10   7  -4   -0.50    2.50
 -10   7   4   -0.60    3.70
   9  -7  -4    3.70    2.80
   9   7  -4   -0.60    2.90
  -9   7   4   -1.00    3.00
  -9   7   4    2.40    3.00
   8  -7  -4    3.90    2.80
   8   7  -4    3.00    3.20
  -8   7   4    8.90    3.40
  -8   7   4   11.90    4.10
   7  -7  -4   93.19    7.30
   7   7  -4   95.29    7.10
   7   7  -4   85.49    8.20
  -7   7   4   96.59    7.60
  -7   7   4   92.79    9.30
   6  -7  -4    1.60    2.00
  -6   7   4    7.00    3.50
   6   7  -4    9.40    3.00
  -6   7   4   10.50    3.00
   6   7  -4   10.30    3.60
   5  -7  -4   54.79    5.30
   5   7  -4   47.70    5.40
  -5   7   4   44.50    6.40
  -5   7   4   56.99    5.60
   4  -7  -4    4.90    2.30
  -4  -7   4    3.00    2.00
  -4   7   4    3.20    2.90
   4   7  -4    3.60    2.80
  -4   7   4    7.10    2.50
   3  -7  -4   36.10    4.30
  -3  -7   4   30.10    3.90
  -3   7   4   40.50    4.50
  -3   7   4   28.60    5.20
   3   7  -4   40.60    5.30
  -2  -7   4    4.30    2.10
   2  -7  -4    1.60    1.80
  -2   7   4    6.00    3.00
  -2   7   4    4.30    2.10
   2   7  -4    5.00    2.70
  -1  -7   4   20.90    3.20
   1  -7  -4   25.70    3.60
   1   7  -4   18.50    4.00
  -1   7   4   25.30    5.40
  -1   7   4   21.10    3.30
   0  -7   4    4.00    2.00
   0  -7  -4    2.80    2.10
   0   7   4   -0.10    2.40
   0   7   4    1.90    1.90
   0   7  -4    2.30    2.40
  -1  -7  -4   10.00    2.50
   1  -7   4   12.40    2.90
  -1   7  -4    8.30    3.30
   1   7   4   13.30    2.90
   1   7   4   11.70    3.70
  -2  -7  -4    0.70    1.80
   2  -7   4    0.70    1.70
  -2   7  -4   -0.50    2.20
   2   7   4   -0.90    1.80
   2   7   4    3.70    2.60
   3  -7   4   19.50    3.30
  -3  -7  -4   20.00    3.20
   3   7   4   21.50    4.80
   3   7   4   26.70    4.00
  -3   7  -4   14.80    3.80
  -4  -7  -4   36.60    4.00
   4  -7   4   34.30    4.40
   4   7   4   28.90    4.90
  -4   7  -4   17.90    4.40
   5  -7   4   48.60    5.20
  -5  -7  -4   46.00    4.70
  -5  -7  -4   52.59    4.70
  -5   7  -4   39.50    5.80
   5   7   4   38.20    5.30
  -6  -7  -4   24.00    3.60
   6  -7   4   39.20    4.80
  -6   7  -4   40.30    5.80
   6   7   4   32.80    4.90
   6   7   4   33.80    5.50
   7  -7   4   17.90    3.80
  -7  -7  -4   10.90    3.10
  -7   7  -4   12.70    4.30
  -7   7  -4   21.20    3.70
   7   7   4   14.60    4.30
   7   7   4   16.20    4.00
   8  -7   4   11.40    3.40
  -8  -7  -4    3.70    2.90
  -8   7  -4    3.50    2.80
  -8   7  -4    5.00    3.20
   8   7   4    1.90    3.10
   9  -7   4   16.30    3.70
  -9  -7  -4   19.80    4.20
  -9   7  -4   21.60    4.30
  -9   7  -4   11.60    4.30
   9   7   4   13.90    4.00
 -10  -7  -4   -0.90    3.40
  10  -7   4    4.10    2.90
 -10   7  -4   -0.60    3.30
  10   7   4    2.90    2.80
 -10   7  -4    2.70    2.90
 -11  -7  -4    6.40    4.20
  11  -7   4    2.40    2.60
 -11   7  -4   -4.20    3.20
 -11   7  -4    5.20    3.70
  11   7   4    3.60    3.70
  12  -7   4   10.00    3.90
 -12   7  -4    5.30    3.80
  12   7   4    3.20    3.60
 -12   7  -4    6.90    4.10
  11  -8  -4   22.60    5.10
 -11   8   4   23.90    5.40
  11   8  -4   28.00    5.90
 -11   8   4   20.30    5.70
  10  -8  -4   41.00    5.70
 -10   8   4   41.30    6.50
  10   8  -4   25.70    5.50
 -10   8   4   34.00    7.30
   9  -8  -4   16.30    4.10
   9   8  -4   17.60    5.40
  -9   8   4   19.80    5.50
  -9   8   4   15.30    4.20
   8  -8  -4   20.50    4.20
  -8   8   4   18.40    5.00
   8   8  -4   26.00    5.50
  -8   8   4   22.80    4.70
   7  -8  -4   11.90    3.50
   7   8  -4   17.80    4.20
  -7   8   4   23.10    4.40
   7   8  -4   20.00    5.30
  -7   8   4   13.70    4.70
   6  -8  -4    7.20    3.00
   6   8  -4    2.10    2.50
  -6   8   4    4.20    3.40
   6   8  -4   -2.20    3.10
  -6   8   4    4.50    2.90
  -5  -8   4   13.50    3.20
   5  -8  -4   11.60    3.20
  -5   8   4   11.20    4.50
   5   8  -4   22.70    4.30
  -5   8   4   19.30    3.70
  -4  -8   4    6.10    2.50
   4  -8  -4    9.20    2.90
  -4   8   4   10.10    4.30
   4   8  -4    9.90    3.50
  -4   8   4    6.90    3.00
   3  -8  -4    4.60    2.40
  -3  -8   4    5.50    2.60
  -3   8   4    4.30    3.40
   3   8  -4    2.50    2.50
  -3   8   4   10.10    3.00
   2  -8  -4    5.80    2.50
  -2  -8   4    4.40    2.20
  -2   8   4   -1.50    2.20
  -2   8   4    4.90    3.20
   2   8  -4    4.10    2.80
   1  -8  -4    1.00    2.00
  -1  -8   4    1.50    2.30
   1   8  -4    1.30    3.10
  -1   8   4    1.40    3.00
   0  -8   4    8.70    2.60
   0  -8  -4   12.50    2.90
   0   8  -4   12.80    4.10
   0   8   4    9.60    3.40
  -1  -8  -4   10.20    2.80
   1  -8   4    5.00    2.30
  -1   8  -4    9.10    3.50
   1   8   4   11.30    3.90
  -2  -8  -4   48.60    5.10
   2  -8   4   42.10    5.00
   2   8   4   43.60    6.40
  -2   8  -4   47.00    6.60
   3  -8   4   14.00    3.40
  -3  -8  -4   13.70    3.20
   3   8   4   20.00    4.70
  -3   8  -4   14.40    4.40
   4  -8   4   65.39    6.40
  -4  -8  -4   68.79    5.80
  -4   8  -4   75.59    8.40
   4   8   4   75.39    8.10
  -5  -8  -4   65.19    5.70
   5  -8   4   74.79    6.80
  -5   8  -4   63.59    7.70
   5   8   4   71.99    7.80
   6  -8   4   42.40    5.50
   6   8   4   50.79    7.10
  -6   8  -4   37.20    6.40
   6   8   4   42.50    5.80
   7  -8   4   41.50    5.50
   7   8   4   45.00    6.60
  -7   8  -4   48.80    7.00
   8  -8   4    2.40    2.60
   8   8   4    6.30    3.80
  -8   8  -4    8.40    3.80
   9  -8   4    4.50    2.90
  -9   8  -4   -2.10    2.90
   9   8   4    3.00    3.30
  10  -8   4   23.20    4.80
  10   8   4   20.20    5.10
 -10   8  -4   31.00    6.30
  11  -8   4   11.90    4.20
 -11   8  -4    6.40    4.60
  11   8   4    9.30    4.00
   9  -9  -4    0.90    2.80
  -9   9   4   -5.90    3.40
   9   9  -4   -0.60    4.40
   8  -9  -4   -2.50    2.30
   8   9  -4    2.20    3.90
  -8   9   4    5.90    4.30
   7  -9  -4   -2.00    2.20
  -7   9   4   -2.30    3.50
   7   9  -4   -0.30    3.70
   6  -9  -4    1.50    2.50
  -6   9   4    2.30    3.50
   6   9  -4   -0.90    2.80
   6   9  -4   -3.70    3.00
   5  -9  -4    5.30    3.30
  -5  -9   4    5.50    2.80
  -5   9   4    2.00    3.70
   5   9  -4    9.10    3.80
   4  -9  -4    5.60    2.80
  -4  -9   4    3.70    2.70
   4   9  -4    1.20    3.20
  -4   9   4    0.50    3.20
  -3  -9   4   12.10    3.60
   3  -9  -4    6.10    3.20
  -3   9   4   14.50    5.00
   3   9  -4   17.30    4.70
  -2  -9   4    1.80    2.90
   2  -9  -4    0.70    2.30
   2   9  -4    0.30    3.20
  -2   9   4    3.60    3.80
   1  -9  -4    6.20    3.00
  -1  -9   4   10.60    3.30
   1   9  -4    5.40    4.00
  -1   9   4   13.00    4.40
   0  -9  -4    1.90    2.40
   0  -9   4    0.70    2.10
   0   9   4    3.40    3.80
   0   9  -4    0.50    3.50
   1  -9   4   14.00    3.50
  -1  -9  -4   13.50    3.70
   1   9   4   19.10    5.10
  -1   9  -4   12.80    4.60
  -2  -9  -4    4.20    2.70
   2  -9   4    5.60    2.70
   2   9   4    8.60    4.00
  -2   9  -4    7.80    3.80
   3  -9   4   17.20    4.00
  -3  -9  -4    6.50    3.00
  -3   9  -4    3.60    3.70
   3   9   4    9.60    4.20
  -4  -9  -4    7.80    3.20
   4  -9   4    3.60    2.70
   4   9   4    2.50    3.20
  -4   9  -4    3.70    3.60
   5  -9   4    8.20    3.30
  -5  -9  -4    2.90    2.50
  -5   9  -4    5.10    3.70
   5   9   4   15.00    4.40
   6  -9   4    4.30    3.00
   6   9   4    7.50    4.20
  -6   9  -4   -0.70    3.10
   6   9   4    5.20    4.00
   7  -9   4    2.60    3.20
   7   9   4    5.40    4.20
  -7   9  -4    4.90    3.50
   8  -9   4    1.80    2.80
   8   9   4   -1.00    3.70
  -8   9  -4   -6.00    3.60
   9  -9   4   10.60    4.00
   9   9   4    5.90    4.50
  -9   9  -4    0.10    4.30
   7  10  -4   -4.00    3.90
  -7  10   4    4.30    5.20
   6 -10  -4   11.30    3.60
   6  10  -4    0.70    4.60
  -6  10   4   15.30    5.60
   6  10  -4    6.70    5.00
   5 -10  -4    6.80    3.40
   5  10  -4   -0.50    3.40
  -5  10   4   -0.40    4.10
   4 -10  -4    8.90    3.30
  -4 -10   4    6.00    2.90
   4  10  -4   15.20    4.80
  -4  10   4   10.40    4.90
  -3 -10   4    2.20    2.70
   3 -10  -4    5.10    3.10
  -3  10   4    7.50    4.30
   3  10  -4    2.60    3.40
  -2 -10   4   30.10    4.90
   2 -10  -4   37.80    5.40
   2  10  -4   28.60    5.90
  -2  10   4   27.30    6.60
  -1 -10   4    5.30    3.00
   1 -10  -4    1.30    2.50
   1  10  -4   -0.20    3.40
  -1  10   4   -1.00    4.00
   0 -10   4   26.10    4.60
   0 -10  -4   17.30    4.20
   0  10  -4   19.50    5.50
   0  10   4   34.70    6.80
   1 -10   4    0.40    2.50
  -1 -10  -4    4.50    2.90
   1  10   4    0.80    3.60
  -1  10  -4   -0.50    4.00
  -2 -10  -4    8.50    3.10
   2 -10   4    4.60    3.10
  -2  10  -4    1.90    3.90
   2  10   4   11.80    4.70
  -3 -10  -4   -0.10    2.50
   3 -10   4    2.30    2.60
   3  10   4   -0.70    3.90
  -3  10  -4   -1.80    3.50
   4 -10   4   12.30    4.20
  -4 -10  -4    4.40    3.20
  -4  10  -4    8.10    4.40
   4  10   4   11.00    5.80
   5 -10   4   -0.80    2.80
  -5 -10  -4    1.20    3.00
   5  10   4   -0.40    4.00
  -5  10  -4    7.70    4.40
   6 -10   4   11.10    3.90
   6  10   4   20.40    6.10
  -6  10  -4    4.40    4.30
  17   0  -5    2.70    3.90
  16   0  -5   -1.60    3.00
 -16   0   5   -0.10    3.00
  15   0  -5    2.90    3.00
 -15   0   5   -4.70    2.10
  14   0  -5    2.30    2.80
 -14   0   5    2.50    3.40
  13   0  -5    1.00    2.40
 -13   0   5   -3.30    1.70
 -12   0   5    0.70    2.00
  12   0  -5    1.70    2.20
 -11   0   5    0.70    2.20
  11   0  -5   -0.60    1.70
  10   0  -5    0.70    1.70
 -10   0   5    3.10    2.20
   9   0  -5    0.90    1.50
  -9   0   5    2.50    1.20
  -9   0   5   -0.50    1.70
   8   0  -5   -0.70    1.10
  -8   0   5   -1.90    1.10
   8   0  -5   -0.10    0.60
  -7   0   5    2.30    1.60
   7   0  -5    0.10    0.70
   7   0  -5    1.60    1.40
   6   0  -5    1.90    1.20
   6   0  -5    0.90    0.70
  -6   0   5    0.20    1.10
   5   0  -5    1.10    0.90
  -5   0   5    0.80    1.00
   5   0  -5    0.30    0.50
   4   0  -5    1.40    0.90
   4   0  -5    0.20    0.50
  -4   0   5    0.90    0.90
  -3   0   5    1.60    0.90
   3   0  -5    0.30    0.60
   3   0  -5    0.10    0.50
   2   0  -5    1.00    0.60
  -2   0   5    0.20    0.60
   2   0  -5    0.10    0.50
   1   0  -5    0.40    0.40
  -1   0   5    0.20    0.60
   1   0  -5    0.20    0.40
   0   0  -5    0.90    0.50
   0   0  -5   -1.20    0.20
   0   0  -5    0.90    0.50
   0   0   5   -0.10    0.30
  -1   0  -5    0.20    0.60
  -1   0  -5    0.30    0.40
  -2   0  -5   -0.10    0.50
   2   0   5    0.20    0.40
  -2   0  -5   -0.30    0.70
  -3   0  -5   -0.30    0.40
   3   0   5    0.50    0.50
  -3   0  -5    0.80    0.80
  -4   0  -5    0.80    0.90
  -4   0  -5    0.30    0.60
   4   0   5    0.30    0.60
  -5   0  -5    0.30    0.60
   5   0   5    0.50    0.80
  -5   0  -5   -1.10    1.00
  -6   0  -5   -0.90    0.60
   6   0   5   -0.40    0.90
  -6   0  -5    1.50    1.30
  -7   0  -5    0.40    0.70
  -7   0  -5   -0.20    1.20
   7   0   5    0.60    1.10
  -8   0  -5    0.70    0.80
   8   0   5    0.30    1.30
  -8   0  -5   -0.40    1.40
  -9   0  -5   -0.60    0.80
  -9   0  -5   -0.80    1.40
   9   0   5   -1.20    1.20
 -10   0  -5    0.70    1.90
  10   0   5    0.40    1.60
 -11   0  -5   -1.40    2.00
  11   0   5   -1.00    1.80
 -12   0  -5   -0.10    2.40
  12   0   5    2.50    2.20
  13   0   5    0.00    1.90
 -13   0  -5   -3.20    2.30
 -14   0  -5    3.80    3.50
  14   0   5    0.50    2.50
  15   0   5   -7.20    2.40
 -15   0  -5   -2.40    2.70
 -16   0  -5   -0.20    3.80
  16   0   5    0.80    5.10
 -16  -1   5   27.30    5.40
  16  -1  -5   12.00    4.30
  16   1  -5   19.50    5.10
 -16   1   5   11.60    4.20
  15  -1  -5    5.50    3.10
 -15  -1   5   11.90    4.10
 -15   1   5    5.70    3.50
  15   1  -5    6.60    3.10
 -14  -1   5   46.60    6.00
  14  -1  -5   50.19    6.00
 -14   1   5   42.60    6.00
  14   1  -5   42.20    5.70
 -13  -1   5    3.70    3.40
  13  -1  -5    7.10    3.00
 -13   1   5    3.80    2.70
  13   1  -5   12.30    3.30
 -12  -1   5   84.89    7.60
  12  -1  -5  106.79    7.80
  12   1  -5   92.99    7.30
 -12   1   5   86.89    7.50
 -11  -1   5  319.77   12.40
  11  -1  -5  341.97   12.00
  11   1  -5  326.97   11.90
 -11   1   5  322.37   12.80
  10  -1  -5  505.65   15.30
 -10  -1   5  500.15   15.80
 -10   1   5  487.75   16.10
  10   1  -5  484.95   15.00
 -10   1   5  475.25   13.00
   9  -1  -5  268.97    9.70
  -9  -1   5  275.77   10.30
  -9   1   5  258.87    8.30
  -9   1   5  262.47   10.30
   9   1  -5  264.07    9.60
   8  -1  -5   76.79    3.30
   8  -1  -5   77.39    4.60
  -8  -1   5   79.09    4.90
  -8   1   5   91.69    5.40
   8   1  -5   90.39    4.90
   8   1  -5   82.79    2.30
  -7  -1   5  381.26   11.60
   7  -1  -5  375.46   11.20
   7  -1  -5  375.16    9.50
   7   1  -5  356.76   11.20
   7   1  -5  368.66    8.40
  -7   1   5  379.46   12.00
  -6  -1   5    3.60    1.40
   6  -1  -5    6.20    1.20
   6  -1  -5    4.50    1.40
  -6   1   5    3.20    1.40
   6   1  -5    3.70    0.70
   6   1  -5    3.90    1.40
   5  -1  -5   16.40    2.00
  -5  -1   5   19.10    2.30
   5  -1  -5   17.20    1.60
  -5   1   5   12.80    2.10
   5   1  -5   18.60    1.30
   5   1  -5   14.60    2.00
  -4  -1   5   45.60    2.60
   4  -1  -5   43.60    2.10
   4  -1  -5   38.50    2.40
   4   1  -5   47.40    1.90
   4   1  -5   45.80    2.60
  -4   1   5   44.60    2.90
  -3  -1   5   87.29    3.40
   3  -1  -5   79.29    3.00
   3  -1  -5   86.89    3.30
   3   1  -5   87.39    2.90
   3   1  -5   90.69    3.60
  -3   1   5   83.99    3.80
   2  -1  -5 1196.78   25.70
   2  -1  -5 1176.98   25.60
  -2  -1   5 1169.98   25.60
   2   1  -5 1152.88   26.00
   2   1  -5 1184.68   25.60
  -2   1   5 1216.08   26.80
   1  -1  -5  841.12   18.50
   1  -1  -5  843.32   19.00
  -1  -1   5  862.51   18.80
   1   1  -5  873.91   19.10
  -1   1   5  864.21   20.00
   1   1  -5  865.71   19.20
   0  -1  -5  856.21   19.30
   0  -1  -5  879.41   18.60
   0  -1   5  877.41   18.70
   0  -1  -5  863.31   19.70
   0   1  -5  876.11   18.80
   0   1  -5  886.31   19.60
  -1  -1  -5   80.69    2.80
  -1  -1  -5   84.39    2.30
  -1  -1  -5   86.59    3.30
   1  -1   5   81.39    2.50
  -1   1  -5   83.99    3.20
  -1   1  -5   81.29    2.80
  -2  -1  -5    0.60    0.50
   2  -1   5    1.10    0.50
  -2  -1  -5    1.50    0.80
  -2   1  -5    0.60    0.70
  -2   1  -5    1.60    1.20
   2   1   5    3.20    0.70
   3  -1   5  881.91   19.50
  -3  -1  -5  896.11   19.60
  -3  -1  -5  916.71   21.00
   3   1   5  891.51   19.60
  -3   1  -5  893.31   20.50
  -3   1  -5  869.81   20.20
   4  -1   5  317.87    8.30
  -4  -1  -5  334.77    8.00
  -4  -1  -5  338.57    9.60
  -4   1  -5  322.97    8.70
   4   1   5  325.77    8.40
  -4   1  -5  321.97    9.30
  -5  -1  -5  170.38    4.70
   5  -1   5  165.18    5.30
  -5  -1  -5  171.08    6.40
  -5   1  -5  165.78    5.40
   5   1   5  169.08    5.50
  -5   1  -5  168.78    6.30
  -6  -1  -5  604.84   13.50
   6  -1   5  581.44   14.70
  -6  -1  -5  580.24   16.20
   6   1   5  596.74   14.90
  -6   1  -5  600.14   16.20
  -6   1  -5  608.04   14.60
  -7  -1  -5   82.59    2.80
   7  -1   5   82.69    4.10
  -7  -1  -5   90.69    5.00
   7   1   5   84.59    4.10
  -7   1  -5   83.19    5.00
  -7   1  -5   88.29    3.70
  -8  -1  -5   22.20    3.20
   8  -1   5   24.70    2.80
  -8  -1  -5   24.30    1.50
  -8   1  -5   22.80    3.40
  -8   1  -5   25.30    2.40
   8   1   5   25.00    2.80
  -9  -1  -5   69.69    2.50
  -9  -1  -5   77.99    6.30
   9  -1   5   78.89    4.50
  -9   1  -5   72.49    3.40
   9   1   5   73.59    4.50
  -9   1  -5   79.99    6.50
 -10  -1  -5   -2.80    1.40
  10  -1   5    0.40    1.70
 -10   1  -5   -0.70    1.10
 -10   1  -5   -0.50    2.10
  10   1   5   -0.60    1.20
  11  -1   5  310.87   10.90
 -11  -1  -5  292.17   12.30
 -11   1  -5  326.07   12.90
  11   1   5  306.47   10.80
  12  -1   5   17.40    3.30
 -12  -1  -5   16.40    3.90
 -12   1  -5   15.90    4.00
  12   1   5   21.20    3.50
  13  -1   5  154.98    7.80
 -13  -1  -5  147.69    9.20
 -13   1  -5  161.98   10.00
  13   1   5  150.18    7.70
  14  -1   5   23.10    3.90
 -14  -1  -5   16.70    4.30
 -14   1  -5   27.00    5.40
  14   1   5   17.90    4.30
 -15  -1  -5   19.70    5.00
  15  -1   5   29.70    5.00
  15   1   5   34.40    5.50
 -15   1  -5   43.30    6.60
 -16  -1  -5    1.00    3.90
  16  -1   5    0.60    2.60
  16   1   5    4.40    4.60
 -16   1  -5    2.30    4.20
 -16  -2   5   -3.30    3.30
  16  -2  -5   -1.30    2.90
  16   2  -5   -3.40    3.10
 -16   2   5   -0.90    3.10
 -15  -2   5   -3.90    2.50
  15  -2  -5    0.00    2.60
 -15   2   5   -3.50    2.60
  15   2  -5    0.90    2.60
  14  -2  -5    7.00    3.20
 -14  -2   5    3.80    3.10
 -14   2   5    4.00    6.20
  14   2  -5   12.30    3.70
 -13  -2   5   14.40    3.60
  13  -2  -5    9.40    3.10
  13   2  -5   11.70    3.40
 -13   2   5    3.90    3.00
  12  -2  -5    0.60    2.10
 -12  -2   5    0.90    2.40
  12   2  -5   -2.10    2.20
 -12   2   5    2.10    2.80
 -11  -2   5   15.70    3.30
  11  -2  -5   17.60    3.50
 -11   2   5   17.10    3.70
 -11   2   5   19.60    4.20
  11   2  -5   20.80    3.60
  10  -2  -5    2.10    1.80
 -10  -2   5   -1.30    1.90
 -10   2   5   -1.60    1.50
 -10   2   5    0.30    2.00
  10   2  -5    6.70    2.30
   9  -2  -5    1.60    1.60
  -9  -2   5   -2.00    1.20
   9   2  -5    2.00    1.60
  -9   2   5    1.10    1.70
  -9   2   5    0.40    1.60
   8  -2  -5   -0.50    1.20
  -8  -2   5    0.30    1.30
  -8   2   5   -3.50    1.20
   8   2  -5    1.40    0.50
   8   2  -5    0.50    1.40
   7  -2  -5   51.79    4.20
  -7  -2   5   49.10    4.10
   7  -2  -5   48.00    2.90
  -7   2   5   60.09    5.10
   7   2  -5   47.60    1.90
   7   2  -5   42.60    3.90
   6  -2  -5   84.29    4.20
   6  -2  -5   82.49    3.70
  -6  -2   5   84.19    4.20
   6   2  -5   84.19    2.80
   6   2  -5   87.89    4.50
  -6   2   5   76.39    4.60
  -5  -2   5   99.29    4.40
   5  -2  -5  108.99    4.20
   5  -2  -5  103.09    4.40
   5   2  -5  104.99    3.50
   5   2  -5  110.29    4.90
  -5   2   5  110.49    5.20
  -4  -2   5  213.38    6.40
   4  -2  -5  211.48    6.50
   4  -2  -5  202.38    6.30
  -4   2   5  203.98    7.30
   4   2  -5  207.88    5.90
   4   2  -5  219.68    7.20
   3  -2  -5   18.30    1.80
   3  -2  -5   19.80    1.90
  -3  -2   5   24.20    1.80
   3   2  -5   17.30    1.70
  -3   2   5   19.30    2.30
   3   2  -5   21.70    2.30
   2  -2  -5  436.26   10.80
   2  -2  -5  447.06   11.20
  -2  -2   5  453.05   10.10
  -2   2   5  433.16   11.90
   2   2  -5  453.35   11.20
  -1  -2   5  242.68    6.50
   1  -2  -5  248.68    6.90
   1  -2  -5  242.18    6.40
  -1  -2   5  238.38    5.40
  -1   2   5  234.18    7.60
   1   2  -5  248.88    7.10
   0  -2  -5 1201.18   25.80
   0  -2   5 1177.68   25.90
   0  -2  -5 1177.48   26.20
   0  -2   5 1190.48   24.80
   0   2  -5 1192.68   26.80
   0   2  -5 1188.28   24.80
   0   2   5 1185.88   27.40
   1  -2   5  249.38    6.70
  -1  -2  -5  250.97    6.40
  -1  -2  -5  248.98    7.20
  -1  -2  -5  245.88    6.80
  -1   2  -5  239.38    7.40
  -1   2  -5  254.97    6.10
   2  -2   5   89.49    3.30
  -2  -2  -5   91.19    3.40
  -2  -2  -5   91.39    3.10
  -2  -2  -5   92.69    3.90
  -2   2  -5   94.09    3.30
  -2   2  -5   93.09    4.10
  -3  -2  -5  324.27    8.30
   3  -2   5  331.07    8.50
  -3  -2  -5  320.67    9.30
  -3   2  -5  335.57    9.50
  -3   2  -5  314.37    8.80
   3   2   5  329.37    9.00
   4  -2   5   20.20    2.00
  -4  -2  -5   18.50    1.60
  -4  -2  -5   11.40    1.90
   4   2   5   14.70    1.80
  -4   2  -5   16.10    2.00
  -4   2  -5   13.10    1.90
   5  -2   5    1.40    1.00
  -5  -2  -5    0.50    1.30
  -5  -2  -5    0.20    0.60
  -5   2  -5    1.60    1.10
   5   2   5    0.20    1.00
  -5   2  -5    0.30    1.10
  -6  -2  -5  146.79    4.30
   6  -2   5  127.09    5.20
  -6  -2  -5  144.59    6.30
  -6   2  -5  146.49    6.30
   6   2   5  153.18    5.60
  -6   2  -5  145.39    5.70
  -7  -2  -5  101.59    3.30
  -7  -2  -5   87.79    5.20
   7  -2   5   88.59    4.30
  -7   2  -5   90.89    4.40
   7   2   5   93.19    4.50
  -7   2  -5   95.49    5.20
  -8  -2  -5    2.90    1.80
  -8  -2  -5    7.00    1.00
   8  -2   5    4.50    1.50
   8   2   5   10.60    2.20
  -8   2  -5    4.80    2.00
  -8   2  -5    2.70    1.50
  -9  -2  -5    1.10    1.70
   9  -2   5    1.60    1.60
   9   2   5    2.50    1.70
  -9   2  -5    0.70    1.20
  -9   2  -5   -0.30    1.50
 -10  -2  -5    8.70    2.70
  10  -2   5    7.70    2.20
 -10   2  -5    9.10    2.00
 -10   2  -5    6.70    2.80
  10   2   5    8.60    2.60
 -11  -2  -5    0.00    2.00
  11  -2   5   -0.80    1.60
  11   2   5   -0.40    1.80
 -11   2  -5   -3.90    1.70
 -12  -2  -5   27.40    4.90
  12  -2   5   25.50    3.70
 -12   2  -5   34.00    5.10
  12   2   5   27.00    4.00
 -13  -2  -5   11.20    3.70
  13  -2   5   13.70    3.20
 -13   2  -5   14.00    4.60
  13   2   5   15.60    3.40
 -14  -2  -5   11.20    3.90
  14  -2   5    8.80    3.00
 -14   2  -5   14.90    4.60
  14   2   5   22.10    4.30
 -15  -2  -5   12.10    4.60
  15  -2   5    8.70    3.70
 -15   2  -5   18.80    5.00
  15   2   5   13.70    3.90
 -16  -2  -5    3.90    4.30
  16  -2   5    7.20    3.40
  16   2   5   -3.20    3.10
 -16   2  -5    2.50    4.00
  16  -3  -5   42.50    6.10
 -16  -3   5   55.59    7.40
 -16   3   5   60.09    7.90
  16   3  -5   84.29    8.70
 -15  -3   5   26.90    6.50
  15  -3  -5   28.70    4.90
  15   3  -5   31.90    5.60
 -15   3   5   30.60    5.80
  14  -3  -5   72.89    7.30
 -14  -3   5   58.59    7.10
 -14   3   5   65.69    7.70
  14   3  -5   56.49    6.80
 -13  -3   5   13.60    4.00
  13  -3  -5   14.30    3.60
 -13   3   5   25.60    4.90
  13   3  -5   23.60    4.70
 -12  -3   5   81.89    7.30
  12  -3  -5   96.79    7.50
 -12   3   5   98.19    8.50
  12   3  -5   93.19    7.80
 -11  -3   5   -0.40    2.40
  11  -3  -5    1.50    1.80
 -11   3   5    2.50    2.20
 -11   3   5    0.00    2.20
  11   3  -5    0.90    2.20
 -10  -3   5  220.18    9.30
  10  -3  -5  219.68    9.00
 -10   3   5  206.28    9.90
 -10   3   5  219.78    9.10
  10   3  -5  207.28    9.10
   9  -3  -5  127.09    6.30
  -9  -3   5  103.39    5.80
  -9   3   5  104.09    6.10
  -9   3   5  116.09    6.90
   9   3  -5  114.99    6.50
   8  -3  -5  426.46   13.10
  -8  -3   5  436.56   13.10
   8   3  -5  429.16   13.60
  -8   3   5  436.26   14.30
  -8   3   5  452.95   14.20
   8   3  -5  436.16   10.20
  -7  -3   5   58.39    3.80
   7  -3  -5   59.79    3.80
   7   3  -5   56.59    4.80
  -7   3   5   68.49    5.50
   7   3  -5   58.49    2.70
  -6  -3   5  225.08    7.50
   6  -3  -5  224.98    7.80
   6  -3  -5  240.38    7.60
  -6   3   5  218.88    8.60
   6   3  -5  218.68    6.50
   6   3  -5  235.68    8.60
   5  -3  -5   37.10    3.10
   5  -3  -5   46.30    3.50
  -5  -3   5   42.80    2.80
   5   3  -5   44.20    2.70
  -5   3   5   44.40    4.00
   4  -3  -5  288.07    8.60
  -4  -3   5  278.67    7.60
   4  -3  -5  277.77    8.40
   4   3  -5  278.27    9.50
  -4   3   5  284.57    9.40
   4   3  -5  278.17    8.10
   3  -3  -5   17.30    2.10
   3  -3  -5   20.50    2.20
  -3  -3   5   17.50    1.40
   3   3  -5   18.30    2.20
  -3   3   5   17.40    2.50
   2  -3  -5   11.10    1.70
   2  -3  -5   11.00    1.60
  -2  -3   5   13.90    0.80
  -2  -3   5   12.20    1.60
   2   3  -5   13.80    2.00
   2   3  -5   13.00    0.90
  -2   3   5   10.80    1.90
  -1  -3   5   11.00    1.50
   1  -3  -5   13.20    1.60
   1  -3  -5   10.30    1.60
   1   3  -5   11.50    1.90
  -1   3   5   12.30    2.00
   0  -3  -5    2.00    0.90
   0  -3  -5    5.10    1.20
   0  -3   5    2.70    1.00
   0   3  -5    6.10    1.60
   0   3   5    4.30    1.60
  -1  -3  -5   13.30    1.80
  -1  -3  -5   13.50    1.60
   1  -3   5   13.90    1.60
  -1  -3  -5   15.50    1.80
  -1   3  -5   14.80    1.20
  -1   3  -5   14.90    2.20
  -2  -3  -5    3.50    1.10
  -2  -3  -5    3.70    1.00
  -2  -3  -5    3.10    1.20
   2  -3   5    4.90    1.20
  -2   3  -5    5.00    1.60
  -2   3  -5    4.00    1.00
  -3  -3  -5    2.50    1.00
  -3  -3  -5    0.10    0.80
  -3  -3  -5    0.80    1.00
   3  -3   5    1.00    0.90
  -3   3  -5    3.30    1.50
  -3   3  -5    1.00    0.90
   4  -3   5  159.68    5.60
  -4  -3  -5  144.89    5.00
  -4  -3  -5  150.48    6.00
  -4   3  -5  163.88    6.60
  -4   3  -5  154.58    5.70
   4   3   5  137.29    6.00
  -5  -3  -5   28.40    2.30
  -5  -3  -5   23.80    2.90
   5  -3   5   27.70    2.60
   5   3   5   27.50    3.10
  -5   3  -5   24.00    2.70
  -5   3  -5   24.00    2.90
  -6  -3  -5   42.00    2.40
   6  -3   5   43.00    3.40
  -6  -3  -5   39.80    3.90
  -6   3  -5   45.30    4.10
  -6   3  -5   41.00    3.80
   6   3   5   43.20    3.70
  -7  -3  -5  239.18    9.30
  -7  -3  -5  243.98    6.80
   7  -3   5  253.37    8.40
  -7   3  -5  258.87    9.00
  -7   3  -5  234.68    9.10
   7   3   5  242.98    8.50
   8  -3   5    3.50    1.60
  -8  -3  -5    3.30    2.00
  -8  -3  -5    5.80    1.10
  -8   3  -5    3.90    2.00
  -8   3  -5    3.20    1.70
   8   3   5    3.90    1.80
   9  -3   5  371.36   12.00
  -9  -3  -5  398.66   13.70
  -9   3  -5  393.56   13.60
  -9   3  -5  392.96   12.20
   9   3   5  384.96   12.30
  10  -3   5   -1.20    1.50
 -10  -3  -5    1.90    2.30
  10   3   5    1.10    1.80
 -10   3  -5    0.40    1.60
 -10   3  -5    4.00    2.50
  11  -3   5  105.29    6.10
 -11  -3  -5  113.89    7.50
 -11   3  -5  120.49    7.70
  11   3   5  105.79    6.20
 -11   3  -5  115.89    5.90
 -12  -3  -5    2.20    2.50
  12  -3   5   -1.00    2.00
 -12   3  -5    2.80    2.80
  12   3   5    3.10    2.20
 -13  -3  -5   62.39    7.20
  13  -3   5   75.39    6.60
  13   3   5   84.19    7.20
 -13   3  -5   78.49    8.10
 -14  -3  -5    3.90    3.60
  14  -3   5    2.10    2.80
  14   3   5   10.10    3.30
 -14   3  -5   -0.90    3.40
 -15  -3  -5   50.79    7.30
  15  -3   5   45.10    5.80
 -15   3  -5   47.50    7.30
  15   3   5   61.39    6.90
  15  -4  -5    8.90    3.60
 -15  -4   5    8.60    4.20
  15   4  -5   14.20    4.30
 -15   4   5   17.20    5.20
 -14  -4   5    6.50    3.70
  14  -4  -5   13.10    3.70
  14   4  -5   11.90    4.10
 -14   4   5    8.20    3.70
 -13  -4   5    5.70    3.10
  13  -4  -5    4.80    2.80
  13   4  -5    3.80    3.00
 -13   4   5   -1.50    3.20
  12  -4  -5    1.40    2.40
 -12  -4   5    3.30    2.70
  12   4  -5    6.00    3.00
 -12   4   5   -0.60    2.70
  11  -4  -5   19.30    3.70
 -11  -4   5   17.50    3.30
 -11   4   5   15.20    3.90
  11   4  -5   21.40    4.30
 -11   4   5   20.40    3.80
 -10  -4   5    6.90    2.50
  10  -4  -5    9.20    2.70
 -10   4   5   10.60    3.00
  10   4  -5    8.60    3.10
 -10   4   5    7.60    3.30
  -9  -4   5   -2.20    1.50
   9  -4  -5   -0.60    1.60
  -9   4   5    1.80    2.20
  -9   4   5   -1.80    1.40
   9   4  -5   -1.80    1.70
  -8  -4   5   34.20    3.60
   8  -4  -5   35.50    4.10
   8   4  -5   38.10    4.50
  -8   4   5   34.30    4.50
   8   4  -5   38.90    2.80
  -8   4   5   28.80    4.30
  -7  -4   5   57.19    4.20
   7  -4  -5   46.20    4.20
   7   4  -5   47.60    5.00
  -7   4   5   44.80    5.00
  -7   4   5   47.40    4.80
   7   4  -5   54.39    3.20
   6  -4  -5    2.00    1.30
  -6  -4   5    3.80    1.30
  -6   4   5    1.60    1.70
   6   4  -5   -0.30    1.60
   6   4  -5    0.30    1.30
   5  -4  -5   28.20    3.10
   5  -4  -5   27.40    3.00
  -5  -4   5   28.60    2.50
  -5   4   5   35.20    3.80
   5   4  -5   31.40    4.00
   5   4  -5   25.30    2.70
   4  -4  -5   -2.30    0.70
  -4  -4   5    0.70    0.90
   4  -4  -5   -0.10    1.10
   4   4  -5   -0.60    1.40
   4   4  -5    0.90    1.30
  -4   4   5    0.30    1.40
  -3  -4   5   20.10    2.40
   3  -4  -5   14.60    2.10
  -3  -4   5   16.60    1.30
   3  -4  -5   17.80    2.50
  -3   4   5   21.30    2.70
   3   4  -5   15.80    2.50
   2  -4  -5  319.57    9.30
   2  -4  -5  313.37    9.60
  -2  -4   5  313.27    9.30
   2   4  -5  302.87   10.00
  -2   4   5  295.57    9.80
  -1  -4   5   33.60    2.90
   1  -4  -5   34.20    3.10
   1  -4  -5   34.70    3.00
  -1   4   5   34.90    3.30
   1   4  -5   30.30    3.40
   0  -4  -5    1.40    1.10
   0  -4   5    1.70    1.20
   0  -4  -5    1.00    0.90
   0   4  -5   -0.50    1.40
   0   4   5    2.30    1.60
   1  -4   5  124.29    5.10
  -1  -4  -5  127.69    4.90
  -1  -4  -5  117.29    5.00
   1   4   5  124.89    5.90
  -1   4  -5  124.19    3.60
  -1   4  -5  124.19    6.10
  -2  -4  -5  303.17    9.10
  -2  -4  -5  312.87    9.60
   2  -4   5  335.27    9.70
  -2  -4  -5  322.57    9.50
  -2   4  -5  338.97   11.20
  -2   4  -5  312.47    8.30
  -3  -4  -5   43.20    3.60
   3  -4   5   51.09    3.20
  -3  -4  -5   51.39    3.10
  -3  -4  -5   47.50    2.90
  -3   4  -5   49.90    4.70
  -3   4  -5   43.40    2.70
  -4  -4  -5   12.20    2.30
  -4  -4  -5   21.70    2.40
  -4  -4  -5   21.50    2.30
   4  -4   5   16.80    2.30
  -4   4  -5   17.90    3.00
  -4   4  -5   16.90    2.30
   5  -4   5   -0.60    1.30
  -5  -4  -5    0.70    1.30
  -5  -4  -5   -1.30    0.90
   5   4   5    0.40    1.60
  -5   4  -5    0.30    1.30
  -5   4  -5    0.60    1.20
  -6  -4  -5   -0.60    1.30
  -6  -4  -5    2.00    1.10
   6  -4   5    3.30    1.50
  -6   4  -5    3.60    2.00
  -6   4  -5   -1.40    1.40
   6   4   5    2.00    1.80
   7  -4   5   83.99    4.70
  -7  -4  -5   79.59    3.70
  -7  -4  -5   78.59    5.10
  -7   4  -5   77.19    5.90
   7   4   5   95.29    5.50
  -7   4  -5   93.59    5.50
   8  -4   5   46.60    4.30
  -8  -4  -5   46.70    4.90
  -8   4  -5   48.50    4.80
   8   4   5   45.30    4.50
  -8   4  -5   49.20    4.90
   8   4   5   47.90    4.10
   9  -4   5   36.60    4.10
  -9  -4  -5   35.40    4.50
  -9   4  -5   34.60    4.50
   9   4   5   40.50    4.50
  -9   4  -5   38.40    4.20
  10  -4   5   19.50    3.30
 -10  -4  -5   23.00    4.00
  10   4   5   19.30    3.50
 -10   4  -5   15.40    3.30
 -10   4  -5   20.90    3.90
 -11  -4  -5    5.10    2.60
  11  -4   5    3.20    2.10
 -11   4  -5    2.60    2.20
  11   4   5    3.00    2.60
 -11   4  -5    5.60    3.10
 -12  -4  -5    1.50    2.60
  12  -4   5   -2.20    1.90
 -12   4  -5    0.00    2.30
  12   4   5    2.20    2.50
 -13  -4  -5    6.00    4.10
  13  -4   5    0.20    2.50
 -13   4  -5    0.10    3.10
  13   4   5    3.10    3.00
  14  -4   5   28.90    4.80
 -14  -4  -5   22.60    5.30
  14   4   5   37.00    5.70
 -14   4  -5   26.50    5.60
  15  -4   5   -1.80    4.20
 -15  -4  -5    5.10    4.00
 -15   4  -5   -2.60    4.00
  15   4   5   -3.10    3.60
 -15  -5   5   22.60    5.90
  15  -5  -5   27.20    5.10
 -15   5   5   22.40    5.80
  15   5  -5   25.80    5.60
 -14  -5   5   22.30    5.20
  14  -5  -5   37.10    5.70
  14   5  -5   36.20    6.10
 -14   5   5   32.00    6.10
 -13  -5   5    9.50    3.80
  13  -5  -5   21.00    4.30
 -13   5   5   19.60    4.90
  13   5  -5   14.30    4.30
 -12  -5   5   42.30    5.30
  12  -5  -5   40.20    5.30
 -12   5   5   39.60    5.80
 -12   5   5   44.90    6.00
  12   5  -5   37.50    5.50
  11  -5  -5    0.70    2.40
 -11  -5   5    1.40    2.50
 -11   5   5    8.50    3.20
 -11   5   5    8.20    3.30
  11   5  -5    4.40    2.90
  10  -5  -5   36.90    4.60
 -10  -5   5   34.30    4.30
 -10   5   5   37.80    5.30
 -10   5   5   28.60    4.90
  10   5  -5   30.10    4.70
  -9  -5   5    5.60    2.10
   9  -5  -5    9.60    2.90
   9   5  -5    7.70    2.80
  -9   5   5    4.30    3.00
  -9   5   5    5.10    2.50
  -8  -5   5   89.29    5.00
   8  -5  -5   81.89    5.40
   8   5  -5   94.59    7.50
  -8   5   5  101.39    6.50
   8   5  -5   85.19    4.50
  -8   5   5   77.09    7.40
  -7  -5   5   10.10    2.20
   7  -5  -5    6.50    2.10
   7   5  -5    9.90    2.40
  -7   5   5    6.60    2.60
  -7   5   5    6.60    2.70
   7   5  -5   13.40    3.20
   6  -5  -5  114.59    5.90
  -6  -5   5  106.89    4.70
   6   5  -5  120.39    7.00
  -6   5   5  122.99    7.60
  -6   5   5  114.29    6.50
   6   5  -5  103.59    5.20
  -5  -5   5    1.30    1.20
   5  -5  -5    1.00    1.40
   5   5  -5   -0.90    1.40
  -5   5   5    0.80    2.00
   5   5  -5    1.50    2.20
  -5   5   5   -2.10    1.40
  -4  -5   5   35.20    3.40
   4  -5  -5   36.30    3.60
  -4  -5   5   39.20    2.20
   4   5  -5   32.30    3.50
  -4   5   5   38.10    4.10
   3  -5  -5   14.60    2.60
   3  -5  -5   23.00    2.90
  -3  -5   5   20.20    2.80
  -3   5   5   23.50    3.30
   3   5  -5   22.30    3.20
   2  -5  -5   81.69    4.60
   2  -5  -5   84.39    4.50
  -2  -5   5   83.69    4.50
  -2   5   5   75.79    4.80
   2   5  -5   90.39    5.30
   1  -5  -5   89.69    4.60
  -1  -5   5   92.89    4.70
   1  -5  -5   92.49    4.90
   1   5  -5   91.39    5.60
  -1   5   5   93.59    5.20
   0  -5   5    2.70    1.50
   0  -5  -5    4.80    1.60
   0  -5  -5    2.90    1.40
   0   5   5    1.40    1.50
   0   5  -5    4.40    2.10
   1  -5   5    2.30    1.40
  -1  -5  -5    1.70    1.20
  -1  -5  -5   -0.50    1.00
  -1   5  -5    1.20    0.80
   1   5   5    2.40    1.60
  -1   5  -5    0.80    1.70
  -2  -5  -5    8.60    1.90
   2  -5   5   10.90    2.20
  -2  -5  -5    6.90    1.70
  -2   5  -5    5.30    1.90
  -2   5  -5   11.30    1.60
  -3  -5  -5   23.30    2.80
   3  -5   5   29.70    3.20
  -3  -5  -5   25.00    2.90
  -3  -5  -5   24.00    2.70
  -3   5  -5   22.50    3.60
  -3   5  -5   22.20    2.30
  -4  -5  -5    5.90    1.80
   4  -5   5    8.50    1.90
  -4  -5  -5    6.90    1.80
  -4  -5  -5    5.30    1.50
  -4   5  -5    6.00    1.70
  -4   5  -5    6.00    2.20
   5  -5   5   98.19    5.30
  -5  -5  -5   95.59    5.20
  -5   5  -5  105.89    5.20
  -5   5  -5  109.49    8.00
  -6  -5  -5   -1.30    1.40
   6  -5   5    2.40    1.50
  -6   5  -5    0.40    1.70
   6   5   5    1.40    2.00
   6   5   5   -1.20    1.70
  -6   5  -5    0.90    1.60
  -7  -5  -5  144.69    7.30
   7  -5   5  145.99    6.90
   7   5   5  145.99    7.60
   7   5   5  138.99    7.00
  -7   5  -5  144.39    7.10
  -7   5  -5  141.69    7.90
   8  -5   5   15.90    2.80
  -8  -5  -5   19.90    3.70
  -8   5  -5   15.10    3.30
  -8   5  -5   20.50    3.60
   8   5   5   16.40    3.30
   9  -5   5  137.79    7.10
  -9  -5  -5  125.29    7.50
   9   5   5  131.79    7.40
  -9   5  -5  127.09    7.40
  -9   5  -5  143.89    8.00
 -10  -5  -5   60.99    6.40
  10  -5   5   43.90    5.00
  10   5   5   49.30    5.40
 -10   5  -5   41.30    5.20
 -10   5  -5   52.99    6.00
 -11  -5  -5  189.48   10.00
  11  -5   5  204.28    9.30
  11   5   5  179.28    9.20
 -11   5  -5  194.48    9.40
 -11   5  -5  189.28   10.00
 -12  -5  -5   -0.90    3.30
  12  -5   5    1.50    2.60
 -12   5  -5    1.20    3.10
  12   5   5    3.30    2.50
  13  -5   5   71.89    6.90
 -13  -5  -5   71.09    7.70
  13   5   5   61.99    6.80
 -13   5  -5   69.79    7.90
 -14  -5  -5    3.30    4.10
  14  -5   5    5.70    3.40
  14   5   5    2.70    3.50
 -14   5  -5    3.00    4.20
  14  -6  -5    6.20    3.80
 -14   6   5    5.80    4.10
  14   6  -5    6.30    4.20
  13  -6  -5    3.20    3.20
 -13   6   5    7.30    4.20
  13   6  -5    7.70    4.00
  12  -6  -5    2.90    2.80
 -12   6   5   -1.10    3.50
 -12   6   5   -0.40    3.30
  12   6  -5    3.20    3.00
  11  -6  -5   22.60    4.50
  11   6  -5   20.40    4.50
 -11   6   5   30.10    5.40
 -11   6   5   15.90    4.30
  10  -6  -5    2.10    2.40
  10   6  -5    3.30    2.80
 -10   6   5   -1.30    2.30
 -10   6   5    8.00    3.70
   9  -6  -5    2.30    2.20
  -9   6   5    1.90    2.60
  -9   6   5    0.20    2.10
   9   6  -5    3.00    3.10
   8  -6  -5   33.70    4.40
  -8   6   5   30.60    4.60
  -8   6   5   29.80    5.40
   8   6  -5   37.10    5.20
   7  -6  -5   -2.00    1.60
   7   6  -5    0.20    2.30
   7   6  -5   -3.10    1.80
  -7   6   5    2.50    2.20
  -7   6   5   -2.10    2.00
   6  -6  -5   52.89    5.00
   6   6  -5   54.29    4.90
  -6   6   5   42.10    6.00
  -6   6   5   43.10    5.00
   6   6  -5   54.19    6.30
   5  -6  -5    4.80    2.00
  -5   6   5    8.90    2.60
   5   6  -5    9.90    2.60
  -5   6   5    2.50    2.60
   5   6  -5    5.30    2.70
   4  -6  -5  104.09    5.80
  -4  -6   5  111.09    5.70
  -4   6   5  115.89    9.40
   4   6  -5  102.49    6.10
  -4   6   5  106.09    6.10
   3  -6  -5    8.00    2.10
  -3  -6   5   12.60    2.40
   3   6  -5   11.60    2.80
  -3   6   5   12.60    2.60
  -3   6   5    2.30    2.60
  -2  -6   5    9.30    2.30
   2  -6  -5   11.50    2.40
   2   6  -5    7.50    2.80
  -2   6   5   11.40    3.70
  -2   6   5   10.60    2.50
  -1  -6   5   56.49    4.60
   1  -6  -5   52.09    4.50
  -1   6   5   50.09    4.70
  -1   6   5   50.59    6.00
   1   6  -5   51.89    5.80
   0  -6  -5   53.59    4.50
   0  -6   5   68.39    5.20
   0   6   5   54.09    6.30
   0   6   5   69.99    5.60
   0   6  -5   64.99    6.20
   1  -6   5   29.20    3.40
  -1  -6  -5   35.50    3.80
   1   6   5   28.40    4.60
   1   6   5   28.60    3.80
  -1   6  -5   25.70    2.00
  -1   6  -5   30.10    4.40
   2  -6   5    6.00    2.00
  -2  -6  -5    3.10    1.70
  -2   6  -5    4.50    2.50
   2   6   5    2.50    2.20
  -2   6  -5    5.10    1.50
   2   6   5    3.90    2.90
  -3  -6  -5   -0.40    1.50
  -3  -6  -5    0.60    1.60
   3  -6   5    3.40    1.70
  -3   6  -5    3.20    2.20
  -3   6  -5   -0.60    1.20
   3   6   5   -2.20    1.70
   4  -6   5    2.30    1.70
  -4  -6  -5    2.60    1.70
  -4  -6  -5    2.90    1.80
  -4   6  -5    3.90    1.60
  -4   6  -5    5.20    2.80
   4   6   5    2.10    2.20
   5  -6   5   70.29    5.50
  -5  -6  -5   67.89    4.30
  -5  -6  -5   61.99    5.10
  -5   6  -5   68.59    6.70
  -5   6  -5   65.39    4.30
   5   6   5   65.49    6.20
  -6  -6  -5    2.20    2.00
   6  -6   5    3.10    2.10
  -6   6  -5    4.60    2.20
   6   6   5    2.40    2.40
   6   6   5    6.20    2.80
  -6   6  -5    5.80    2.90
   7  -6   5   -0.10    1.70
  -7  -6  -5    3.80    2.40
   7   6   5    5.50    2.80
   7   6   5    1.30    2.50
  -7   6  -5    4.80    2.80
  -7   6  -5    3.00    2.40
  -8  -6  -5    6.80    2.70
   8  -6   5    2.80    2.20
   8   6   5    3.50    2.60
  -8   6  -5    2.80    2.50
  -8   6  -5    1.50    3.10
   9  -6   5   32.70    4.40
  -9  -6  -5   34.90    4.90
  -9   6  -5   26.00    4.70
   9   6   5   23.70    4.20
  -9   6  -5   33.10    4.70
  10  -6   5   10.70    3.10
 -10  -6  -5   10.90    4.10
  10   6   5   16.90    3.90
 -10   6  -5    7.40    3.20
 -10   6  -5    8.90    3.60
  11  -6   5    3.00    2.80
 -11  -6  -5    5.00    3.80
 -11   6  -5    3.30    2.90
 -11   6  -5    1.50    3.10
  11   6   5    3.40    2.90
  12  -6   5    2.50    3.00
 -12  -6  -5   -2.40    3.50
 -12   6  -5    0.00    3.10
 -12   6  -5   -4.50    2.90
  12   6   5    0.00    2.40
 -13  -6  -5    8.80    4.70
  13  -6   5    6.70    3.20
  13   6   5   10.30    4.00
 -13   6  -5    5.10    3.90
  13  -7  -5    9.20    3.90
  13   7  -5    9.30    4.00
 -13   7   5    5.10    3.90
  12  -7  -5   25.70    5.20
 -12   7   5   32.40    6.00
 -12   7   5   29.20    6.30
  12   7  -5   32.60    6.30
  11  -7  -5   11.70    3.70
  11   7  -5    9.30    3.90
 -11   7   5    6.90    4.70
 -11   7   5   10.40    4.10
  10  -7  -5   31.90    5.00
 -10   7   5   35.10    5.60
  10   7  -5   33.30    5.80
 -10   7   5   28.00    5.80
   9  -7  -5    9.90    3.80
  -9   7   5    3.20    2.90
  -9   7   5    0.40    3.50
   9   7  -5    3.30    3.20
   8  -7  -5   80.59    7.30
  -8   7   5   80.89    7.30
  -8   7   5   85.09    9.20
   8   7  -5   93.09    8.80
   7  -7  -5    4.70    2.40
   7   7  -5   -0.30    2.20
  -7   7   5    4.00    2.60
  -7   7   5    1.40    2.80
   7   7  -5    1.80    2.80
   6  -7  -5   23.50    3.90
  -6   7   5   28.80    5.70
   6   7  -5   19.30    3.70
   6   7  -5   25.00    4.80
  -6   7   5   11.10    3.30
   5  -7  -5    3.60    2.30
  -5   7   5    3.80    2.90
  -5   7   5    5.80    2.60
   5   7  -5    2.20    2.40
   4  -7  -5   26.30    3.70
  -4  -7   5   17.60    3.10
  -4   7   5   25.50    3.90
   4   7  -5   28.20    4.40
  -4   7   5   22.10    4.80
   3  -7  -5    0.80    1.80
  -3  -7   5    2.50    1.90
  -3   7   5    0.00    1.70
   3   7  -5    1.60    2.30
  -3   7   5   -0.30    2.40
   2  -7  -5   68.29    5.50
  -2  -7   5   59.39    5.10
  -2   7   5   70.49    5.70
  -2   7   5   64.09    7.50
   2   7  -5   69.79    7.00
  -1  -7   5    2.00    1.70
   1  -7  -5    3.10    2.10
  -1   7   5    8.20    2.60
  -1   7   5    4.00    3.00
   1   7  -5   -0.10    2.30
   0  -7   5   45.30    4.50
   0  -7  -5   52.49    4.80
   0   7   5   40.30    5.80
   0   7   5   53.59    5.00
   0   7  -5   46.10    5.80
   1  -7   5    7.60    2.40
  -1  -7  -5   12.00    2.90
   1   7   5    5.20    2.30
   1   7   5    4.60    2.90
  -1   7  -5    5.40    2.90
   2  -7   5   27.00    3.70
  -2  -7  -5   24.10    3.50
   2   7   5   29.70    4.10
  -2   7  -5   20.00    4.60
   2   7   5   21.70    4.40
  -3  -7  -5    7.80    2.50
   3  -7   5   12.80    2.80
   3   7   5   16.90    3.50
   3   7   5    7.10    3.40
  -3   7  -5    8.90    3.30
   4  -7   5    3.80    2.00
  -4  -7  -5    0.70    1.60
   4   7   5   -2.10    2.60
  -4   7  -5   -0.80    2.30
  -5  -7  -5   15.90    2.90
   5  -7   5   15.80    3.30
  -5  -7  -5   16.00    3.10
  -5   7  -5   12.40    3.80
   5   7   5   17.60    4.10
   6  -7   5   21.60    3.70
  -6  -7  -5   20.70    3.70
  -6   7  -5   15.50    4.20
   6   7   5   36.80    5.60
   6   7   5   23.20    4.40
  -7  -7  -5   60.29    5.70
   7  -7   5   70.59    6.50
   7   7   5   61.49    6.80
  -7   7  -5   57.89    7.00
   7   7   5   56.59    6.60
  -8  -7  -5    1.90    2.70
   8  -7   5    1.50    2.20
   8   7   5    0.40    2.50
  -8   7  -5   -0.40    2.60
  -9  -7  -5   19.20    4.20
   9  -7   5   29.50    4.90
   9   7   5   29.10    5.10
  -9   7  -5   19.50    4.70
 -10  -7  -5    2.40    3.30
  10  -7   5   -2.20    2.10
  10   7   5    0.10    3.30
 -10   7  -5   -5.10    2.50
 -10   7  -5    3.30    3.40
  11  -7   5   31.70    4.90
 -11  -7  -5   29.60    5.80
 -11   7  -5   19.70    5.20
  11   7   5   23.40    5.20
 -11   7  -5   18.90    5.50
  12  -7   5    2.40    3.30
 -12  -7  -5    6.10    5.00
 -12   7  -5    3.30    3.70
  12   7   5    8.50    4.10
 -12   7  -5    5.00    4.80
  11  -8  -5    0.80    2.80
  11   8  -5    4.30    4.10
 -11   8   5   -3.20    3.70
 -11   8   5    1.90    4.40
  10  -8  -5    2.60    3.20
 -10   8   5   -1.50    3.30
 -10   8   5   -1.10    4.10
  10   8  -5   -2.40    3.30
   9  -8  -5    0.30    2.40
  -9   8   5   -6.60    2.90
   9   8  -5    2.40    3.40
  -9   8   5    1.30    3.50
   8  -8  -5    4.80    3.00
  -8   8   5   14.30    4.10
   8   8  -5    6.00    3.60
  -8   8   5    6.50    4.00
   7  -8  -5   -0.70    2.50
   7   8  -5    2.70    3.40
  -7   8   5    1.90    3.20
  -7   8   5    2.40    2.50
   7   8  -5    0.00    2.70
   6  -8  -5    1.80    2.40
  -6   8   5   -1.00    2.40
   6   8  -5    0.00    3.00
   6   8  -5    1.50    2.50
  -6   8   5    2.90    3.60
   5  -8  -5   24.50    4.20
  -5   8   5   24.00    5.70
  -5   8   5   22.20    4.30
   5   8  -5   14.50    3.90
   4  -8  -5   -1.50    1.80
  -4  -8   5   -1.70    1.60
  -4   8   5    2.10    3.00
   4   8  -5    1.70    2.50
  -4   8   5    2.40    2.50
  -3  -8   5   -2.60    1.60
   3  -8  -5    1.30    3.30
   3   8  -5   -1.60    2.00
  -3   8   5    2.90    2.50
  -3   8   5   -0.60    2.70
   2  -8  -5    6.90    2.60
  -2  -8   5   10.40    2.80
  -2   8   5    8.00    2.70
   2   8  -5    9.00    3.30
  -2   8   5    2.20    3.00
   1  -8  -5   13.60    3.30
  -1  -8   5    9.30    2.70
   1   8  -5   13.10    4.30
  -1   8   5   11.20    4.60
  -1   8   5   10.00    2.70
   0  -8  -5   10.40    2.80
   0  -8   5   13.50    3.10
   0   8   5   13.00    3.20
   0   8  -5    9.30    4.10
   0   8   5   19.50    5.00
   1  -8   5    1.00    2.20
  -1  -8  -5    2.40    2.10
   1   8   5    1.30    3.20
  -1   8  -5   -0.60    2.80
   2  -8   5    0.30    1.90
  -2  -8  -5    6.40    2.40
   2   8   5    5.20    3.60
  -2   8  -5    1.30    2.70
   3  -8   5    9.60    2.90
  -3  -8  -5    8.00    2.60
  -3   8  -5   -0.10    2.90
   3   8   5   12.50    4.00
   4  -8   5    7.00    2.90
  -4  -8  -5    5.40    2.60
  -4   8  -5    9.30    3.90
   4   8   5    8.30    3.10
  -5  -8  -5   19.20    3.40
   5  -8   5   14.90    3.40
   5   8   5   16.30    4.70
  -5   8  -5   22.60    5.10
   6  -8   5    0.70    2.70
   6   8   5    3.10    3.50
   6   8   5   12.40    4.10
  -6   8  -5    5.30    3.50
   7  -8   5    3.10    2.50
   7   8   5    4.80    3.70
  -7   8  -5   -6.90    2.70
   8  -8   5   -0.60    2.20
   8   8   5    3.10    3.80
  -8   8  -5   -3.80    2.60
   9  -8   5    1.40    2.80
   9   8   5   -0.20    3.20
  -9   8  -5   -1.00    3.60
  10  -8   5   24.40    4.50
  10   8   5   10.50    4.20
 -10   8  -5    7.90    4.20
  11  -8   5    2.20    3.20
  11   8   5    1.40    3.60
 -11   8  -5    5.10    4.20
   9  -9  -5    0.90    3.30
   9   9  -5    0.30    4.00
  -9   9   5    2.20    4.50
   8  -9  -5    0.60    2.90
   8   9  -5    1.40    4.30
  -8   9   5   -1.60    3.90
   7  -9  -5    0.20    2.70
   7   9  -5    1.80    3.70
  -7   9   5   -0.20    3.90
   6  -9  -5   12.00    3.90
  -6   9   5    7.80    4.20
   6   9  -5   11.40    4.70
   6   9  -5   16.60    4.30
   5  -9  -5    7.90    3.20
  -5   9   5    5.70    3.60
   5   9  -5    8.40    3.60
  -4  -9   5   34.60    4.80
   4  -9  -5   35.90    5.20
  -4   9   5   34.50    6.70
   4   9  -5   32.50    5.60
  -3  -9   5    9.00    2.90
   3  -9  -5    4.00    3.00
  -3   9   5    1.80    3.70
   3   9  -5    7.10    3.90
   2  -9  -5    4.40    2.90
  -2  -9   5    2.20    2.20
  -2   9   5    9.00    4.30
   2   9  -5    4.10    3.60
  -1  -9   5   -0.50    2.00
   1  -9  -5    2.90    2.40
   1   9  -5   -0.30    2.90
  -1   9   5   -3.10    2.50
   0  -9   5   13.30    3.40
   0  -9  -5   14.20    3.50
   0   9   5   14.10    5.20
   0   9  -5    9.00    4.10
   1  -9   5    6.00    2.90
  -1  -9  -5   12.70    3.30
   1   9   5   15.20    5.20
  -1   9  -5   14.90    5.20
   2  -9   5   17.60    4.00
  -2  -9  -5   25.80    4.20
   2   9   5    8.80    4.30
  -2   9  -5   22.80    5.60
  -3  -9  -5   49.80    5.60
   3  -9   5   41.10    5.40
  -3   9  -5   45.30    6.90
   3   9   5   59.79    8.20
  -4  -9  -5   39.60    5.00
   4  -9   5   38.40    5.20
  -4   9  -5   38.80    6.50
   4   9   5   38.60    6.40
   5  -9   5   38.50    5.30
  -5  -9  -5   35.30    4.70
  -5   9  -5   47.00    7.00
   5   9   5   42.00    6.70
   6  -9   5    2.40    2.70
   6   9   5    3.00    4.20
  -6   9  -5   -0.50    3.00
   6   9   5    5.40    3.60
   7  -9   5   11.20    3.70
  -7   9  -5    6.20    3.90
   7   9   5   10.30    4.50
   8  -9   5    2.00    2.90
  -8   9  -5    0.70    4.20
   8   9   5    3.00    4.00
   9  -9   5   16.10    4.30
  -9   9  -5   10.40    5.00
   9   9   5   10.90    4.80
   6 -10  -5    3.00    3.20
  -6  10   5   -1.70    3.80
   6  10  -5   -0.30    4.50
   6  10  -5    3.00    5.00
   5 -10  -5   -2.60    2.80
  -5  10   5   -1.20    3.50
   5  10  -5    4.10    3.70
  -4 -10   5    8.80    3.20
   4 -10  -5    6.90    3.10
  -4  10   5    6.70    4.80
   4  10  -5    6.00    4.40
   3 -10  -5    6.30    3.20
  -3 -10   5    1.80    3.00
   3  10  -5    3.10    3.30
  -3  10   5    8.10    4.30
   2 -10  -5    1.50    2.60
  -2 -10   5    2.10    2.60
   2  10  -5    4.90    4.20
  -2  10   5    5.70    4.80
   1 -10  -5   -2.10    2.50
  -1 -10   5    1.60    2.50
   1  10  -5    2.10    3.50
  -1  10   5    1.00    3.60
   0 -10   5    1.10    2.40
   0 -10  -5    2.40    3.00
   0  10  -5    3.10    3.80
   0  10   5   -0.80    3.60
   1 -10   5    3.90    3.00
  -1 -10  -5    2.30    2.80
   1  10   5    1.90    4.30
  -1  10  -5    1.20    4.40
  -2 -10  -5    5.50    3.10
   2 -10   5   -1.90    2.50
  -2  10  -5    1.80    4.00
   2  10   5   -1.10    3.70
  -3 -10  -5   -2.00    2.50
   3 -10   5    4.00    2.80
  -3  10  -5   -0.80    3.30
   3  10   5    8.10    4.40
  -4 -10  -5    0.00    3.10
   4 -10   5    1.80    2.80
  -4  10  -5   -2.80    4.00
   4  10   5   -1.00    3.70
  -5 -10  -5    1.20    2.90
   5 -10   5   -0.50    2.70
   5  10   5    4.60    4.40
  -5  10  -5    0.70    3.90
   6 -10   5   -1.00    2.90
   6  10   5    2.00    3.90
  -6  10  -5   -7.10    4.00
  17   0  -6   -3.40    3.70
 -16   0   6    3.60    3.50
  16   0  -6   12.80    4.30
 -15   0   6    9.70    3.90
  15   0  -6    5.10    3.20
 -14   0   6   12.20    3.90
  14   0  -6   11.80    3.80
  13   0  -6   -2.20    2.10
 -13   0   6    3.10    2.60
  12   0  -6   80.59    6.70
 -12   0   6   84.59    7.50
  11   0  -6   11.70    3.00
 -11   0   6    8.00    3.10
  10   0  -6  121.89    6.40
 -10   0   6  129.09    7.20
   9   0  -6 1027.90   22.40
  -9   0   6 1034.10   26.90
   9   0  -6 1017.40   25.80
  -8   0   6  133.59    6.40
   8   0  -6  126.09    3.90
   8   0  -6  119.29    5.70
  -7   0   6 1812.02   41.50
   7   0  -6 1764.42   38.10
   7   0  -6 1799.82   40.70
   6   0  -6 1352.06   28.90
   6   0  -6 1352.96   30.90
  -6   0   6 1311.97   31.40
   5   0  -6  719.33   17.70
  -5   0   6  724.33   18.20
   5   0  -6  732.13   16.30
  -4   0   6  295.17    8.80
   4   0  -6  297.77    8.40
   4   0  -6  298.87    7.40
   3   0  -6 1768.12   37.40
   3   0  -6 1734.63   37.90
  -3   0   6 1772.42   38.60
   2   0  -6  914.91   20.10
  -2   0   6  924.81   21.00
   2   0  -6  911.41   20.20
  -1   0   6   63.09    2.90
   1   0  -6   61.99    2.40
   1   0  -6   61.79    2.10
   0   0  -6 4660.13   94.99
   0   0   6 4520.05   93.99
   0   0  -6 4507.55   93.89
   0   0  -6 4610.44   95.19
  -1   0  -6  767.92   17.50
  -1   0  -6  798.92   17.90
  -2   0  -6  233.08    6.80
  -2   0  -6  228.38    6.30
   2   0   6  238.28    5.40
  -2   0  -6  250.17    5.70
  -3   0  -6  252.47    6.80
   3   0   6  252.27    6.20
  -3   0  -6  268.27    7.70
  -4   0  -6  313.37    8.00
   4   0   6  313.27    7.90
  -4   0  -6  315.17    9.30
  -5   0  -6  203.78    5.80
  -5   0  -6  207.78    7.30
   5   0   6  198.58    6.00
  -6   0  -6   34.90    2.10
  -6   0  -6   35.80    3.50
   6   0   6   43.20    3.10
  -7   0  -6  290.57    7.70
   7   0   6  295.47    8.80
  -7   0  -6  294.97   10.20
   8   0   6   40.10    3.60
  -8   0  -6   33.00    4.00
  -8   0  -6   34.10    2.30
   9   0   6   27.30    3.20
  -9   0  -6   23.30    3.60
  -9   0  -6   28.80    2.10
 -10   0  -6  174.08    8.70
  10   0   6  172.48    7.30
 -11   0  -6   -2.50    1.80
  11   0   6   -2.40    1.60
  12   0   6  143.99    7.20
 -12   0  -6  130.69    8.40
 -13   0  -6   -0.70    3.20
  13   0   6    1.30    2.10
  14   0   6   68.69    6.60
 -14   0  -6   54.39    7.00
  15   0   6   -2.60    2.70
 -15   0  -6   -1.50    3.40
  16   0   6   25.70    4.80
 -16   0  -6   28.80    5.80
  16  -1  -6    0.60    2.90
 -16  -1   6   -3.70    2.50
  16   1  -6    3.00    3.70
 -16   1   6   -0.50    3.00
  15  -1  -6    0.20    2.70
 -15  -1   6    1.40    3.20
  15   1  -6    3.20    2.70
 -15   1   6   -0.60    2.70
 -14  -1   6    4.80    3.50
  14  -1  -6    5.00    3.10
  14   1  -6    7.00    3.60
 -14   1   6    5.00    3.10
 -13  -1   6   12.10    3.50
  13  -1  -6   11.30    3.20
 -13   1   6    8.50    3.50
  13   1  -6    9.20    3.20
  12  -1  -6   45.00    5.10
 -12  -1   6   57.29    6.10
  12   1  -6   59.09    5.90
 -12   1   6   41.50    5.40
 -11  -1   6   -1.60    1.70
  11  -1  -6    4.30    2.20
  11   1  -6    5.80    2.30
 -11   1   6    3.10    2.20
  10  -1  -6   42.60    4.50
 -10  -1   6   44.40    5.00
  10   1  -6   41.30    4.50
 -10   1   6   38.50    3.50
 -10   1   6   38.90    4.90
   9  -1  -6   33.60    2.40
  -9  -1   6   28.70    3.70
   9  -1  -6   29.50    3.70
   9   1  -6   30.30    1.40
   9   1  -6   31.50    3.80
  -9   1   6   34.60    4.30
  -8  -1   6   57.09    4.80
   8  -1  -6   60.19    4.70
   8  -1  -6   58.49    2.90
   8   1  -6   59.39    4.60
  -8   1   6   59.89    5.10
   8   1  -6   54.79    2.10
  -7  -1   6   64.09    4.10
   7  -1  -6   63.39    3.90
   7  -1  -6   61.69    2.90
   7   1  -6   61.69    3.90
  -7   1   6   59.39    4.80
   7   1  -6   62.09    2.30
  -6  -1   6   52.39    4.00
   6  -1  -6   45.90    3.60
   6  -1  -6   57.09    2.70
   6   1  -6   54.39    2.10
  -6   1   6   55.19    4.40
   6   1  -6   55.49    3.40
  -5  -1   6   64.59    3.50
   5  -1  -6   69.39    2.90
   5  -1  -6   64.99    3.40
  -5   1   6   72.79    4.10
   5   1  -6   60.49    3.40
   5   1  -6   68.89    2.50
   4  -1  -6    4.20    0.90
   4  -1  -6    5.40    1.20
  -4  -1   6    3.30    1.10
  -4   1   6    3.20    1.30
   4   1  -6    3.90    0.80
   4   1  -6    4.30    1.20
   3  -1  -6  215.48    6.10
  -3  -1   6  207.38    6.20
   3  -1  -6  212.78    5.90
   3   1  -6  214.38    5.70
  -3   1   6  210.38    6.90
   3   1  -6  209.88    6.30
  -2  -1   6   61.19    2.50
   2  -1  -6   55.89    2.50
   2  -1  -6   57.09    2.30
  -2   1   6   59.29    3.20
   2   1  -6   53.79    2.50
   2   1  -6   59.89    2.50
   1  -1  -6  772.22   17.10
  -1  -1   6  791.72   17.70
   1  -1  -6  769.92   17.70
   1   1  -6  788.92   17.80
   1   1  -6  771.82   17.80
  -1   1   6  828.52   18.90
   0  -1   6  193.28    4.90
   0  -1  -6  197.08    4.70
   0  -1  -6  195.08    5.50
   0  -1  -6  190.88    5.80
   0   1  -6  194.28    5.20
   0   1  -6  204.08    5.70
   1  -1   6 6015.30  122.99
  -1  -1  -6 6020.70  122.69
  -1  -1  -6 5954.80  123.69
  -1  -1  -6 6052.49  124.39
  -1   1  -6 5797.12  124.09
  -1   1  -6 5998.00  123.59
   2  -1   6  280.97    6.80
  -2  -1  -6  278.87    8.10
  -2  -1  -6  283.97    7.30
   2   1   6  284.17    6.80
  -2   1  -6  282.27    7.70
  -2   1  -6  289.17    7.60
   3  -1   6   13.60    1.20
  -3  -1  -6   11.50    1.70
  -3  -1  -6   10.40    1.20
  -3   1  -6   14.40    1.70
  -3   1  -6   12.40    1.70
   3   1   6   13.10    1.30
  -4  -1  -6   10.90    1.20
   4  -1   6   10.40    1.20
  -4  -1  -6    7.90    1.70
  -4   1  -6    9.40    1.50
  -4   1  -6   11.30    1.80
   4   1   6   12.90    1.40
  -5  -1  -6   74.99    2.80
  -5  -1  -6   71.79    4.10
   5  -1   6   79.09    3.30
  -5   1  -6   82.69    4.20
  -5   1  -6   69.39    3.40
   5   1   6   77.49    3.40
  -6  -1  -6  101.89    3.40
  -6  -1  -6   85.19    4.80
   6  -1   6   97.69    4.00
  -6   1  -6   97.19    5.10
   6   1   6   90.79    4.00
  -6   1  -6   97.99    4.00
  -7  -1  -6    4.60    1.80
   7  -1   6    2.90    1.40
  -7  -1  -6    6.60    1.10
   7   1   6    6.20    1.60
  -7   1  -6    5.50    1.30
  -7   1  -6    5.70    2.10
   8  -1   6   79.39    4.10
  -8  -1  -6   63.09    5.30
  -8  -1  -6   72.29    2.80
  -8   1  -6   73.99    3.50
  -8   1  -6   79.19    5.10
   8   1   6   75.89    4.10
  -9  -1  -6   38.20    2.10
  -9  -1  -6   38.60    4.60
   9  -1   6   42.80    3.80
  -9   1  -6   37.40    4.40
  -9   1  -6   45.90    3.10
   9   1   6   47.90    4.20
 -10  -1  -6   15.30    3.40
  10  -1   6   18.90    3.00
  10   1   6   15.30    2.80
 -10   1  -6   13.70    3.30
 -10   1  -6   13.50    1.90
 -11  -1  -6    8.20    2.90
  11  -1   6    5.10    2.10
 -11   1  -6    3.50    2.50
  11   1   6   10.20    2.60
  12  -1   6    6.80    2.80
 -12  -1  -6   13.10    3.50
  12   1   6   12.30    3.00
 -12   1  -6    3.40    2.80
 -13  -1  -6    1.40    2.90
  13  -1   6    0.70    2.20
 -13   1  -6    1.40    2.80
  13   1   6   -0.20    2.20
  14  -1   6   20.80    3.90
 -14  -1  -6   10.20    3.70
  14   1   6   13.00    3.70
 -14   1  -6   15.90    4.60
  15  -1   6   -1.00    2.80
 -15  -1  -6    0.60    3.00
  15   1   6   -1.20    2.80
 -15   1  -6   -3.00    3.30
  16  -1   6   -3.90    2.60
 -16  -1  -6   -1.80    3.50
 -16   1  -6   -2.50    3.30
  16   1   6   -4.90    2.90
 -16  -2   6    5.90    4.10
  16  -2  -6   10.10    3.80
 -16   2   6   -1.30    3.30
  16   2  -6    5.30    4.30
 -15  -2   6    0.70    2.90
  15  -2  -6   -2.60    2.50
  15   2  -6    0.30    2.90
 -15   2   6    1.90    3.00
 -14  -2   6   66.09    7.10
  14  -2  -6   65.79    6.90
  14   2  -6   64.99    7.00
 -14   2   6   56.99    7.20
  13  -2  -6   11.00    3.20
 -13  -2   6   10.80    3.60
 -13   2   6   18.10    4.30
  13   2  -6   14.40    3.80
 -12  -2   6    4.20    3.00
  12  -2  -6    4.00    2.40
 -12   2   6    6.10    3.20
  12   2  -6    4.60    2.50
 -11  -2   6   62.49    6.20
  11  -2  -6   62.89    5.80
 -11   2   6   60.59    6.30
 -11   2   6   67.69    5.40
  11   2  -6   46.70    5.10
  10  -2  -6  112.49    6.30
 -10  -2   6  112.09    6.60
  10   2  -6  115.69    6.40
 -10   2   6  111.59    5.90
 -10   2   6  111.99    7.00
  -9  -2   6  265.17    9.80
   9  -2  -6  243.88    9.40
  -9   2   6  238.98   10.20
   9   2  -6  252.37    9.60
   8  -2  -6  127.49    6.00
  -8  -2   6  115.19    5.80
   8  -2  -6  122.09    4.90
   8   2  -6  125.09    3.50
   8   2  -6  130.69    6.20
  -8   2   6  129.09    6.70
   7  -2  -6   37.10    3.50
   7  -2  -6   42.50    3.10
  -7  -2   6   38.30    4.30
   7   2  -6   47.80    4.20
  -7   2   6   40.70    4.30
   7   2  -6   43.10    1.90
   6  -2  -6  251.97    8.30
   6  -2  -6  261.67    7.70
  -6  -2   6  264.67    8.50
   6   2  -6  247.28    6.60
  -6   2   6  259.97    9.30
   6   2  -6  259.37    8.70
  -5  -2   6  618.04   15.40
   5  -2  -6  611.34   15.00
   5  -2  -6  610.44   15.50
   5   2  -6  599.44   14.10
   5   2  -6  610.44   16.00
  -5   2   6  617.54   16.60
  -4  -2   6  273.87    7.70
   4  -2  -6  271.47    7.80
   4  -2  -6  274.27    7.90
  -4   2   6  279.47    9.10
   4   2  -6  280.67    7.40
   4   2  -6  263.57    8.50
  -3  -2   6  177.88    5.20
   3  -2  -6  183.38    5.70
   3  -2  -6  179.38    5.50
   3   2  -6  182.18    5.50
  -3   2   6  170.18    6.50
   3   2  -6  164.48    6.10
   2  -2  -6   19.20    1.70
  -2  -2   6   22.20    1.30
   2  -2  -6   20.00    1.90
   2   2  -6   23.30    2.10
  -2   2   6   22.60    2.60
   2   2  -6   20.50    2.30
   1  -2  -6  151.98    4.50
  -1  -2   6  144.99    4.50
  -1  -2   6  155.78    3.90
   1  -2  -6  148.49    4.90
  -1   2   6  152.98    5.80
   1   2  -6  148.79    5.10
   0  -2  -6    9.80    1.30
   0  -2   6    9.50    1.20
   0  -2  -6   10.00    1.10
   0   2  -6   11.30    0.90
   0   2   6   11.70    1.90
   0   2  -6   13.50    1.80
  -1  -2  -6  131.29    4.40
  -1  -2  -6  130.79    4.80
  -1  -2  -6  137.19    4.00
   1  -2   6  124.49    4.10
  -1   2  -6  134.29    3.80
  -1   2  -6  128.89    4.90
  -2  -2  -6  411.36   10.30
  -2  -2  -6  409.16    9.70
  -2  -2  -6  406.66   11.10
   2  -2   6  403.36   10.10
  -2   2  -6  409.46   11.10
  -2   2  -6  420.86   10.10
  -3  -2  -6  518.65   13.40
   3  -2   6  486.55   12.10
  -3  -2  -6  500.95   12.10
   3   2   6  508.55   12.60
  -3   2  -6  501.35   13.20
  -3   2  -6  493.05   12.50
  -4  -2  -6   50.39    3.30
   4  -2   6   61.39    2.90
  -4  -2  -6   60.19    2.70
  -4   2  -6   58.69    3.40
   4   2   6   63.69    3.10
  -4   2  -6   61.69    3.40
   5  -2   6  308.67    8.50
  -5  -2  -6  290.67    9.60
  -5  -2  -6  301.07    7.90
  -5   2  -6  290.27    9.30
   5   2   6  300.87    8.60
  -5   2  -6  309.37    9.20
  -6  -2  -6    8.00    1.20
   6  -2   6    4.70    1.30
  -6  -2  -6    4.20    1.70
  -6   2  -6    7.80    1.90
  -6   2  -6    2.70    1.30
   6   2   6    5.50    1.50
   7  -2   6   34.70    3.10
  -7  -2  -6   38.80    2.10
  -7  -2  -6   34.10    3.80
  -7   2  -6   39.60    3.40
  -7   2  -6   38.10    4.00
   7   2   6   39.50    3.40
  -8  -2  -6   58.09    2.50
   8  -2   6   59.79    4.40
  -8  -2  -6   52.39    5.10
  -8   2  -6   56.89    5.10
  -8   2  -6   53.59    4.00
   8   2   6   60.19    4.50
   9  -2   6   58.59    3.90
  -9  -2  -6   71.59    6.30
  -9   2  -6   63.69    5.80
  -9   2  -6   65.39    3.90
   9   2   6   65.49    5.00
 -10  -2  -6    5.00    2.60
  10  -2   6    7.10    2.30
  10   2   6   10.40    2.60
 -10   2  -6    7.40    2.00
 -10   2  -6   13.20    3.20
  11  -2   6   -0.30    1.50
 -11  -2  -6   -0.50    2.50
  11   2   6    2.40    2.00
 -11   2  -6   -0.10    2.00
  12  -2   6   91.89    6.90
 -12  -2  -6   98.39    8.60
  12   2   6   90.69    6.00
 -12   2  -6   93.09    8.20
 -13  -2  -6   -1.60    2.70
  13  -2   6   -1.60    2.10
  13   2   6   -1.20    2.20
 -13   2  -6   -0.70    2.90
  14  -2   6   92.39    7.50
 -14  -2  -6   95.39    9.20
  14   2   6   99.39    7.80
 -14   2  -6   97.99    9.20
  15  -2   6    9.40    3.30
 -15  -2  -6    7.80    4.00
 -15   2  -6   11.50    4.50
  15   2   6   14.80    4.20
  16  -2   6   45.50    6.10
 -16  -2  -6   44.70    7.20
 -16   2  -6   32.40    6.90
  16   2   6   50.39    6.90
 -16  -3   6    6.30    4.00
  16  -3  -6    2.80    3.50
  16   3  -6    2.40    3.30
 -16   3   6    0.80    3.70
  15  -3  -6   -1.70    2.20
 -15  -3   6   -3.80    2.90
 -15   3   6   -1.60    3.60
  15   3  -6   -4.30    2.50
 -14  -3   6   11.90    3.80
  14  -3  -6   19.60    4.10
  14   3  -6   19.00    4.40
 -14   3   6   13.80    4.30
 -13  -3   6   14.80    3.90
  13  -3  -6   24.00    4.30
  13   3  -6   26.20    4.90
 -13   3   6   20.50    5.00
 -12  -3   6    1.00    2.60
  12  -3  -6    0.70    2.20
  12   3  -6    7.30    3.90
 -12   3   6   -2.50    2.60
 -11  -3   6    2.50    2.40
  11  -3  -6   -0.70    1.70
  11   3  -6    6.10    2.60
 -11   3   6   -0.30    1.80
 -11   3   6    2.90    2.70
 -10  -3   6   13.80    3.10
  10  -3  -6   13.90    2.80
  10   3  -6   17.20    3.30
 -10   3   6   10.10    2.90
 -10   3   6    9.40    3.30
   9  -3  -6   13.00    2.70
  -9  -3   6   11.40    2.40
  -9   3   6   12.00    3.20
   9   3  -6   12.10    2.90
  -9   3   6   16.40    3.20
   8  -3  -6    5.10    1.90
  -8  -3   6    3.80    1.70
  -8   3   6    1.00    1.80
   8   3  -6    1.40    1.70
   8   3  -6    0.00    0.90
   7  -3  -6    4.00    1.60
  -7  -3   6    2.60    1.40
   7  -3  -6    1.70    1.30
  -7   3   6    2.90    1.80
   7   3  -6    3.20    1.80
   7   3  -6    4.90    1.10
  -6  -3   6    5.50    1.50
   6  -3  -6    7.90    1.70
   6  -3  -6    4.10    1.50
   6   3  -6    4.30    1.20
   6   3  -6    4.90    1.80
  -6   3   6    5.00    1.90
   5  -3  -6    7.00    1.80
  -5  -3   6    5.70    1.50
   5  -3  -6    6.30    1.50
  -5   3   6    6.00    1.90
   5   3  -6    7.90    1.50
   5   3  -6    6.40    1.90
  -4  -3   6   12.40    1.60
   4  -3  -6   17.00    2.20
   4  -3  -6    9.30    1.60
  -4   3   6   12.20    2.40
   4   3  -6   15.90    2.60
   4   3  -6    9.10    1.60
  -3  -3   6    1.60    0.70
   3  -3  -6    3.50    1.20
   3  -3  -6    3.90    1.30
   3   3  -6    3.50    1.50
  -3   3   6    2.80    1.40
   3   3  -6    2.60    1.10
  -2  -3   6   33.00    2.60
  -2  -3   6   31.40    1.10
   2  -3  -6   31.40    2.80
   2  -3  -6   28.70    2.40
  -2   3   6   31.20    3.20
   2   3  -6   28.80    1.30
   2   3  -6   30.50    2.80
   1  -3  -6  479.25   12.50
   1  -3  -6  475.05   11.90
  -1  -3   6  466.55   12.00
  -1   3   6  473.35   13.30
   1   3  -6  462.15   12.80
   0  -3  -6  158.18    5.10
   0  -3   6  148.99    3.50
   0  -3  -6  148.89    5.30
   0  -3   6  143.89    5.00
   0   3  -6  162.58    6.10
   0   3   6  149.09    6.30
   0   3  -6  150.78    3.50
  -1  -3  -6   10.30    1.50
   1  -3   6    6.50    1.30
  -1  -3  -6    7.80    1.50
  -1  -3  -6    5.80    1.10
  -1   3  -6    8.40    1.90
  -1   3  -6    6.10    0.90
   2  -3   6    0.20    0.80
  -2  -3  -6    1.10    0.80
  -2  -3  -6    0.90    1.10
  -2  -3  -6    3.00    1.10
  -2   3  -6    1.10    1.10
  -2   3  -6    1.60    0.90
   3  -3   6   16.30    2.00
  -3  -3  -6   19.40    1.90
  -3  -3  -6   15.50    2.30
  -3  -3  -6   15.80    1.90
  -3   3  -6   14.40    1.80
  -3   3  -6   10.30    2.10
  -4  -3  -6   63.09    3.10
   4  -3   6   69.59    3.50
  -4  -3  -6   71.29    4.00
  -4   3  -6   67.89    4.10
   4   3   6   69.19    3.90
  -4   3  -6   71.69    3.60
  -5  -3  -6   51.69    2.70
   5  -3   6   51.39    3.10
  -5  -3  -6   53.39    4.40
  -5   3  -6   58.89    4.70
   5   3   6   51.29    4.00
  -5   3  -6   47.90    3.80
  -6  -3  -6   66.09    3.20
   6  -3   6   65.79    3.70
  -6  -3  -6   67.59    5.10
   6   3   6   59.89    3.80
  -6   3  -6   69.29    5.10
  -6   3  -6   64.79    4.90
  -7  -3  -6   10.70    1.50
  -7  -3  -6    8.90    2.30
   7  -3   6    9.60    2.00
  -7   3  -6   10.10    2.10
  -7   3  -6    9.60    2.20
   7   3   6   12.60    2.30
  -8  -3  -6   30.10    2.30
  -8  -3  -6   36.50    4.30
   8  -3   6   38.80    3.70
   8   3   6   33.60    3.70
  -8   3  -6   32.10    3.60
  -8   3  -6   32.90    4.00
  -9  -3  -6   11.50    3.20
   9  -3   6    8.80    2.30
  -9   3  -6    8.70    2.90
  -9   3  -6    6.50    2.10
   9   3   6    7.50    2.30
 -10  -3  -6   12.10    3.50
  10  -3   6   11.90    2.70
  10   3   6   16.80    2.90
 -10   3  -6   14.80    2.70
 -10   3  -6   11.10    3.50
 -11  -3  -6    8.90    3.00
  11  -3   6    3.20    1.90
 -11   3  -6    6.20    2.10
  11   3   6    6.70    2.50
 -11   3  -6    5.60    3.20
  12  -3   6   55.69    5.40
 -12  -3  -6   86.59    8.20
 -12   3  -6   61.69    6.80
  12   3   6   58.29    5.70
  13  -3   6   -0.40    2.40
 -13  -3  -6    1.80    3.30
  13   3   6    3.20    3.00
 -13   3  -6    0.60    2.90
  14  -3   6   -0.50    2.50
 -14  -3  -6    4.60    3.30
 -14   3  -6    3.50    3.40
  14   3   6    4.60    2.90
 -15  -3  -6    0.70    3.90
  15  -3   6    3.50    3.20
  15   3   6   -1.50    2.80
 -15   3  -6   -0.40    4.00
  15  -4  -6    4.00    3.20
 -15  -4   6    4.00    3.30
  15   4  -6    2.70    3.50
 -15   4   6    3.50    3.80
 -14  -4   6   27.50    5.20
  14  -4  -6   35.00    5.40
  14   4  -6   33.90    5.70
 -14   4   6   26.60    5.60
  13  -4  -6    4.00    2.70
 -13  -4   6   -0.30    2.80
 -13   4   6   -0.10    3.00
  13   4  -6    4.10    3.10
  12  -4  -6   72.29    6.70
 -12  -4   6   75.09    7.00
  12   4  -6   66.79    7.00
 -12   4   6   73.29    7.60
  11  -4  -6   48.80    5.30
 -11  -4   6   37.80    4.60
 -11   4   6   55.49    6.20
  11   4  -6   39.70    5.20
 -11   4   6   39.90    5.60
 -10  -4   6   50.09    5.00
  10  -4  -6   50.39    5.10
  10   4  -6   56.59    5.70
 -10   4   6   47.10    5.70
 -10   4   6   50.99    5.70
   9  -4  -6    4.90    2.20
  -9  -4   6    7.70    2.20
   9   4  -6    8.40    2.80
  -9   4   6    8.70    2.80
  -9   4   6   10.60    3.00
  -8  -4   6  215.18    8.10
   8  -4  -6  207.28    8.60
  -8   4   6  202.38    9.70
  -8   4   6  226.38    9.80
   8   4  -6  217.48    9.40
   8   4  -6  218.68    6.60
  -7  -4   6  190.78    7.00
   7  -4  -6  185.38    7.60
  -7   4   6  195.58    8.70
   7   4  -6  193.08    6.40
   7   4  -6  199.58    8.60
   6  -4  -6   32.70    3.50
   6  -4  -6   29.90    3.20
  -6  -4   6   33.30    2.90
   6   4  -6   39.40    3.20
  -6   4   6   29.30    3.80
   6   4  -6   36.00    4.20
  -5  -4   6   41.80    2.60
   5  -4  -6   53.09    4.20
   5  -4  -6   43.40    3.80
   5   4  -6   43.80    4.50
   5   4  -6   43.70    3.50
  -5   4   6   43.80    4.30
  -4  -4   6    1.10    0.80
   4  -4  -6    4.30    1.50
   4  -4  -6    2.50    1.40
   4   4  -6    2.90    1.50
  -4   4   6    3.90    1.80
   4   4  -6    0.80    1.60
   3  -4  -6   26.80    3.00
   3  -4  -6   32.40    3.00
  -3  -4   6   29.40    2.80
  -3  -4   6   27.80    1.40
  -3   4   6   37.20    3.80
   3   4  -6   25.80    3.00
   2  -4  -6    0.40    1.20
   2  -4  -6    2.80    1.10
  -2  -4   6   -0.10    1.00
   2   4  -6    2.40    1.40
  -2   4   6   -0.50    1.10
  -1  -4   6  216.98    7.20
   1  -4  -6  219.08    7.50
   1  -4  -6  214.58    7.20
  -1   4   6  220.18    8.20
   1   4  -6  215.18    8.10
   0  -4  -6   13.90    1.90
   0  -4   6   11.80    1.90
   0  -4  -6    8.30    1.70
   0   4   6    9.50    2.30
   0   4  -6   12.20    2.50
  -1  -4  -6  144.99    5.60
   1  -4   6  157.88    5.80
  -1  -4  -6  143.09    5.30
   1   4   6  138.99    6.60
  -1   4  -6  140.99    3.90
  -1   4  -6  147.19    6.80
  -2  -4  -6  105.89    4.70
  -2  -4  -6  115.79    4.70
   2  -4   6  118.59    5.00
  -2  -4  -6  117.89    5.10
  -2   4  -6  109.19    3.90
  -2   4  -6  129.99    6.20
   3  -4   6  149.49    5.80
  -3  -4  -6  157.58    5.80
  -3  -4  -6  143.09    6.00
  -3  -4  -6  154.48    5.50
  -3   4  -6  142.79    6.80
  -3   4  -6  145.19    5.10
  -4  -4  -6    5.40    1.80
   4  -4   6    3.90    1.50
  -4  -4  -6    2.40    1.20
  -4  -4  -6    2.80    1.20
  -4   4  -6    3.70    1.30
  -4   4  -6   -0.60    1.40
   5  -4   6   38.70    3.40
  -5  -4  -6   44.10    4.10
  -5  -4  -6   44.20    3.30
  -5   4  -6   44.90    4.70
   5   4   6   40.40    4.10
  -5   4  -6   47.30    3.90
  -6  -4  -6   13.90    1.90
  -6  -4  -6    9.60    2.40
   6  -4   6   14.10    2.50
   6   4   6   12.80    2.70
  -6   4  -6   10.90    2.60
  -6   4  -6   10.30    2.20
  -7  -4  -6  158.48    5.60
  -7  -4  -6  142.19    7.20
   7  -4   6  164.48    6.80
   7   4   6  173.08    7.40
  -7   4  -6  161.88    7.20
  -7   4  -6  161.38    7.50
  -8  -4  -6   38.50    4.70
   8  -4   6   39.10    4.00
  -8  -4  -6   37.50    2.90
  -8   4  -6   34.90    4.10
  -8   4  -6   33.80    4.20
   8   4   6   34.90    4.00
  -9  -4  -6   17.40    3.70
   9  -4   6   19.50    3.10
   9   4   6   24.00    3.60
  -9   4  -6   18.20    3.40
  -9   4  -6   18.10    3.40
 -10  -4  -6    0.00    2.00
  10  -4   6    1.10    1.60
  10   4   6   -1.90    1.50
 -10   4  -6    3.00    2.10
 -10   4  -6    4.20    2.30
  11  -4   6    2.60    2.10
 -11  -4  -6    0.90    2.50
  11   4   6    1.60    2.30
 -11   4  -6   -3.30    2.50
 -11   4  -6   -0.20    2.20
  12  -4   6   14.30    3.20
 -12  -4  -6    8.80    3.90
 -12   4  -6   16.20    4.20
  12   4   6   12.60    3.50
  13  -4   6    0.70    2.20
 -13  -4  -6   -2.10    2.80
 -13   4  -6   -0.80    3.30
  13   4   6   -0.20    2.20
 -14  -4  -6   48.40    7.30
  14  -4   6   46.00    6.10
  14   4   6   45.70    6.00
 -14   4  -6   51.09    7.30
 -15  -4  -6    7.60    4.30
  15  -4   6   11.00    4.00
  15   4   6   11.90    4.20
 -15   4  -6    7.30    4.30
  15  -5  -6    0.80    2.90
  15   5  -6    0.80    3.60
 -15   5   6    0.20    3.80
 -14  -5   6    2.40    4.00
  14  -5  -6    3.90    3.10
 -14   5   6   -3.30    3.00
  14   5  -6   -0.20    3.10
 -13  -5   6    0.50    3.00
  13  -5  -6    1.60    2.50
 -13   5   6    0.50    3.40
  13   5  -6    3.10    3.20
  12  -5  -6   32.10    4.80
 -12  -5   6   17.80    3.80
 -12   5   6   27.90    5.10
 -12   5   6   29.80    5.30
  12   5  -6   38.90    5.90
  11  -5  -6   -1.10    2.00
 -11  -5   6    1.90    2.30
  11   5  -6    0.30    2.30
 -11   5   6   -5.80    2.30
 -11   5   6    1.80    2.60
  10  -5  -6    8.30    2.70
 -10  -5   6   13.40    3.00
 -10   5   6    3.40    2.90
  10   5  -6    5.70    2.80
 -10   5   6    3.10    2.30
   9  -5  -6    6.70    2.50
  -9  -5   6    4.50    2.00
  -9   5   6    7.40    3.10
   9   5  -6    9.10    3.00
  -9   5   6    8.80    3.10
   8  -5  -6   -0.40    1.60
  -8  -5   6    1.60    1.50
  -8   5   6   -0.20    1.90
  -8   5   6   -3.60    1.80
   8   5  -6    1.40    2.20
   8   5  -6    0.40    1.30
  -7  -5   6    5.50    1.80
   7  -5  -6    4.90    1.90
   7   5  -6    4.60    2.40
  -7   5   6    3.10    2.50
  -7   5   6    0.10    2.20
   7   5  -6    3.80    1.70
   6  -5  -6   12.50    2.70
  -6  -5   6   11.50    1.90
  -6   5   6   17.60    3.40
  -6   5   6   13.90    3.40
   6   5  -6   16.20    3.40
   6   5  -6   13.80    2.50
   5  -5  -6    5.30    1.90
  -5  -5   6   10.80    1.60
   5   5  -6    7.60    2.70
   5   5  -6    9.60    2.40
  -5   5   6   11.40    2.80
   4  -5  -6   55.09    4.40
  -4  -5   6   49.90    4.20
  -4  -5   6   51.79    2.40
   4  -5  -6   52.79    4.60
   4   5  -6   56.49    4.80
  -4   5   6   52.09    4.80
   3  -5  -6   14.70    2.60
   3  -5  -6   12.20    2.10
  -3  -5   6   15.00    2.50
   3   5  -6   10.60    2.40
  -3   5   6   14.20    2.80
   2  -5  -6  100.99    5.00
  -2  -5   6  100.99    5.00
   2  -5  -6  105.69    5.40
   2   5  -6   99.49    5.80
  -2   5   6  102.79    5.50
   1  -5  -6   18.00    2.80
   1  -5  -6   16.40    2.40
  -1  -5   6   20.90    2.70
   1   5  -6   22.40    3.40
  -1   5   6   19.10    3.00
   0  -5  -6    8.70    1.90
   0  -5   6    9.70    2.00
   0  -5  -6   10.50    2.00
   0   5  -6   16.10    3.10
   0   5   6    9.80    2.40
  -1  -5  -6   -0.60    1.10
   1  -5   6    3.80    1.60
  -1  -5  -6    1.80    1.50
  -1   5  -6    3.00    2.00
  -1   5  -6    1.00    0.70
   1   5   6    2.90    1.80
   2  -5   6   43.40    3.90
  -2  -5  -6   41.80    3.80
  -2  -5  -6   36.90    3.40
  -2  -5  -6   32.10    3.40
  -2   5  -6   43.60    2.30
  -2   5  -6   37.50    4.50
  -3  -5  -6  137.89    6.20
  -3  -5  -6  127.99    5.50
   3  -5   6  129.69    5.90
  -3  -5  -6  135.09    5.80
  -3   5  -6  138.39    5.00
  -3   5  -6  146.29    7.50
   4  -5   6   16.90    2.60
  -4  -5  -6   26.20    2.90
  -4  -5  -6   21.20    2.70
  -4  -5  -6   22.50    3.00
  -4   5  -6   17.90    3.30
  -4   5  -6   21.20    2.60
   5  -5   6    2.30    1.50
  -5  -5  -6    1.80    1.60
  -5  -5  -6   -0.20    1.10
  -5   5  -6    1.80    1.50
  -5   5  -6   -0.50    1.70
  -6  -5  -6   85.69    5.40
  -6  -5  -6   83.69    4.30
   6  -5   6   88.99    5.10
  -6   5  -6  102.09    7.60
   6   5   6   83.29    6.50
  -6   5  -6   92.79    5.20
  -7  -5  -6    4.50    2.50
   7  -5   6    2.20    1.90
  -7   5  -6    1.30    1.90
   7   5   6    3.50    2.20
  -7   5  -6    1.60    2.20
   8  -5   6   14.50    2.80
  -8  -5  -6   13.50    3.10
  -8   5  -6   14.40    3.30
  -8   5  -6   20.90    3.50
   8   5   6   15.10    3.10
   9  -5   6    1.00    2.10
  -9  -5  -6    9.10    3.00
   9   5   6    2.90    2.40
  -9   5  -6    3.00    2.40
  -9   5  -6   -1.50    2.00
  10  -5   6    3.00    2.20
 -10  -5  -6    0.10    3.00
 -10   5  -6    4.70    2.70
  10   5   6    3.10    2.30
 -10   5  -6    3.40    2.70
  11  -5   6    2.90    2.20
 -11  -5  -6    3.80    3.30
 -11   5  -6    3.30    3.10
 -11   5  -6    3.90    2.50
  11   5   6    4.70    2.60
  12  -5   6    1.90    2.40
 -12  -5  -6    7.90    3.80
  12   5   6    2.70    2.80
 -12   5  -6   -1.60    3.10
 -13  -5  -6   -1.90    5.30
  13  -5   6    4.30    3.10
  13   5   6    1.60    3.30
 -13   5  -6    5.80    3.50
  14  -5   6    3.50    7.60
 -14  -5  -6   -3.40    4.00
 -14   5  -6    1.70    3.70
  14   5   6   -1.10    3.30
  14  -6  -6    8.70    4.20
  14   6  -6    2.30    4.10
 -14   6   6    5.30    4.50
  13  -6  -6    8.00    3.90
 -13   6   6    7.80    4.00
  13   6  -6    4.70    4.10
  12  -6  -6   27.50    4.70
 -12   6   6   26.10    5.30
 -12   6   6   23.80    5.60
  12   6  -6   29.90    5.90
  11  -6  -6   11.40    3.30
 -11   6   6   11.40    4.20
 -11   6   6   12.00    4.20
  11   6  -6   13.70    3.90
  10  -6  -6   43.40    5.40
 -10   6   6   41.80    5.80
  10   6  -6   57.09    6.70
 -10   6   6   52.69    7.10
   9  -6  -6   56.79    5.80
  -9   6   6   62.99    7.40
   9   6  -6   62.89    6.90
  -9   6   6   66.89    6.90
   8  -6  -6   32.20    4.40
   8   6  -6   31.70    4.80
  -8   6   6   33.10    5.80
  -8   6   6   25.40    4.40
   7  -6  -6    2.40    1.90
  -7   6   6   -3.10    1.90
  -7   6   6    0.50    2.20
   7   6  -6   -1.30    2.00
   7   6  -6   -0.30    1.90
   6  -6  -6   16.30    3.10
   6   6  -6   21.30    3.40
  -6   6   6   21.80    3.70
  -6   6   6   15.20    4.00
   6   6  -6   15.40    3.80
   5  -6  -6   22.80    3.40
   5   6  -6   20.70    4.20
  -5   6   6   16.30    4.30
  -5   6   6   32.10    4.20
   5   6  -6   28.20    3.80
  -4  -6   6   63.19    5.00
   4  -6  -6   69.39    5.50
  -4   6   6   70.79    5.80
  -4   6   6   62.19    7.30
   4   6  -6   66.49    5.80
   3  -6  -6   67.89    5.30
  -3  -6   6   69.69    5.30
  -3   6   6   76.79    6.00
  -3   6   6   59.79    6.80
   3   6  -6   71.09    6.10
  -2  -6   6   44.80    4.10
   2  -6  -6   41.60    4.10
  -2   6   6   37.40    4.10
   2   6  -6   32.20    4.30
  -1  -6   6  243.28    8.90
   1  -6  -6  228.38    8.80
  -1   6   6  230.98    9.30
   1   6  -6  244.38   10.20
   0  -6  -6    3.10    1.90
   0  -6  -6    7.00    2.10
   0  -6   6    5.00    2.00
   0   6  -6    7.60    2.70
   0   6   6    8.60    2.50
  -1  -6  -6  136.89    6.50
  -1  -6  -6  128.79    6.10
   1  -6   6  146.09    6.60
  -1   6  -6  141.29    7.80
   1   6   6  138.89    7.10
  -2  -6  -6   20.30    3.10
  -2  -6  -6   24.50    3.10
   2  -6   6   20.70    3.00
  -2   6  -6   25.40    4.30
   2   6   6   25.40    3.90
  -2   6  -6   28.50    2.50
  -3  -6  -6   30.30    3.40
  -3  -6  -6   33.40    3.70
   3  -6   6   44.20    4.40
  -3   6  -6   35.90    5.00
  -3   6  -6   37.00    3.00
  -4  -6  -6    1.30    1.90
   4  -6   6    4.50    2.20
  -4  -6  -6    1.60    1.60
  -4   6  -6   -0.70    2.00
  -4   6  -6    2.20    1.50
   5  -6   6   19.80    3.30
  -5  -6  -6   17.60    3.30
  -5  -6  -6   23.00    3.10
   5   6   6   19.60    4.00
  -5   6  -6   20.90    2.90
  -5   6  -6   16.70    4.10
   6  -6   6    4.90    2.30
  -6  -6  -6    6.40    2.40
   6   6   6    5.80    2.90
   6   6   6    4.50    2.70
  -6   6  -6    5.50    2.20
  -6   6  -6    3.40    2.60
   7  -6   6    9.00    3.00
  -7  -6  -6    7.80    2.80
  -7   6  -6    9.00    3.40
  -7   6  -6   14.60    3.00
   7   6   6   13.20    3.30
   7   6   6   11.60    3.20
  -8  -6  -6    0.80    2.70
   8  -6   6    2.50    2.00
   8   6   6    2.20    2.50
  -8   6  -6    3.70    2.70
  -8   6  -6   -0.40    2.10
  -9  -6  -6   20.20    4.20
   9  -6   6   14.00    3.40
  -9   6  -6   18.50    3.70
  -9   6  -6   16.50    4.10
   9   6   6   19.50    3.90
 -10  -6  -6   24.00    4.80
  10  -6   6   18.70    3.80
 -10   6  -6   24.90    4.80
 -10   6  -6   21.20    4.40
  10   6   6   28.30    4.90
 -11  -6  -6   -0.40    3.30
  11  -6   6   -2.00    2.10
  11   6   6    3.60    3.30
 -11   6  -6    1.00    3.00
 -11   6  -6   -1.40    2.10
 -12  -6  -6   21.90    5.50
  12  -6   6   19.50    4.20
 -12   6  -6   27.90    5.70
 -12   6  -6   22.70    4.90
  12   6   6   19.00    4.70
  13  -6   6    0.50    2.50
 -13  -6  -6   -6.40    3.10
 -13   6  -6   -1.20    3.70
  13   6   6   -1.30    5.10
  13  -7  -6    2.40    3.20
  13   7  -6    1.40    3.50
 -13   7   6    3.60    4.20
  12  -7  -6    3.50    3.10
 -12   7   6    6.60    4.30
  12   7  -6   -1.00    3.20
 -12   7   6   -3.20    3.50
  11  -7  -6   -0.70    2.50
 -11   7   6   -1.50    3.00
 -11   7   6    0.40    3.60
  11   7  -6   -2.90    2.80
  10  -7  -6    4.30    2.90
  10   7  -6    6.20    3.50
 -10   7   6    4.00    3.50
 -10   7   6   13.10    3.90
   9  -7  -6    4.20    2.80
   9   7  -6   -0.60    2.60
  -9   7   6    4.40    2.80
  -9   7   6   -4.30    3.00
   8  -7  -6   12.40    3.50
  -8   7   6   26.70    4.70
   8   7  -6   17.30    4.50
  -8   7   6   11.60    4.50
   7  -7  -6   18.40    3.60
  -7   7   6   14.80    3.60
   7   7  -6   10.30    2.90
   7   7  -6   12.80    3.70
  -7   7   6    7.40    3.90
   6  -7  -6   24.70    3.90
  -6   7   6   17.70    4.50
  -6   7   6   16.00    3.70
   6   7  -6   23.10    3.90
   6   7  -6   12.00    3.90
   5  -7  -6   25.60    3.80
   5   7  -6   23.20    4.00
  -5   7   6   16.70    4.50
  -5   7   6   24.70    3.90
   4  -7  -6   38.20    4.60
  -4  -7   6   29.30    3.80
   4   7  -6   39.60    4.90
  -4   7   6   30.10    5.50
  -4   7   6   32.50    4.60
  -3  -7   6    4.80    2.10
   3  -7  -6    3.00    2.20
   3   7  -6    2.80    2.50
  -3   7   6    2.10    2.20
  -3   7   6    0.30    2.40
  -2  -7   6    1.60    1.80
   2  -7  -6   -2.50    1.50
  -2   7   6    1.30    2.90
  -2   7   6    1.20    2.10
   2   7  -6    3.80    2.20
  -1  -7   6   38.30    4.20
   1  -7  -6   34.40    4.00
   1   7  -6   37.70    5.20
  -1   7   6   22.60    4.90
  -1   7   6   42.70    4.60
   0  -7   6   10.30    2.60
   0  -7  -6   13.90    2.80
   0   7  -6   20.00    4.10
   0   7   6   10.00    3.90
   0   7   6   18.10    3.30
  -1  -7  -6  166.18    7.50
   1  -7   6  168.98    7.70
  -1   7  -6  150.98    8.90
   1   7   6  162.58    8.10
   1   7   6  158.08    9.90
   2  -7   6   12.90    2.80
  -2  -7  -6   12.30    2.80
  -2   7  -6    7.30    3.20
   2   7   6   13.90    3.40
   2   7   6   19.40    4.40
   3  -7   6    7.50    2.40
  -3  -7  -6    4.80    2.20
   3   7   6    3.10    3.10
   3   7   6    4.50    2.50
  -3   7  -6    5.00    2.70
  -4  -7  -6   10.50    2.60
   4  -7   6   16.20    3.10
   4   7   6   12.30    3.80
  -4   7  -6    7.40    3.40
   5  -7   6    8.60    2.80
  -5  -7  -6   11.30    2.90
  -5  -7  -6   11.20    3.00
   5   7   6    9.90    3.80
  -5   7  -6    9.00    3.20
  -6  -7  -6   -0.60    2.30
   6  -7   6    2.50    2.20
   6   7   6   -1.30    2.80
   6   7   6    1.90    2.50
  -6   7  -6   -5.50    1.80
  -7  -7  -6    1.30    2.30
   7  -7   6    1.60    2.00
  -7   7  -6   -5.30    2.40
   7   7   6    2.40    3.00
   7   7   6   -0.60    2.80
   8  -7   6    8.40    2.80
  -8  -7  -6    5.80    2.90
   8   7   6    8.80    3.80
  -8   7  -6   10.90    3.90
   9  -7   6   -0.60    2.50
  -9  -7  -6    3.10    3.10
   9   7   6    2.90    2.90
  -9   7  -6   -0.60    2.60
 -10  -7  -6   19.70    4.60
  10  -7   6   17.00    4.10
 -10   7  -6   15.40    4.80
  10   7   6   15.70    4.40
 -11  -7  -6    0.50    3.90
  11  -7   6    7.70    3.20
  11   7   6    4.00    3.30
 -11   7  -6    0.20    3.30
  12  -7   6    0.20    3.10
 -12  -7  -6    4.10    4.40
 -12   7  -6    1.20    3.80
  12   7   6    1.30    3.50
  11  -8  -6    6.80    3.70
 -11   8   6   22.30    6.30
  11   8  -6    7.00    3.90
 -11   8   6   10.20    4.70
  10  -8  -6   16.90    4.30
 -10   8   6   14.70    4.90
  10   8  -6   16.00    4.70
 -10   8   6   16.90    5.20
   9  -8  -6   10.60    3.40
  -9   8   6   16.20    5.00
  -9   8   6   20.10    4.80
   9   8  -6   12.50    4.60
   8  -8  -6    7.00    3.10
  -8   8   6    5.70    4.10
   8   8  -6    8.90    4.20
  -8   8   6    7.50    3.70
   7  -8  -6   19.40    4.00
  -7   8   6   24.00    5.60
  -7   8   6   13.30    4.00
   7   8  -6   23.40    4.40
   7   8  -6   20.40    5.00
   6  -8  -6   73.99    6.80
   6   8  -6   55.59    7.50
  -6   8   6   91.49    7.80
  -6   8   6   58.69    7.90
   6   8  -6   66.59    6.60
   5  -8  -6   27.70    4.40
  -5   8   6   27.10    5.90
  -5   8   6   25.20    4.50
   5   8  -6   33.50    4.90
   4  -8  -6    9.00    2.80
  -4  -8   6    6.50    2.60
  -4   8   6   12.20    4.20
   4   8  -6   10.40    3.20
  -4   8   6   10.90    3.30
  -3  -8   6   39.80    4.60
   3  -8  -6   34.30    4.50
  -3   8   6   43.50    5.10
   3   8  -6   37.70    5.50
  -3   8   6   30.40    6.10
  -2  -8   6   -1.10    1.80
   2  -8  -6    1.90    2.40
   2   8  -6    2.10    2.50
  -2   8   6    3.40    3.10
  -2   8   6   -4.10    2.30
   1  -8  -6   19.10    3.40
  -1  -8   6   23.50    3.80
  -1   8   6   28.40    5.90
   1   8  -6   17.00    4.00
  -1   8   6   21.00    3.70
   0  -8  -6   21.70    3.60
   0  -8   6   15.30    3.50
   0   8   6    7.20    3.60
   0   8  -6   18.00    4.30
   0   8   6   12.50    3.20
  -1  -8  -6   65.79    5.90
   1  -8   6   72.39    6.20
   1   8   6   77.89    6.70
   1   8   6   81.89    8.80
  -1   8  -6   55.69    6.80
  -2  -8  -6   -0.80    1.90
   2  -8   6    2.10    2.10
   2   8   6    0.30    2.60
  -2   8  -6   -0.70    2.50
   2   8   6    4.30    3.60
   3  -8   6   92.09    7.20
  -3  -8  -6   91.09    5.90
   3   8   6   96.29    9.10
   3   8   6   85.29    9.00
  -3   8  -6   88.59    9.00
  -4  -8  -6   -0.70    2.00
   4  -8   6   -3.00    1.90
   4   8   6    0.60    2.80
  -4   8  -6   -0.70    2.40
   5  -8   6   46.00    5.30
  -5  -8  -6   48.40    4.80
  -5   8  -6   51.79    7.00
   5   8   6   54.39    6.90
   6  -8   6   13.90    3.80
  -6   8  -6   11.80    4.60
   6   8   6   14.10    4.20
   6   8   6   11.30    4.10
   7  -8   6    7.00    2.90
  -7   8  -6    6.60    3.80
   7   8   6    1.80    3.70
   8  -8   6    4.10    2.90
  -8   8  -6   -1.70    3.00
   8   8   6    8.70    4.10
   9  -8   6    6.30    3.40
   9   8   6    3.30    3.50
  -9   8  -6    2.90    5.10
  10  -8   6    3.10    3.00
  10   8   6    7.90    4.10
 -10   8  -6    5.70    3.90
   9  -9  -6   -0.20    2.80
   9   9  -6    1.30    4.20
  -9   9   6    0.30    3.50
   8  -9  -6    2.80    3.20
  -8   9   6   -0.60    3.60
   8   9  -6   -3.70    3.40
   7  -9  -6    1.90    2.90
   7   9  -6    1.50    3.30
  -7   9   6    1.50    3.80
   6  -9  -6    2.10    2.60
  -6   9   6    5.70    4.30
   6   9  -6    2.60    3.80
   6   9  -6   -1.20    2.40
   5  -9  -6   -0.20    2.30
   5   9  -6    4.50    3.00
  -5   9   6    0.40    3.30
  -4  -9   6    2.20    2.30
   4  -9  -6    0.80    2.30
   4   9  -6    0.30    3.10
  -4   9   6    2.30    3.60
  -3  -9   6    2.60    2.30
   3  -9  -6    1.20    2.30
  -3   9   6   -1.10    2.90
   3   9  -6    1.50    3.10
   2  -9  -6   -3.50    1.90
  -2  -9   6    3.40    2.30
  -2   9   6    4.60    3.70
   2   9  -6   -1.50    2.70
  -1  -9   6   11.20    3.20
   1  -9  -6   14.40    3.60
   1   9  -6   12.00    4.00
  -1   9   6    7.70    3.90
   0  -9  -6   -0.10    2.50
   0  -9   6    0.10    2.20
   0   9   6    6.90    4.20
   0   9  -6    4.20    3.10
   1  -9   6    0.40    2.30
  -1  -9  -6    4.90    2.50
  -1   9  -6   10.10    4.10
   1   9   6    0.10    3.70
   2  -9   6    0.70    2.20
  -2  -9  -6    0.60    2.50
  -2   9  -6    3.10    3.00
   2   9   6    1.90    3.60
  -3  -9  -6   13.60    3.60
   3  -9   6   12.60    3.30
   3   9   6   10.10    4.70
  -3   9  -6    7.80    3.50
   4  -9   6    2.30    2.40
  -4  -9  -6   -3.00    2.30
   4   9   6    2.60    4.00
  -4   9  -6   -0.50    2.70
   5  -9   6    6.90    2.90
  -5  -9  -6    7.30    2.90
  -5   9  -6   -5.40    2.90
   5   9   6    8.00    4.30
   6  -9   6   10.40    3.20
   6   9   6   13.40    4.90
   6   9   6   11.50    4.90
  -6   9  -6   11.30    4.20
   7  -9   6    5.20    3.00
  -7   9  -6    5.00    3.40
   7   9   6   10.00    4.70
   8  -9   6    4.80    3.30
   8   9   6    3.90    3.70
  -8   9  -6    8.60    4.70
   6 -10  -6    7.80    3.20
  -6  10   6    7.50    4.50
   6  10  -6    9.20    4.50
   6  10  -6    0.40    5.10
   5 -10  -6   14.60    4.10
  -5  10   6   11.50    5.30
   5  10  -6   14.50    5.00
   4 -10  -6   13.50    4.00
  -4 -10   6   15.00    3.80
   4  10  -6   13.40    6.50
  -4  10   6   14.60    5.40
  -3 -10   6    7.20    3.70
   3 -10  -6   15.80    4.10
   3  10  -6    9.10    4.30
  -3  10   6   15.70    5.60
  -2 -10   6   15.10    3.80
   2 -10  -6   16.90    3.90
   2  10  -6    6.30    4.60
  -2  10   6    7.80    4.70
  -1 -10   6   23.30    4.40
   1 -10  -6   18.30    4.10
   1  10  -6   26.00    5.90
  -1  10   6   13.10    5.00
   0 -10   6   -0.60    2.70
   0 -10  -6    2.10    3.00
   0  10   6   -2.10    3.50
   0  10  -6   -1.00    3.40
  -1 -10  -6   16.50    4.00
   1 -10   6   11.00    3.60
  -1  10  -6   14.50    5.40
   1  10   6   11.60    5.20
  -2 -10  -6    0.70    2.70
   2 -10   6   -2.60    2.40
   2  10   6    3.80    4.10
  -2  10  -6   -0.30    4.30
   3 -10   6    7.20    3.30
  -3 -10  -6    6.10    3.30
   3  10   6   12.80    5.50
  -3  10  -6    9.70    5.30
   4 -10   6    7.30    3.40
  -4 -10  -6   -3.80    3.00
  -4  10  -6   -2.50    4.20
   4  10   6    3.40    4.70
  -5 -10  -6    6.00    3.50
   5 -10   6    6.80    3.40
   5  10   6    6.70    4.70
  -5  10  -6    9.50    5.30
   6 -10   6   -2.10    3.20
  -6  10  -6   -2.00    3.40
   6  10   6    5.10    4.60
 -16   0   7   -1.80    2.50
  16   0  -7   -1.60    3.20
  15   0  -7   -0.30    2.60
 -15   0   7    3.40    3.60
 -14   0   7    1.50    3.10
  14   0  -7   -1.30    2.80
 -13   0   7    3.60    2.90
  13   0  -7   -2.50    1.90
  12   0  -7    1.80    2.10
 -12   0   7   -0.60    2.10
  11   0  -7    0.60    1.80
 -11   0   7   -1.50    1.80
 -10   0   7   -1.00    1.80
  10   0  -7    2.90    2.00
   9   0  -7    5.00    1.80
  -9   0   7    0.30    1.50
   9   0  -7    0.50    0.90
   8   0  -7   -0.60    0.70
  -8   0   7    2.10    1.80
   8   0  -7    1.50    1.20
   7   0  -7    0.90    0.80
  -7   0   7    1.90    1.50
   7   0  -7    4.50    1.50
   6   0  -7    0.20    0.70
   6   0  -7    1.80    1.20
  -6   0   7    1.50    1.40
   5   0  -7    0.30    0.90
   5   0  -7   -0.50    0.60
  -5   0   7    0.90    1.00
  -4   0   7    0.00    0.90
   4   0  -7    1.10    0.70
   4   0  -7    0.20    0.70
   3   0  -7    0.20    0.60
  -3   0   7   -0.20    0.80
   3   0  -7    0.70    0.70
   2   0  -7    0.90    0.60
   2   0  -7   -0.30    0.70
  -2   0   7   -0.50    0.70
   1   0  -7    1.30    0.60
   1   0  -7    0.50    0.70
  -1   0   7    1.30    1.00
   0   0  -7    0.80    0.40
   0   0  -7    2.50    0.60
  -1   0  -7   -0.20    0.50
  -1   0  -7   -0.30    0.70
  -2   0  -7    1.10    0.80
  -2   0  -7   -0.10    0.30
   2   0   7    0.20    0.30
  -2   0  -7    0.60    0.60
  -3   0  -7    0.30    0.90
   3   0   7    0.10    0.40
  -3   0  -7    0.20    0.60
  -4   0  -7   -0.20    0.60
  -4   0  -7   -0.50    1.00
   4   0   7    0.80    0.60
  -5   0  -7    0.70    1.00
  -5   0  -7   -0.40    1.20
   5   0   7   -0.10    0.90
  -6   0  -7    1.30    0.90
  -6   0  -7   -0.10    1.40
   6   0   7    0.50    1.00
   7   0   7    0.60    1.10
  -7   0  -7    0.90    0.90
  -7   0  -7    1.00    1.70
   8   0   7    0.00    1.10
  -8   0  -7    0.10    0.90
  -8   0  -7    0.80    2.00
  -9   0  -7   -1.40    2.00
  -9   0  -7   -0.90    0.90
   9   0   7   -0.50    1.40
 -10   0  -7    0.50    2.10
  10   0   7    0.40    1.70
  11   0   7    0.80    1.50
 -11   0  -7   -0.10    2.50
  12   0   7    0.40    1.90
 -12   0  -7    5.60    2.90
 -13   0  -7   -0.40    3.00
  13   0   7   -1.10    2.20
  14   0   7    1.50    2.60
 -14   0  -7    2.70    4.30
  15   0   7    0.20    2.70
 -15   0  -7    4.40    4.30
 -16   0  -7   -4.40    4.10
  16   0   7   -0.30    3.40
 -16  -1   7   27.40    5.60
  16  -1  -7   30.60    5.70
 -16   1   7   24.60    5.20
  16   1  -7   24.30    5.80
 -15  -1   7    1.40    3.20
  15  -1  -7    2.80    3.00
  15   1  -7    4.50    3.40
 -15   1   7    2.10    3.00
 -14  -1   7   23.20    4.60
  14  -1  -7   26.60    4.60
 -14   1   7   33.40    5.90
  14   1  -7   21.70    4.40
  13  -1  -7   16.40    3.70
 -13  -1   7   16.70    4.00
  13   1  -7   14.70    3.60
 -13   1   7   14.40    3.70
  12  -1  -7   36.10    4.80
 -12  -1   7   34.30    4.90
  12   1  -7   42.60    5.10
 -12   1   7   34.00    5.00
  11  -1  -7    1.30    2.00
 -11  -1   7   -0.50    2.10
  11   1  -7   -0.40    1.90
 -11   1   7    4.00    2.40
 -10  -1   7    2.10    1.90
  10  -1  -7    0.10    2.00
 -10   1   7    2.50    2.10
  10   1  -7    3.50    2.00
   9  -1  -7   -0.70    1.40
   9  -1  -7    0.20    1.00
  -9  -1   7   -0.80    1.40
   9   1  -7    0.10    0.70
  -9   1   7   -2.40    1.40
   9   1  -7    0.10    1.40
   8  -1  -7  184.08    7.50
  -8  -1   7  189.88    7.90
   8  -1  -7  198.58    6.00
   8   1  -7  189.88    5.20
  -8   1   7  190.38    8.30
   8   1  -7  192.98    7.60
   7  -1  -7   39.20    3.70
   7  -1  -7   32.20    2.50
  -7  -1   7   36.40    3.60
   7   1  -7   26.90    1.70
   7   1  -7   34.20    3.50
  -7   1   7   29.50    3.50
  -6  -1   7  312.77    9.50
   6  -1  -7  281.57    9.00
   6  -1  -7  279.57    7.80
   6   1  -7  282.77    7.20
  -6   1   7  283.57    9.70
   6   1  -7  273.37    9.00
  -5  -1   7  318.27    9.50
   5  -1  -7  339.77    8.70
   5  -1  -7  316.87    9.40
   5   1  -7  329.67    8.10
  -5   1   7  327.17   10.20
   5   1  -7  309.87    9.40
   4  -1  -7  135.69    4.40
   4  -1  -7  132.29    4.80
  -4  -1   7  139.69    5.00
  -4   1   7  131.99    5.50
   4   1  -7  127.59    4.90
   4   1  -7  133.89    4.10
  -3  -1   7  317.27    8.60
   3  -1  -7  312.67    8.30
   3  -1  -7  313.17    8.20
   3   1  -7  300.47    8.50
   3   1  -7  314.77    8.00
  -3   1   7  317.97    9.40
  -2  -1   7  116.59    4.00
   2  -1  -7  114.89    4.00
   2  -1  -7  109.59    3.70
   2   1  -7  118.29    4.10
   2   1  -7  117.09    3.90
  -2   1   7  123.29    5.00
   1  -1  -7  248.38    6.70
   1  -1  -7  244.98    6.00
  -1  -1   7  233.98    6.70
   1   1  -7  245.78    6.50
  -1   1   7  224.98    7.50
   1   1  -7  241.88    6.70
   0  -1  -7  615.24   14.20
   0  -1  -7  593.24   14.60
   0  -1  -7  605.14   13.10
   0  -1   7  601.34   13.20
   0   1  -7  614.04   14.40
   0   1  -7  594.74   13.80
  -1  -1  -7 4324.17   88.39
  -1  -1  -7 4191.98   89.59
   1  -1   7 4344.27   88.69
  -1  -1  -7 4270.97   90.29
  -1   1  -7 4288.87   89.59
  -1   1  -7 4345.47   89.99
  -2  -1  -7 3250.57   69.19
  -2  -1  -7 3223.98   68.19
   2  -1   7 3298.87   67.39
   2   1   7 3198.18   67.29
  -2   1  -7 3214.28   68.49
  -2   1  -7 3299.17   68.79
  -3  -1  -7  356.46   10.10
   3  -1   7  344.57    8.30
  -3  -1  -7  351.16    8.90
   3   1   7  346.87    8.30
  -3   1  -7  342.47    9.30
  -3   1  -7  355.26    9.70
   4  -1   7  522.25   12.00
  -4  -1  -7  497.35   12.10
  -4  -1  -7  541.55   14.00
   4   1   7  496.95   12.00
  -4   1  -7  489.35   12.70
  -4   1  -7  505.35   13.30
   5  -1   7  111.59    4.00
  -5  -1  -7  112.39    3.90
  -5  -1  -7  115.49    5.80
  -5   1  -7  108.89    5.10
  -5   1  -7  114.79    4.40
   5   1   7  112.99    4.10
  -6  -1  -7  379.56    9.50
   6  -1   7  382.76   10.20
  -6  -1  -7  373.76   11.80
  -6   1  -7  368.76   10.20
  -6   1  -7  398.76   11.90
   6   1   7  382.26   10.20
  -7  -1  -7   76.19    3.10
   7  -1   7   86.89    3.90
  -7  -1  -7   70.49    4.70
  -7   1  -7   85.49    5.00
   7   1   7   75.79    3.80
  -7   1  -7   76.49    3.60
  -8  -1  -7  167.18    5.00
  -8  -1  -7  158.88    7.60
   8  -1   7  165.28    6.20
  -8   1  -7  157.68    5.60
  -8   1  -7  172.78    7.70
   8   1   7  170.38    6.40
  -9  -1  -7   40.30    2.30
   9  -1   7   37.80    3.60
  -9  -1  -7   42.70    4.80
   9   1   7   36.40    3.60
  -9   1  -7   34.20    4.30
  -9   1  -7   33.20    2.70
  10  -1   7   27.10    3.40
 -10  -1  -7   17.50    3.50
 -10   1  -7   23.50    3.90
 -10   1  -7   22.10    2.40
  10   1   7   25.70    3.30
 -11  -1  -7   51.69    5.90
  11  -1   7   38.90    4.10
 -11   1  -7   46.00    5.40
  11   1   7   57.89    4.90
  12  -1   7   18.50    3.30
 -12  -1  -7   12.00    3.50
  12   1   7   14.10    3.10
 -12   1  -7   10.40    3.70
  13  -1   7    4.10    2.10
 -13  -1  -7    2.10    2.90
 -13   1  -7    0.70    3.00
  13   1   7    4.60    2.70
  14  -1   7    8.80    2.80
 -14  -1  -7    3.00    3.10
 -14   1  -7    8.00    4.30
  14   1   7    8.10    3.30
 -15  -1  -7    7.20    4.20
  15  -1   7   11.70    3.80
 -15   1  -7   -0.30    4.10
  15   1   7   10.80    3.60
  16  -1   7   10.70    3.80
 -16  -1  -7    2.80    3.80
 -16   1  -7   11.70    5.10
  16  -2  -7    0.20    2.80
 -16  -2   7    2.90    4.20
  16   2  -7    0.70    3.80
 -16   2   7   -0.30    3.20
 -15  -2   7   -0.50    2.80
  15  -2  -7   -1.20    2.40
  15   2  -7   -3.50    2.70
 -15   2   7   -0.20    2.70
  14  -2  -7   -1.10    2.20
 -14  -2   7   -1.70    2.50
  14   2  -7    2.10    2.90
 -14   2   7    5.10    3.40
 -13  -2   7    6.90    3.00
  13  -2  -7    9.70    3.30
 -13   2   7    2.70    2.70
  13   2  -7    5.30    3.10
  12  -2  -7   11.60    3.20
 -12  -2   7   14.50    3.90
 -12   2   7    9.10    3.50
  12   2  -7   15.90    3.70
  11  -2  -7    6.70    2.60
 -11  -2   7    9.50    3.00
 -11   2   7    9.50    2.60
  11   2  -7   12.70    3.10
 -11   2   7    8.90    3.00
  10  -2  -7   -1.00    1.70
 -10  -2   7    2.90    2.10
  10   2  -7    3.80    2.20
 -10   2   7    1.90    2.20
 -10   2   7   -2.10    2.00
  -9  -2   7  214.58    8.60
   9  -2  -7  198.78    8.30
   9  -2  -7  201.18    6.80
  -9   2   7  224.58    9.70
   9   2  -7  192.28    8.40
  -8  -2   7    0.10    1.20
   8  -2  -7   -1.80    0.90
   8  -2  -7    0.30    1.30
  -8   2   7   -1.90    1.30
   8   2  -7   -0.80    1.20
   8   2  -7    1.00    0.80
   7  -2  -7  233.38    7.30
   7  -2  -7  225.38    8.10
  -7  -2   7  229.28    8.20
  -7   2   7  214.28    8.80
   7   2  -7  229.58    8.40
   7   2  -7  219.58    6.00
   6  -2  -7    0.10    1.00
   6  -2  -7   -0.80    0.80
  -6  -2   7   -0.40    1.20
   6   2  -7   -0.60    0.70
  -6   2   7   -0.60    1.40
   6   2  -7   -0.30    1.20
  -5  -2   7  200.18    6.60
   5  -2  -7  203.88    6.40
   5  -2  -7  184.38    6.50
   5   2  -7  192.48    5.60
  -5   2   7  188.88    7.60
   5   2  -7  193.98    7.10
   4  -2  -7   67.39    3.40
   4  -2  -7   73.49    3.40
  -4  -2   7   60.89    3.10
   4   2  -7   70.19    3.00
  -4   2   7   71.39    4.20
   4   2  -7   63.69    3.60
   3  -2  -7    5.60    1.20
   3  -2  -7    7.00    1.30
  -3  -2   7    5.10    1.10
   3   2  -7    3.90    1.30
   3   2  -7    6.30    1.20
  -3   2   7    2.60    1.40
  -2  -2   7   64.19    2.40
   2  -2  -7   60.19    3.00
   2  -2  -7   66.29    2.80
  -2   2   7   64.79    3.80
   2   2  -7   62.69    3.50
   2   2  -7   62.19    3.00
  -1  -2   7   45.10    1.90
   1  -2  -7   41.40    2.50
  -1  -2   7   49.30    2.30
   1  -2  -7   46.50    2.20
  -1   2   7   50.89    3.90
   1   2  -7   46.80    2.70
   0  -2   7  258.57    6.90
   0  -2  -7  259.97    7.50
   0  -2  -7  263.87    6.80
   0   2  -7  264.57    6.40
   0   2  -7  269.17    7.90
   0   2   7  267.27    8.70
   1  -2   7  107.79    3.70
  -1  -2  -7  108.89    4.00
  -1  -2  -7  109.99    3.50
  -1  -2  -7  108.49    4.40
  -1   2  -7  112.99    4.50
  -1   2  -7  110.79    3.60
  -2  -2  -7   15.20    1.30
   2  -2   7   14.50    1.50
  -2  -2  -7   14.30    2.00
  -2  -2  -7   13.40    1.60
  -2   2  -7   14.50    1.60
  -2   2  -7   16.80    2.00
   3  -2   7   91.19    3.50
  -3  -2  -7  108.09    3.80
  -3  -2  -7   92.39    4.40
   3   2   7   85.09    3.70
  -3   2  -7   80.59    4.00
  -3   2  -7   84.89    3.70
  -4  -2  -7    1.80    1.30
  -4  -2  -7    3.30    1.00
   4  -2   7    6.30    1.30
  -4   2  -7    3.10    1.30
  -4   2  -7    4.50    1.50
   4   2   7    4.10    1.20
  -5  -2  -7    1.30    0.90
  -5  -2  -7    0.40    1.20
   5  -2   7   -0.30    0.90
  -5   2  -7   -0.10    1.10
  -5   2  -7    4.10    1.60
   5   2   7    0.00    1.10
  -6  -2  -7   18.00    1.70
   6  -2   7   19.90    2.20
  -6  -2  -7   13.20    2.50
  -6   2  -7   16.60    2.30
   6   2   7   12.90    1.90
  -6   2  -7   16.80    2.50
  -7  -2  -7   42.50    4.30
   7  -2   7   36.10    3.10
  -7  -2  -7   38.00    2.30
  -7   2  -7   37.80    4.00
   7   2   7   30.40    3.00
  -7   2  -7   37.90    3.30
   8  -2   7    0.20    1.40
  -8  -2  -7    2.10    1.80
  -8  -2  -7    0.60    0.90
   8   2   7    3.00    1.50
  -8   2  -7    0.00    1.70
  -8   2  -7    2.90    1.50
   9  -2   7  102.69    5.10
  -9  -2  -7   98.79    6.40
  -9   2  -7   95.09    4.80
  -9   2  -7   94.49    7.20
   9   2   7   90.99    5.10
  10  -2   7    6.20    2.10
 -10  -2  -7    5.50    2.80
  10   2   7    0.20    1.70
 -10   2  -7    3.70    1.80
 -10   2  -7    6.50    2.90
  11  -2   7    0.60    1.80
 -11  -2  -7    2.40    2.70
 -11   2  -7    2.90    2.60
  11   2   7    5.80    2.10
  12  -2   7    4.30    2.20
 -12  -2  -7    5.60    2.90
  12   2   7    6.30    2.60
 -12   2  -7    0.10    2.50
  13  -2   7   31.00    4.20
 -13  -2  -7   19.60    5.10
 -13   2  -7   25.10    5.00
  13   2   7   32.50    4.50
  14  -2   7    2.80    2.40
 -14  -2  -7    0.90    3.50
 -14   2  -7    3.10    3.40
  14   2   7    7.00    3.30
  15  -2   7    9.90    3.40
 -15  -2  -7   10.40    4.20
 -15   2  -7    4.80    4.80
  15   2   7    5.30    3.70
 -16  -3   7   18.50    5.30
  16  -3  -7   27.60    5.30
  16   3  -7   27.20    5.60
 -16   3   7   26.30    5.70
  15  -3  -7    9.80    3.50
 -15  -3   7   12.00    4.40
  15   3  -7    6.80    3.80
 -15   3   7    6.80    4.30
  14  -3  -7   29.70    4.80
 -14  -3   7   34.20    5.50
 -14   3   7   28.60    5.40
  14   3  -7   33.00    5.40
 -13  -3   7   17.80    4.20
  13  -3  -7   16.00    3.70
  13   3  -7   14.90    4.00
 -13   3   7   15.50    4.40
 -12  -3   7    9.70    3.10
  12  -3  -7    5.50    2.90
 -12   3   7    6.00    3.20
  12   3  -7   13.80    3.90
 -11  -3   7    4.10    2.60
  11  -3  -7    6.30    2.50
 -11   3   7    0.50    2.40
  11   3  -7    3.70    2.30
 -11   3   7    2.80    2.20
 -10  -3   7   39.80    4.40
  10  -3  -7   41.50    4.50
 -10   3   7   42.30    4.90
 -10   3   7   40.70    5.20
  10   3  -7   40.20    4.80
   9  -3  -7   31.80    3.70
  -9  -3   7   25.30    3.40
   9   3  -7   32.00    4.20
  -9   3   7   37.70    4.60
   8  -3  -7   34.80    3.20
   8  -3  -7   33.90    3.70
  -8  -3   7   29.30    3.50
   8   3  -7   35.40    2.30
   8   3  -7   28.60    3.80
  -8   3   7   43.70    4.90
  -7  -3   7   29.10    3.10
   7  -3  -7   28.20    2.90
   7  -3  -7   28.90    3.20
   7   3  -7   25.00    3.40
   7   3  -7   27.80    2.20
  -7   3   7   18.20    3.20
   6  -3  -7    0.80    1.10
  -6  -3   7    1.30    1.20
   6  -3  -7   -0.20    1.20
   6   3  -7    4.20    1.70
   6   3  -7    2.00    1.10
  -6   3   7    4.50    1.80
   5  -3  -7  456.35   12.60
   5  -3  -7  471.15   12.70
  -5  -3   7  438.06   11.80
  -5   3   7  469.65   14.10
   5   3  -7  467.25   11.90
   5   3  -7  458.25   13.60
   4  -3  -7    1.00    1.10
   4  -3  -7    1.30    1.00
  -4  -3   7    0.10    0.80
  -4   3   7    0.70    1.40
   4   3  -7    2.60    1.50
   4   3  -7    1.20    1.00
  -3  -3   7  885.01   20.00
   3  -3  -7  903.61   21.40
   3  -3  -7  911.11   21.80
  -3   3   7  933.31   23.20
   3   3  -7  922.41   21.80
   3   3  -7  939.61   23.20
   2  -3  -7   68.59    3.30
  -2  -3   7   72.79    2.10
   2  -3  -7   74.19    3.70
  -2  -3   7   73.29    3.40
   2   3  -7   73.19    3.80
  -2   3   7   65.89    4.20
  -1  -3   7 1107.59   24.70
   1  -3  -7 1068.49   25.20
   1  -3  -7 1079.09   24.60
  -1   3   7 1060.39   26.50
   1   3  -7 1114.99   25.80
   0  -3   7  259.27    6.30
   0  -3  -7  279.77    8.20
   0  -3   7  278.47    7.80
   0  -3  -7  267.67    7.60
   0   3  -7  278.07    8.90
   0   3  -7  278.17    6.20
   0   3   7  266.87    9.40
   1  -3   7  193.28    6.20
  -1  -3  -7  203.98    7.00
  -1  -3  -7  197.88    6.50
  -1  -3  -7  201.78    6.00
  -1   3  -7  208.28    7.40
  -1   3  -7  193.38    5.20
  -2  -3  -7  178.68    5.70
  -2  -3  -7  185.48    6.20
   2  -3   7  187.38    6.10
  -2  -3  -7  192.88    6.90
  -2   3  -7  200.08    7.30
  -2   3  -7  197.98    5.60
   3  -3   7  767.32   18.20
  -3  -3  -7  752.02   17.60
  -3  -3  -7  749.33   18.20
  -3  -3  -7  770.52   19.40
  -3   3  -7  771.12   18.00
  -3   3  -7  762.92   19.70
  -4  -3  -7  146.29    6.20
   4  -3   7  151.48    5.50
  -4  -3  -7  153.68    5.30
  -4   3  -7  154.98    5.70
   4   3   7  142.99    5.90
  -4   3  -7  156.98    6.50
  -5  -3  -7  226.68    8.40
  -5  -3  -7  221.78    6.90
   5  -3   7  231.48    7.40
   5   3   7  227.78    7.80
  -5   3  -7  228.78    8.70
  -5   3  -7  234.48    8.00
  -6  -3  -7  146.39    6.70
  -6  -3  -7  145.29    5.10
   6  -3   7  151.48    5.80
  -6   3  -7  141.59    6.30
   6   3   7  158.98    6.20
  -6   3  -7  145.09    6.40
   7  -3   7   32.60    3.30
  -7  -3  -7   25.40    3.60
  -7  -3  -7   30.80    2.40
  -7   3  -7   36.10    3.80
  -7   3  -7   27.20    3.50
   7   3   7   25.20    3.00
   8  -3   7  194.68    7.30
  -8  -3  -7  176.48    5.70
  -8  -3  -7  180.28    8.40
  -8   3  -7  184.78    7.50
  -8   3  -7  187.68    8.40
   8   3   7  184.18    7.30
  -9  -3  -7   70.89    6.40
   9  -3   7   92.39    5.10
  -9   3  -7   90.99    7.10
  -9   3  -7   78.39    4.90
   9   3   7   74.99    4.90
 -10  -3  -7   11.60    3.40
  10  -3   7   10.90    2.80
 -10   3  -7   12.40    3.30
  10   3   7   10.10    2.50
 -10   3  -7   12.10    2.40
  11  -3   7    6.00    2.50
 -11  -3  -7    8.90    3.40
 -11   3  -7   10.20    2.60
 -11   3  -7   11.60    3.70
  11   3   7    6.20    2.40
 -12  -3  -7    5.50    3.40
  12  -3   7    3.40    2.60
  12   3   7    9.60    2.80
 -12   3  -7    3.30    3.30
 -13  -3  -7   -5.00    2.40
  13  -3   7    2.60    2.00
 -13   3  -7   -1.50    3.20
  13   3   7    3.40    2.70
  14  -3   7   14.90    3.90
 -14  -3  -7    7.80    4.40
  14   3   7   16.90    3.80
 -14   3  -7   13.10    4.50
 -15  -3  -7   12.90    5.00
  15  -3   7   20.00    4.30
  15   3   7   16.60    4.50
 -15   3  -7   15.10    5.40
 -15  -4   7    1.40    3.20
  15  -4  -7   -0.40    2.90
 -15   4   7    1.30    3.80
  15   4  -7    8.80    4.10
  14  -4  -7    1.90    2.70
 -14  -4   7   -1.80    3.50
 -14   4   7    5.20    3.80
  14   4  -7    5.70    3.50
 -13  -4   7   -1.50    2.70
  13  -4  -7    1.40    2.40
 -13   4   7    0.10    3.10
  13   4  -7    4.60    3.30
 -12  -4   7    2.40    2.30
  12  -4  -7    1.90    2.30
  12   4  -7   -1.50    2.30
 -12   4   7    6.20    5.50
 -12   4   7    1.40    3.10
  11  -4  -7   26.50    4.00
 -11  -4   7   13.70    3.40
 -11   4   7   23.80    4.90
 -11   4   7   23.60    4.30
  11   4  -7   16.40    3.90
  10  -4  -7   37.50    4.60
 -10  -4   7   35.20    4.50
 -10   4   7   41.90    5.40
  10   4  -7   39.20    5.00
 -10   4   7   34.80    5.00
   9  -4  -7   55.69    5.20
  -9  -4   7   58.39    5.20
   9   4  -7   64.69    6.00
  -9   4   7   55.19    5.70
  -9   4   7   57.09    6.00
   8  -4  -7    5.20    2.10
  -8  -4   7    6.90    2.10
  -8   4   7    0.10    2.10
   8   4  -7    4.60    1.50
   8   4  -7    3.90    2.20
   7  -4  -7   91.49    5.10
  -7  -4   7   87.39    4.50
   7  -4  -7   95.99    5.00
   7   4  -7   80.99    4.00
   7   4  -7   86.19    5.60
  -7   4   7   93.39    7.10
   6  -4  -7    3.40    1.60
   6  -4  -7    3.20    1.60
  -6  -4   7    8.60    1.70
  -6   4   7    4.20    1.90
   6   4  -7    6.40    1.60
   6   4  -7    5.40    2.20
   5  -4  -7  121.09    5.60
  -5  -4   7  116.59    4.40
   5  -4  -7  123.39    5.50
   5   4  -7  115.09    5.10
  -5   4   7  125.59    6.40
   5   4  -7  121.09    6.40
  -4  -4   7   15.10    1.50
   4  -4  -7   13.10    2.20
   4  -4  -7   12.60    2.20
   4   4  -7   12.60    2.70
   4   4  -7   15.70    2.40
  -4   4   7   15.30    2.80
  -3  -4   7    0.30    0.50
   3  -4  -7    4.30    1.50
   3  -4  -7    2.50    1.30
  -3  -4   7    0.00    1.00
   3   4  -7    1.20    1.30
  -3   4   7    1.90    1.60
   2  -4  -7   23.10    2.40
   2  -4  -7   16.10    2.40
  -2  -4   7   18.40    2.50
   2   4  -7   21.20    2.80
  -2   4   7   18.80    2.80
   1  -4  -7    9.30    1.70
  -1  -4   7    7.70    1.70
   1  -4  -7    6.80    1.70
  -1   4   7    7.30    2.00
   1   4  -7    8.40    2.10
   0  -4  -7    0.60    1.00
   0  -4  -7    0.00    0.90
   0  -4   7   -0.50    0.90
   0   4   7    3.30    1.80
   0   4  -7    1.40    1.60
  -1  -4  -7  226.68    7.20
   1  -4   7  228.28    7.40
  -1  -4  -7  220.28    7.50
  -1   4  -7  214.08    5.50
   1   4   7  222.98    8.80
  -1   4  -7  219.28    8.50
   2  -4   7    0.70    1.20
  -2  -4  -7    0.10    0.90
  -2  -4  -7   -0.40    1.10
  -2  -4  -7    0.90    0.90
  -2   4  -7   -0.40    0.80
  -2   4  -7   -1.90    1.10
   3  -4   7  109.59    4.80
  -3  -4  -7  100.49    4.30
  -3  -4  -7  103.39    4.60
  -3  -4  -7   95.49    5.00
  -3   4  -7   96.69    4.10
  -3   4  -7  104.39    5.80
  -4  -4  -7  141.59    5.30
  -4  -4  -7  141.19    5.50
  -4  -4  -7  142.09    6.40
   4  -4   7  142.99    5.90
  -4   4  -7  142.39    6.80
  -4   4  -7  151.18    5.70
  -5  -4  -7    8.10    1.60
   5  -4   7    9.20    1.90
  -5  -4  -7    7.20    1.90
  -5   4  -7    5.90    2.00
  -5   4  -7    7.90    2.00
   5   4   7    6.40    2.10
  -6  -4  -7   45.70    4.50
  -6  -4  -7   45.90    3.40
   6  -4   7   45.70    3.90
  -6   4  -7   46.30    4.50
   6   4   7   45.70    4.50
  -6   4  -7   45.40    4.20
  -7  -4  -7   18.40    3.40
  -7  -4  -7   14.60    2.00
   7  -4   7   11.60    2.30
   7   4   7   19.70    3.10
  -7   4  -7   11.60    2.70
  -7   4  -7   26.40    3.70
  -8  -4  -7    1.20    2.20
   8  -4   7    1.90    1.50
  -8  -4  -7   -0.50    1.10
   8   4   7    3.60    2.20
  -8   4  -7    2.10    2.10
  -8   4  -7    1.00    2.10
  -9  -4  -7   -0.90    2.10
   9  -4   7    2.80    2.00
   9   4   7    1.40    1.80
  -9   4  -7    1.00    1.90
  -9   4  -7   -1.20    1.90
 -10  -4  -7   12.50    3.40
  10  -4   7   17.60    3.10
 -10   4  -7   14.20    3.20
 -10   4  -7   17.00    3.90
  10   4   7   11.30    3.00
 -11  -4  -7   21.20    4.30
  11  -4   7   26.70    4.00
  11   4   7   19.40    3.70
 -11   4  -7   23.40    3.80
 -11   4  -7   22.40    4.60
  12  -4   7    7.00    2.80
 -12  -4  -7    6.10    3.30
  12   4   7    9.20    3.40
 -12   4  -7    5.00    3.80
 -13  -4  -7    2.00    2.90
  13  -4   7    3.80    2.90
 -13   4  -7    2.40    3.30
  13   4   7   -1.80    2.60
  14  -4   7   14.10    3.70
 -14  -4  -7    8.50    4.30
  14   4   7    8.60    3.70
 -14   4  -7   14.90    5.30
  15  -4   7    4.70    2.70
  15  -5  -7    0.50    3.10
 -15   5   7   -0.30    4.70
  15   5  -7    1.90    3.60
  14  -5  -7    7.60    3.60
 -14   5   7    9.00    4.50
  14   5  -7   20.90    5.30
 -13  -5   7   11.50    4.10
  13  -5  -7    5.00    3.20
  13   5  -7    4.50    4.00
 -13   5   7    5.90    3.60
 -12  -5   7   15.20    3.90
  12  -5  -7   19.70    4.30
 -12   5   7   24.10    4.90
 -12   5   7   20.70    4.80
  12   5  -7   19.00    4.60
 -11  -5   7    4.40    2.90
  11  -5  -7    2.40    2.60
  11   5  -7   11.10    3.60
 -11   5   7    3.50    3.20
 -11   5   7    5.70    3.30
  10  -5  -7    1.00    2.10
 -10  -5   7    3.90    2.10
 -10   5   7   -0.90    2.00
 -10   5   7    1.10    2.60
  10   5  -7   -1.90    2.00
  -9  -5   7    4.20    1.90
   9  -5  -7    0.40    1.80
   9   5  -7    0.70    2.10
  -9   5   7    3.20    2.90
  -9   5   7   -0.50    2.30
  -8  -5   7   -1.10    1.40
   8  -5  -7    2.00    2.10
   8   5  -7    0.20    1.60
  -8   5   7    0.50    2.10
  -8   5   7    1.60    2.40
   8   5  -7    1.20    2.30
   7  -5  -7   19.10    3.10
  -7  -5   7   14.40    2.30
  -7   5   7   15.70    4.00
   7   5  -7   12.40    3.20
   7   5  -7   18.90    2.60
  -7   5   7   21.00    3.70
   6  -5  -7   38.50    4.00
  -6  -5   7   40.60    3.20
   6  -5  -7   36.00    3.90
   6   5  -7   35.70    3.60
   6   5  -7   34.20    4.70
  -6   5   7   32.60    4.20
   5  -5  -7   86.99    5.00
   5  -5  -7   91.19    5.20
  -5  -5   7   82.19    3.50
  -5   5   7   92.99    5.90
   5   5  -7   80.99    7.10
   5   5  -7   86.79    4.90
   4  -5  -7  132.39    6.00
  -4  -5   7  127.39    3.80
   4  -5  -7  128.19    6.20
  -4   5   7  140.19    7.00
   4   5  -7  126.49    6.10
   3  -5  -7  667.33   17.80
   3  -5  -7  680.13   18.30
  -3  -5   7  654.63   17.60
   3   5  -7  679.73   18.60
  -3   5   7  671.43   19.00
   2  -5  -7  522.35   14.80
  -2  -5   7  507.05   14.30
   2  -5  -7  498.15   14.10
  -2   5   7  507.25   15.30
   2   5  -7  522.45   15.40
  -1  -5   7  765.92   19.30
   1  -5  -7  768.62   19.20
   1  -5  -7  738.13   19.70
   1   5  -7  754.02   20.70
  -1   5   7  721.13   20.40
   0  -5  -7  291.67    9.80
   0  -5  -7  295.57    9.40
   0  -5   7  269.27    9.30
   0   5  -7  338.37   11.50
   0   5   7  301.17   10.90
  -1  -5  -7  691.03   17.70
   1  -5   7  681.43   17.90
  -1  -5  -7  669.93   18.10
   1   5   7  681.83   19.50
  -1   5  -7  753.62   20.30
  -1   5  -7  661.73   14.80
  -2  -5  -7   21.60    2.70
   2  -5   7   19.10    2.60
  -2  -5  -7   14.90    2.40
  -2  -5  -7   24.10    3.00
  -2   5  -7   20.20    1.80
  -2   5  -7   25.00    3.80
  -3  -5  -7  294.27    9.40
   3  -5   7  286.67    9.60
  -3  -5  -7  274.47    9.70
  -3  -5  -7  280.17    8.90
  -3   5  -7  270.67   10.80
  -3   5  -7  276.67    8.10
  -4  -5  -7  135.69    5.80
  -4  -5  -7  131.89    6.40
  -4  -5  -7  132.49    5.60
   4  -5   7  140.39    6.30
  -4   5  -7  131.79    5.30
  -4   5  -7  125.89    7.10
  -5  -5  -7   63.89    4.50
  -5  -5  -7   48.10    4.50
   5  -5   7   49.30    4.30
  -5   5  -7   48.60    5.20
   5   5   7   56.59    5.40
  -5   5  -7   60.19    3.90
  -6  -5  -7   68.79    5.70
  -6  -5  -7   63.09    3.80
   6  -5   7   60.59    4.90
  -6   5  -7   65.49    4.30
  -6   5  -7   55.99    5.90
   6   5   7   68.29    5.80
  -7  -5  -7  129.89    7.10
   7  -5   7  108.59    6.00
  -7  -5  -7  117.99    5.20
  -7   5  -7  109.69    8.10
  -7   5  -7  115.69    6.10
   7   5   7  120.89    6.80
   8  -5   7   60.79    5.30
  -8  -5  -7   52.59    5.50
  -8   5  -7   55.19    5.80
   8   5   7   54.09    5.30
  -8   5  -7   63.79    5.70
   9  -5   7   -0.10    1.60
  -9  -5  -7    2.30    2.90
  -9   5  -7    0.70    2.30
  -9   5  -7   -1.20    2.30
   9   5   7    2.00    2.40
 -10  -5  -7  108.79    8.70
  10  -5   7   97.29    6.20
  10   5   7  101.39    7.50
 -10   5  -7   94.39    7.80
 -10   5  -7   79.19    6.70
 -11  -5  -7    3.00    4.20
  11  -5   7    2.90    2.40
 -11   5  -7    3.40    2.80
 -11   5  -7    4.50    3.30
  11   5   7    3.10    3.10
 -12  -5  -7   39.80    6.30
  12  -5   7   47.30    5.70
  12   5   7   56.69    6.20
 -12   5  -7   60.59    7.00
 -13  -5  -7    6.80    4.40
  13  -5   7    9.00    3.70
  13   5   7    4.10    3.70
 -13   5  -7    9.90    4.50
  14  -5   7    7.40    3.30
 -14  -5  -7    8.90    4.70
 -14   5  -7    4.70    3.90
  14   5   7    3.00    3.90
  14  -6  -7    1.20    2.90
 -14   6   7   -2.70    3.90
  14   6  -7   -0.40    4.10
  13  -6  -7    3.10    2.60
 -13   6   7    6.60    3.90
  13   6  -7    0.90    3.40
  12  -6  -7    2.30    2.80
 -12   6   7   -1.20    3.40
  12   6  -7    2.00    2.80
 -12   6   7    6.30    4.10
  11  -6  -7    4.90    2.70
  11   6  -7   -1.00    2.60
 -11   6   7    3.70    3.30
 -11   6   7    4.30    4.00
  10  -6  -7    4.20    3.00
 -10   6   7    5.10    3.60
  10   6  -7    8.40    3.30
 -10   6   7    6.20    3.10
   9  -6  -7    4.60    2.70
  -9   6   7    7.00    3.60
   9   6  -7    4.10    3.00
  -9   6   7    4.30    3.20
   8  -6  -7   11.20    3.10
   8   6  -7   21.90    4.20
  -8   6   7   18.00    4.90
  -8   6   7   18.00    4.10
   7  -6  -7    7.30    2.60
   7   6  -7    4.60    2.90
   7   6  -7    3.30    2.10
  -7   6   7    5.30    2.70
  -7   6   7    6.00    3.00
   6  -6  -7   15.60    3.00
   6   6  -7   17.10    3.90
   6   6  -7   14.00    2.80
  -6   6   7   18.50    3.50
  -6   6   7    7.10    3.40
   5  -6  -7    5.40    2.00
  -5   6   7    7.00    3.20
  -5   6   7    3.00    2.10
   5   6  -7    2.50    3.10
   5   6  -7    7.60    2.50
   4  -6  -7    8.70    2.50
  -4  -6   7   10.60    2.40
  -4   6   7   13.70    3.10
   4   6  -7   10.20    2.60
   3  -6  -7   37.80    4.20
   3  -6  -7   39.60    4.10
  -3  -6   7   38.20    4.00
   3   6  -7   42.10    4.70
  -3   6   7   40.90    4.60
   2  -6  -7    1.20    1.40
  -2  -6   7    1.10    1.60
   2  -6  -7    1.40    1.70
  -2   6   7    1.70    1.80
   2   6  -7   -0.20    1.60
  -1  -6   7   96.89    5.20
   1  -6  -7   89.99    5.50
   1  -6  -7   86.29    5.00
  -1   6   7   83.89    6.50
   1   6  -7   88.49    6.90
   0  -6   7   34.80    3.80
   0  -6  -7   31.70    3.90
   0  -6  -7   34.10    3.60
   0   6   7   42.90    4.80
   0   6  -7   48.60    5.50
   1  -6   7   26.00    3.30
  -1  -6  -7   43.40    4.10
  -1  -6  -7   35.80    3.90
  -1   6  -7   27.00    4.10
   1   6   7   31.70    4.10
   2  -6   7   94.79    5.40
  -2  -6  -7  118.79    5.80
  -2  -6  -7  112.39    6.00
  -2   6  -7  115.99    7.20
   2   6   7  114.59    6.80
  -3  -6  -7   16.20    2.90
   3  -6   7   11.40    2.50
  -3  -6  -7   10.30    2.30
  -3  -6  -7   15.20    2.80
  -3   6  -7   13.60    2.30
  -3   6  -7   13.60    3.40
   4  -6   7   74.99    5.70
  -4  -6  -7   73.69    5.70
  -4  -6  -7   66.99    5.10
  -4  -6  -7   60.09    4.60
  -4   6  -7   63.39    6.70
  -4   6  -7   68.09    3.90
   5  -6   7   64.79    5.40
  -5  -6  -7   57.39    5.10
  -5  -6  -7   58.19    4.60
  -5  -6  -7   71.89    5.20
  -5   6  -7   54.29    6.20
  -5   6  -7   61.19    4.00
  -6  -6  -7   -2.10    1.60
   6  -6   7   -1.10    1.30
  -6   6  -7    0.30    1.50
  -6   6  -7    0.00    1.90
   6   6   7    0.80    2.10
  -7  -6  -7    3.60    2.70
   7  -6   7    1.50    1.70
   7   6   7    3.80    2.50
   7   6   7    0.40    2.20
  -7   6  -7    0.70    2.40
  -7   6  -7   -1.20    1.40
   8  -6   7  103.19    6.50
  -8  -6  -7  102.49    6.70
  -8   6  -7  105.79    6.30
   8   6   7   98.29    7.80
  -8   6  -7   97.99    8.20
   9  -6   7    0.90    1.90
  -9  -6  -7    7.20    3.10
   9   6   7    1.10    2.40
  -9   6  -7   -2.70    2.30
  -9   6  -7    0.50    2.40
  10  -6   7    9.60    3.10
 -10  -6  -7    7.60    3.50
  10   6   7    4.20    3.30
 -10   6  -7    4.30    2.90
 -10   6  -7    3.60    3.10
  11  -6   7   -0.50    3.90
 -11  -6  -7    1.10    3.90
  11   6   7    2.10    2.70
 -11   6  -7    0.30    3.00
 -11   6  -7   -0.70    2.60
  12  -6   7    4.90    2.70
 -12  -6  -7    4.60    4.20
 -12   6  -7    1.70    3.40
 -12   6  -7    0.60    3.50
  12   6   7    1.10    3.40
  13  -6   7    0.40    4.20
 -13  -6  -7    7.10    4.90
 -13   6  -7    3.30    4.30
  13   6   7    1.40    3.80
  13  -7  -7   12.10    3.90
  13   7  -7    5.20    3.90
  12  -7  -7    9.50    3.80
 -12   7   7   10.70    4.90
  12   7  -7   12.50    4.70
 -12   7   7    6.00    3.90
  11  -7  -7    8.20    3.40
 -11   7   7   15.10    4.80
 -11   7   7   10.30    4.20
  11   7  -7   13.00    4.50
  10  -7  -7    2.10    2.90
 -10   7   7    2.00    3.10
 -10   7   7    7.60    4.00
  10   7  -7    8.30    3.70
   9  -7  -7   30.20    4.70
  -9   7   7   29.20    5.00
   9   7  -7   40.10    6.00
  -9   7   7   30.60    5.90
   8  -7  -7    0.20    2.20
   8   7  -7    2.00    3.20
  -8   7   7    2.90    3.10
  -8   7   7   -2.70    2.80
   7  -7  -7   55.49    5.70
  -7   7   7   48.60    7.20
  -7   7   7   45.70    5.70
   7   7  -7   46.10    6.10
   7   7  -7   59.79    5.50
   6  -7  -7   13.80    3.20
  -6   7   7   15.70    3.80
  -6   7   7    8.30    4.00
   6   7  -7   12.00    3.30
   6   7  -7   12.10    4.00
   5  -7  -7   30.40    4.20
   5   7  -7   36.40    4.80
  -5   7   7   22.10    5.00
  -5   7   7   35.20    4.80
   5   7  -7   29.70    5.30
   4  -7  -7    0.50    1.80
  -4  -7   7    2.90    1.80
   4   7  -7    0.40    2.40
  -4   7   7   -2.20    2.00
  -4   7   7    0.30    2.10
  -3  -7   7   51.59    4.80
   3  -7  -7   35.40    4.30
   3   7  -7   45.00    5.30
  -3   7   7   51.39    5.40
  -3   7   7   46.30    6.80
  -2  -7   7    8.20    2.50
   2  -7  -7    5.60    2.20
   2   7  -7   10.40    3.10
  -2   7   7    3.40    2.20
  -2   7   7    6.30    3.50
   1  -7  -7  142.89    7.10
  -1  -7   7  144.89    7.00
  -1   7   7  147.29   11.60
  -1   7   7  140.39    7.40
   1   7  -7  117.79    9.00
   0  -7   7   50.29    4.80
   0  -7  -7   49.70    4.80
   0   7   7   59.89    7.10
   0   7   7   56.39    5.60
   0   7  -7   47.10    5.90
  -1  -7  -7   71.99    5.70
   1  -7   7   60.19    5.30
   1   7   7   74.69    6.40
  -1   7  -7   71.99    7.30
   1   7   7   89.39    8.70
  -2  -7  -7  106.59    5.90
   2  -7   7  113.59    6.40
   2   7   7  114.49    9.90
   2   7   7  118.89    7.20
  -2   7  -7   96.09    8.40
   3  -7   7   10.40    2.70
  -3  -7  -7    8.90    2.50
   3   7   7    9.30    3.10
   3   7   7    9.70    3.60
  -3   7  -7    5.40    3.00
   4  -7   7  101.09    6.30
  -4  -7  -7   87.79    5.40
  -4   7  -7   88.79    8.40
   4   7   7   92.39    8.50
  -5  -7  -7   28.30    3.60
   5  -7   7   30.70    4.20
  -5  -7  -7   24.40    3.80
   5   7   7   24.90    4.80
  -5   7  -7   17.70    4.20
  -6  -7  -7   54.79    5.50
   6  -7   7   58.09    5.60
   6   7   7   65.59    7.00
  -6   7  -7   46.50    6.10
   6   7   7   61.49    6.70
   7  -7   7   22.60    3.90
  -7  -7  -7   33.10    4.70
   7   7   7   25.20    4.90
  -7   7  -7   33.60    5.70
   7   7   7   32.20    5.20
   8  -7   7   65.99    6.40
  -8  -7  -7   59.39    6.30
  -8   7  -7   58.19    6.90
   8   7   7   66.59    6.90
   9  -7   7    7.10    2.80
  -9  -7  -7   17.50    4.30
   9   7   7   12.30    3.50
  -9   7  -7    7.90    3.90
 -10  -7  -7   21.20    5.20
  10  -7   7   10.80    3.90
  10   7   7   11.20    4.10
 -10   7  -7    8.90    4.10
  11  -7   7   -3.40    2.30
 -11  -7  -7   -1.90    3.10
 -11   7  -7    3.40    3.80
  11   7   7   -2.60    3.00
  12  -7   7    5.80    3.40
 -12  -7  -7    8.10    4.50
 -12   7  -7   13.40    5.00
  12   7   7   13.30    4.20
  11  -8  -7    0.60    2.80
  11   8  -7    5.90    3.60
 -11   8   7    1.10    4.40
 -11   8   7   -2.40    3.10
  10  -8  -7    6.20    3.30
 -10   8   7   -0.50    3.40
 -10   8   7    3.30    4.20
  10   8  -7    1.20    3.60
   9  -8  -7    0.10    2.70
  -9   8   7    2.40    3.60
   9   8  -7    4.10    3.90
  -9   8   7    2.20    3.60
   8  -8  -7   -0.30    2.30
  -8   8   7    2.00    3.90
  -8   8   7   -4.30    2.50
   8   8  -7    0.30    3.40
   7  -8  -7   -1.50    2.20
   7   8  -7    4.30    4.00
  -7   8   7    3.20    3.20
   7   8  -7    0.90    2.80
  -7   8   7    0.90    3.30
   6  -8  -7    0.20    2.40
  -6   8   7   10.40    4.20
   6   8  -7    7.00    4.80
   6   8  -7    3.80    3.20
  -6   8   7    0.40    3.20
   5  -8  -7   45.20    5.60
  -5   8   7   76.49    7.10
   5   8  -7   60.59    6.20
  -5   8   7   69.69    8.80
  -4  -8   7    3.50    2.20
   4  -8  -7   -0.90    2.00
   4   8  -7   -0.50    2.10
  -4   8   7   -2.00    2.70
  -4   8   7    0.20    3.20
  -3  -8   7    3.70    2.10
   3  -8  -7    5.00    2.60
  -3   8   7    4.90    3.00
   3   8  -7    2.30    2.70
  -3   8   7    1.40    3.20
  -2  -8   7   18.80    3.40
   2  -8  -7   11.10    3.00
  -2   8   7   14.50    4.70
  -2   8   7   22.20    4.00
   2   8  -7   21.20    4.20
   1  -8  -7   67.99    6.20
  -1  -8   7   56.89    5.80
   1   8  -7   76.39    7.70
  -1   8   7   73.69    6.70
  -1   8   7   80.79    9.00
   0  -8   7   27.00    4.00
   0  -8  -7   28.50    4.20
   0   8   7   25.70    4.30
   0   8   7   17.90    4.30
   0   8  -7   19.80    4.40
   1  -8   7   18.30    3.40
  -1  -8  -7   16.40    3.30
  -1   8  -7   17.80    4.50
   1   8   7   17.70    4.50
   1   8   7   28.50    4.70
   2  -8   7   61.89    6.00
  -2  -8  -7   65.39    5.70
  -2   8  -7   74.79    8.20
   2   8   7   67.39    6.50
   2   8   7   60.39    7.50
  -3  -8  -7   12.00    3.00
   3  -8   7   16.50    3.60
   3   8   7   13.40    3.70
  -3   8  -7   10.50    3.90
   3   8   7   11.70    4.10
   4  -8   7    7.90    2.80
  -4  -8  -7   11.50    3.00
  -4   8  -7    7.90    3.60
   4   8   7    7.70    3.50
   4   8   7   12.10    4.00
   5  -8   7    1.00    2.40
  -5  -8  -7   -0.20    1.90
  -5   8  -7    2.70    3.00
   5   8   7    5.10    3.50
   5   8   7    0.40    4.20
   6  -8   7   20.60    4.20
  -6  -8  -7   11.50    4.20
   6   8   7   16.40    4.60
  -6   8  -7   10.50    4.10
   6   8   7    8.00    3.80
  -7  -8  -7   -0.10    3.90
   7  -8   7    2.70    2.70
   7   8   7    2.40    3.20
  -7   8  -7   -2.30    2.90
   8  -8   7    1.30    2.40
   8   8   7    2.90    3.90
  -8   8  -7    0.80    2.90
   9  -8   7    0.70    2.40
   9   8   7    2.10    3.80
  -9   8  -7   -2.10    3.10
  10  -8   7   10.50    3.90
  10   8   7    8.10    4.40
 -10   8  -7    6.20    4.60
   9  -9  -7    8.30    3.70
   9   9  -7    4.80    4.50
  -9   9   7    3.60    4.20
   8  -9  -7   -2.50    2.30
  -8   9   7   -3.40    4.30
   8   9  -7    3.30    4.00
   7  -9  -7   12.70    3.80
  -7   9   7    0.00    4.00
   7   9  -7    4.20    4.00
   6  -9  -7    0.30    2.30
  -6   9   7    3.90    4.10
   6   9  -7   -2.40    3.40
   6   9  -7    0.40    3.10
   5  -9  -7   42.30    5.60
  -5   9   7   22.10    5.80
   5   9  -7   38.90    5.90
   4  -9  -7   -1.30    2.00
  -4  -9   7    0.80    2.40
  -4   9   7    2.20    3.40
   4   9  -7    0.00    2.80
  -3  -9   7   15.60    3.70
   3  -9  -7   20.10    4.30
  -3   9   7   17.00    5.40
   3   9  -7   20.10    5.00
  -2  -9   7   -2.00    2.10
   2  -9  -7   -3.10    2.10
   2   9  -7   -1.40    2.60
  -2   9   7   -4.10    2.80
  -1  -9   7   -1.40    2.00
   1  -9  -7    1.60    2.40
   1   9  -7   -1.20    3.10
  -1   9   7   -1.20    2.90
   0  -9  -7    1.60    2.40
   0  -9   7    1.00    2.40
   0   9  -7    2.80    3.10
   0   9   7   -2.20    3.40
   1  -9   7    9.80    3.30
  -1  -9  -7    8.40    3.10
   1   9   7    0.20    3.50
  -1   9  -7    6.90    3.80
  -2  -9  -7   62.39    6.20
   2  -9   7   56.29    6.00
   2   9   7   63.79    8.70
  -2   9  -7   66.59    8.20
   3  -9   7   30.40    4.90
  -3  -9  -7   21.70    4.50
  -3   9  -7   14.40    5.00
   3   9   7   15.70    4.90
  -4  -9  -7   40.60    5.20
   4  -9   7   44.00    5.80
  -4   9  -7   42.60    6.90
   4   9   7   38.20    6.60
   5  -9   7   -0.40    2.40
  -5  -9  -7    2.90    2.80
   5   9   7    6.70    5.10
  -5   9  -7    5.20    3.90
   6  -9   7   30.00    5.00
   6   9   7   44.80    6.80
   6   9   7   34.40    6.60
  -6   9  -7   28.40    5.90
   7  -9   7    3.80    2.90
  -7   9  -7   -4.20    3.10
   7   9   7    0.20    4.10
   8  -9   7    9.80    3.60
  -8   9  -7    6.10    4.60
   8   9   7    6.60   15.00
   6 -10  -7    2.30    3.50
   6  10  -7   -1.80    3.80
  -6  10   7    0.90    4.30
   6  10  -7   -3.70    4.20
   5 -10  -7    2.10    3.30
   5  10  -7   10.30    7.10
  -5  10   7   -0.20    4.00
  -4 -10   7    0.90    2.60
   4 -10  -7   -0.40    2.50
  -4  10   7   -0.40    3.90
   4  10  -7   -1.90    4.40
  -3 -10   7   10.00    3.70
   3 -10  -7    6.10    3.10
   3  10  -7   10.90    4.60
  -3  10   7    5.30    4.90
   2 -10  -7    9.10    4.60
  -2 -10   7   -1.00    3.00
   2  10  -7    4.20    4.50
  -2  10   7    3.30    4.60
   1 -10  -7    4.20    3.50
  -1 -10   7    4.30    2.80
  -1  10   7    3.30    4.50
   1  10  -7    4.10    3.60
   0 -10   7    2.50    3.00
   0 -10  -7   14.30    3.80
   0  10  -7    6.00    4.00
   0  10   7   19.30    6.40
   1 -10   7    9.40    3.50
  -1 -10  -7   14.10    4.00
   1  10   7    7.50    5.00
  -1  10  -7    8.50    4.80
   2 -10   7    7.00    3.50
  -2 -10  -7    9.80    3.50
   2  10   7    2.50    4.60
  -2  10  -7    7.10    4.30
  -3 -10  -7   -2.00    2.60
   3 -10   7    2.90    3.00
   3  10   7   -2.20    3.80
  -3  10  -7    5.20    4.60
   4 -10   7   18.50    4.30
  -4 -10  -7   22.50    4.60
   4  10   7   26.90    6.40
  -4  10  -7   19.10    5.60
   5 -10   7    5.50    3.50
  -5 -10  -7    3.20    3.00
   5  10   7   -1.70    4.30
  -5  10  -7   -0.80    4.00
  16   0  -8    1.40    3.30
 -16   0   8    3.60    4.00
  15   0  -8  143.69    9.10
 -15   0   8  140.29   11.00
  14   0  -8   11.10    3.70
 -14   0   8   11.20    3.90
  13   0  -8   12.00    3.40
 -13   0   8   12.30    3.70
 -12   0   8  193.48    9.90
  12   0  -8  219.88    9.70
 -11   0   8  101.19    6.70
  11   0  -8  107.99    6.40
  10   0  -8  259.77   10.00
 -10   0   8  273.17   11.00
  -9   0   8  195.88    8.70
   9   0  -8  195.48    5.70
   9   0  -8  186.78    7.90
   8   0  -8   32.90    2.30
  -8   0   8   21.90    3.30
   8   0  -8   34.30    3.60
   7   0  -8  294.07    7.90
   7   0  -8  297.97    9.70
  -7   0   8  307.67   10.30
  -6   0   8   22.10    2.90
   6   0  -8   21.80    1.90
   6   0  -8   15.20    2.20
  -5   0   8  272.57    8.80
   5   0  -8  273.87    7.30
   5   0  -8  255.57    8.10
   4   0  -8   87.79    3.80
  -4   0   8   87.29    4.20
   4   0  -8   93.39    3.40
   3   0  -8  140.09    4.70
   3   0  -8  138.99    4.40
  -3   0   8  140.89    5.40
   2   0  -8  749.33   17.00
  -2   0   8  729.83   18.00
   2   0  -8  745.13   16.80
   1   0  -8   87.49    3.30
   1   0  -8   89.29    2.80
  -1   0   8   86.69    3.90
   0   0  -8  229.58    5.30
   0   0  -8  226.88    6.40
   0   0  -8  228.78    6.60
  -1   0  -8 1112.59   24.70
  -1   0  -8 1068.39   24.20
   2   0   8  227.18    4.80
  -2   0  -8  219.48    4.90
  -2   0  -8  223.08    6.40
  -2   0  -8  208.88    6.80
  -3   0  -8   48.40    3.00
   3   0   8   45.50    1.70
  -3   0  -8   45.40    2.40
   4   0   8    6.00    0.90
  -4   0  -8    5.90    1.10
  -4   0  -8    4.30    1.40
   5   0   8  177.28    5.30
  -5   0  -8  176.58    5.60
  -5   0  -8  186.38    7.00
  -6   0  -8  897.11   20.60
  -6   0  -8  903.41   23.00
   6   0   8  898.71   20.70
   7   0   8   19.70    2.20
  -7   0  -8   11.70    2.50
  -7   0  -8   14.60    1.80
   8   0   8  107.29    4.80
  -8   0  -8  103.39    6.00
  -8   0  -8  103.99    4.00
   9   0   8  288.67    9.30
  -9   0  -8  297.07    8.10
  -9   0  -8  275.67   11.10
  10   0   8  169.68    7.00
 -10   0  -8  161.48    8.50
  11   0   8   78.39    4.90
 -11   0  -8   72.89    6.90
  12   0   8   96.89    5.90
 -12   0  -8  104.39    8.90
 -13   0  -8   81.39    8.20
  13   0   8  102.59    6.40
 -14   0  -8   -0.20    3.50
  14   0   8    5.10    3.00
  15   0   8   14.90    4.10
 -15   0  -8   20.30    5.10
 -16  -1   8    7.40    4.00
  16  -1  -8    0.30    3.10
  16   1  -8    3.00    3.70
 -16   1   8    7.80    4.00
  15  -1  -8    2.60    3.10
 -15  -1   8    0.10    3.50
  15   1  -8    4.60    3.00
 -15   1   8    2.80    3.40
  14  -1  -8    2.00    2.60
 -14  -1   8    2.60    3.00
 -14   1   8    1.70    3.00
  14   1  -8    0.10    2.40
 -13  -1   8    1.50    2.40
  13  -1  -8   -0.70    2.30
 -13   1   8   -2.70    2.50
  13   1  -8   -0.90    2.20
  12  -1  -8   12.60    3.20
 -12  -1   8   15.20    3.60
  12   1  -8   15.20    3.50
 -12   1   8   11.90    3.60
 -11  -1   8   18.50    3.60
  11  -1  -8   15.50    3.30
  11   1  -8   17.70    3.50
 -11   1   8   21.00    3.90
 -10  -1   8   13.20    3.30
  10  -1  -8   19.30    3.40
  10  -1  -8   16.30    2.00
 -10   1   8   17.70    3.60
  10   1  -8   22.40    3.70
   9  -1  -8   19.50    2.10
   9  -1  -8   14.10    2.90
  -9  -1   8   19.40    3.20
   9   1  -8   18.30    1.60
   9   1  -8   20.00    3.20
  -9   1   8   18.10    3.20
   8  -1  -8    8.30    1.70
   8  -1  -8   14.00    2.50
  -8  -1   8   10.60    2.50
   8   1  -8   13.10    1.40
   8   1  -8   10.50    2.20
  -8   1   8    8.20    2.40
   7  -1  -8   43.20    3.90
  -7  -1   8   41.50    4.00
   7  -1  -8   41.60    2.90
   7   1  -8   37.30    3.70
   7   1  -8   34.00    2.00
  -7   1   8   37.10    4.00
   6  -1  -8   30.10    3.10
  -6  -1   8   32.80    3.30
   6  -1  -8   25.70    2.30
  -6   1   8   30.70    3.40
   6   1  -8   30.30    3.10
   6   1  -8   29.50    2.10
   5  -1  -8  261.07    7.30
   5  -1  -8  242.78    7.80
  -5  -1   8  263.07    8.20
   5   1  -8  246.48    8.00
  -5   1   8  240.18    8.60
   5   1  -8  256.37    6.80
   4  -1  -8  223.68    6.60
   4  -1  -8  223.48    6.90
  -4  -1   8  233.28    7.30
  -4   1   8  219.78    7.90
   4   1  -8  227.18    6.30
   4   1  -8  236.78    7.20
  -3  -1   8   18.50    2.00
   3  -1  -8   18.40    1.80
   3  -1  -8   16.80    1.70
  -3   1   8   17.70    2.20
   3   1  -8   17.70    1.60
   3   1  -8   24.10    2.20
  -2  -1   8   27.40    2.20
   2  -1  -8   28.40    1.70
   2  -1  -8   27.10    2.10
  -2   1   8   29.90    2.90
   2   1  -8   26.20    2.00
   2   1  -8   28.20    2.20
  -1  -1   8   33.50    2.50
   1  -1  -8   37.60    1.60
   1  -1  -8   31.90    2.00
   1   1  -8   37.40    2.20
   1   1  -8   38.00    2.00
  -1   1   8   40.40    3.30
   0  -1  -8   11.60    1.40
   0  -1  -8   12.80    0.90
   0  -1  -8   10.00    1.60
   0   1  -8    8.90    1.40
   0   1  -8   10.50    1.30
   1  -1   8 1256.07   26.40
  -1  -1  -8 1239.78   28.30
  -1  -1  -8 1258.57   27.60
  -1  -1  -8 1246.78   26.10
  -1   1  -8 1272.67   28.00
  -1   1  -8 1219.18   27.50
   2  -1   8 1670.23   35.00
  -2  -1  -8 1670.63   36.10
  -2  -1  -8 1641.74   37.00
  -2   1  -8 1696.53   36.60
  -2   1  -8 1636.54   36.40
   2   1   8 1657.73   34.80
  -3  -1  -8   64.79    2.90
  -3  -1  -8   75.49    3.90
   3  -1   8   62.79    2.40
  -3   1  -8   70.89    3.50
   3   1   8   62.09    2.30
  -3   1  -8   64.79    3.10
  -4  -1  -8   65.89    3.00
  -4  -1  -8   73.99    4.10
   4  -1   8   68.99    2.70
  -4   1  -8   70.39    3.90
  -4   1  -8   78.79    3.50
   4   1   8   69.29    2.80
   5  -1   8  131.59    4.50
  -5  -1  -8  137.99    4.60
  -5   1  -8  123.79    4.90
  -5   1  -8  142.99    5.90
   5   1   8  138.59    4.60
  -6  -1  -8   -1.00    0.80
   6  -1   8    0.40    0.90
  -6  -1  -8    0.60    1.40
   6   1   8    0.40    1.00
  -6   1  -8    1.40    1.40
  -6   1  -8    0.70    0.90
  -7  -1  -8   34.00    2.40
  -7  -1  -8   41.00    4.30
   7  -1   8   33.60    2.80
   7   1   8   32.30    2.90
  -7   1  -8   33.80    3.80
  -7   1  -8   35.90    2.90
  -8  -1  -8   24.10    2.00
   8  -1   8   21.60    2.60
  -8  -1  -8   23.10    3.50
  -8   1  -8   24.30    2.50
  -8   1  -8   23.80    3.60
   8   1   8   29.20    3.00
  -9  -1  -8  115.29    4.10
   9  -1   8  111.19    5.20
  -9  -1  -8  118.29    7.00
  -9   1  -8  105.59    4.60
   9   1   8  108.39    5.20
  -9   1  -8  109.29    6.60
  10  -1   8   15.30    2.60
 -10  -1  -8   11.50    3.20
  10   1   8   16.00    2.70
 -10   1  -8   16.50    3.50
 -10   1  -8   16.30    2.20
  11  -1   8   20.40    3.10
 -11  -1  -8   11.00    3.20
 -11   1  -8   17.30    4.20
  11   1   8   22.00    3.40
  12  -1   8   29.40    3.90
 -12  -1  -8   28.50    4.90
  12   1   8   23.50    3.80
 -12   1  -8   36.20    5.60
 -13  -1  -8    2.00    2.90
  13  -1   8    1.20    2.10
  13   1   8   -1.80    2.30
 -13   1  -8   -1.40    2.60
 -14  -1  -8    8.10    3.90
  14  -1   8    2.20    2.50
  14   1   8    2.40    2.80
 -14   1  -8    6.90    4.10
 -15  -1  -8    1.80    3.40
  15  -1   8   -1.30    2.70
 -15   1  -8    2.20    3.60
 -16  -2   8   12.40    4.10
  16  -2  -8   14.70    4.40
  16   2  -8   14.70    4.80
 -16   2   8   15.00    5.00
  15  -2  -8   40.80    6.10
 -15  -2   8   51.09    6.90
  15   2  -8   61.79    7.30
 -15   2   8   30.10    5.70
  14  -2  -8    3.40    2.90
 -14  -2   8    2.80    3.30
  14   2  -8   10.40    3.50
 -14   2   8    9.30    3.50
  13  -2  -8   99.09    8.00
 -13  -2   8   79.19    7.60
 -13   2   8   88.49    8.40
  13   2  -8  111.59    8.80
 -12  -2   8   -0.50    2.50
  12  -2  -8    0.40    2.00
 -12   2   8   -0.10    2.40
  12   2  -8   -0.70    2.30
 -11  -2   8   33.90    4.50
  11  -2  -8   32.90    4.30
  11   2  -8   31.10    4.30
 -11   2   8   37.10    4.20
 -11   2   8   31.90    4.80
 -10  -2   8    5.70    2.60
  10  -2  -8    3.30    1.50
  10  -2  -8    7.90    2.60
 -10   2   8    1.60    2.30
  10   2  -8   11.00    2.90
   9  -2  -8  262.37    9.80
  -9  -2   8  263.67    9.80
   9  -2  -8  257.27    8.10
  -9   2   8  260.97   10.60
   9   2  -8  248.48    9.70
   9   2  -8  249.28    6.60
   8  -2  -8   57.39    3.40
  -8  -2   8   60.19    4.80
   8  -2  -8   62.69    5.00
   8   2  -8   57.49    2.50
   8   2  -8   66.19    5.20
  -8   2   8   49.10    5.00
  -7  -2   8   35.10    3.60
   7  -2  -8   25.70    3.00
   7  -2  -8   27.40    2.60
  -7   2   8   28.80    3.70
   7   2  -8   28.00    3.30
   7   2  -8   30.90    2.10
   6  -2  -8    0.20    1.00
   6  -2  -8   -0.50    1.10
  -6  -2   8    1.40    1.20
   6   2  -8    2.90    1.30
   6   2  -8    1.20    0.80
  -6   2   8   -2.40    1.50
   5  -2  -8  341.87    9.90
   5  -2  -8  346.27    9.70
  -5  -2   8  342.27    9.90
  -5   2   8  360.06   11.40
   5   2  -8  344.67   10.50
   5   2  -8  336.37    9.00
   4  -2  -8 1320.97   29.50
   4  -2  -8 1301.77   29.50
  -4  -2   8 1316.57   29.20
   4   2  -8 1286.77   28.90
   4   2  -8 1300.67   30.20
  -4   2   8 1307.97   31.20
   3  -2  -8  229.08    6.80
   3  -2  -8  242.08    7.20
  -3  -2   8  235.98    6.60
   3   2  -8  228.18    7.50
   3   2  -8  236.08    6.90
  -3   2   8  217.68    8.10
   2  -2  -8  310.97    8.10
  -2  -2   8  294.97    7.70
   2  -2  -8  298.37    8.60
   2   2  -8  312.47    9.10
  -2   2   8  302.37    9.80
   2   2  -8  312.67    8.60
   1  -2  -8  218.38    6.10
  -1  -2   8  224.68    6.20
  -1  -2   8  222.78    6.10
   1  -2  -8  216.48    6.70
  -1   2   8  230.78    8.00
   1   2  -8  225.88    7.00
   0  -2  -8   55.79    2.80
   0  -2  -8   54.19    2.30
   0  -2   8   58.79    2.40
   0   2  -8   51.89    3.00
   0   2   8   61.29    4.50
   0   2  -8   51.09    2.20
  -1  -2  -8    3.90    1.30
   1  -2   8    5.00    1.00
  -1  -2  -8    5.20    0.90
  -1  -2  -8    3.40    1.00
  -1   2  -8    6.30    1.40
  -1   2  -8    5.20    1.00
   2  -2   8  503.05   12.00
  -2  -2  -8  479.05   13.30
  -2  -2  -8  515.95   12.60
  -2  -2  -8  489.75   11.50
  -2   2  -8  515.05   13.30
  -2   2  -8  500.05   12.30
   3  -2   8   92.99    3.50
  -3  -2  -8   83.49    4.40
  -3  -2  -8   98.49    3.80
  -3   2  -8   92.79    4.10
  -3   2  -8  100.69    4.40
   3   2   8   91.39    3.70
  -4  -2  -8  644.84   15.60
  -4  -2  -8  669.93   17.30
   4  -2   8  636.74   15.40
  -4   2  -8  660.13   16.50
  -4   2  -8  661.43   16.70
   4   2   8  632.24   15.50
  -5  -2  -8   32.20    2.50
  -5  -2  -8   35.30    3.50
   5  -2   8   34.80    2.70
  -5   2  -8   31.60    3.10
  -5   2  -8   33.00    3.10
   5   2   8   36.10    2.70
  -6  -2  -8  155.28    6.90
  -6  -2  -8  154.98    5.10
   6  -2   8  151.38    5.50
   6   2   8  153.08    5.50
  -6   2  -8  156.38    6.10
  -6   2  -8  144.09    6.50
  -7  -2  -8  166.78    5.40
  -7  -2  -8  171.28    7.70
   7  -2   8  168.28    6.10
  -7   2  -8  171.18    7.40
  -7   2  -8  172.98    6.50
   7   2   8  163.38    6.10
  -8  -2  -8  475.35   15.30
   8  -2   8  496.15   13.30
  -8  -2  -8  464.75   11.70
   8   2   8  469.55   13.20
  -8   2  -8  474.15   13.30
  -8   2  -8  471.05   15.00
   9  -2   8   81.79    4.60
  -9  -2  -8   79.19    6.90
   9   2   8   89.79    5.00
  -9   2  -8   87.69    4.60
  -9   2  -8   81.99    6.70
  10  -2   8  333.07   10.90
 -10  -2  -8  318.87   12.90
 -10   2  -8  341.37   12.90
 -10   2  -8  337.07   10.40
  10   2   8  360.06   11.30
 -11  -2  -8  114.89    9.10
  11  -2   8  133.49    6.50
 -11   2  -8  122.29    7.90
  11   2   8  114.89    6.20
 -12  -2  -8  174.98   10.00
  12  -2   8  177.88    8.10
 -12   2  -8  179.28    9.90
  12   2   8  175.88    8.10
  13  -2   8   37.80    4.70
 -13  -2  -8   35.20    5.80
 -13   2  -8   37.20    6.20
  13   2   8   38.50    4.90
 -14  -2  -8   18.00    5.10
  14  -2   8   24.30    4.00
  14   2   8   28.90    4.60
 -14   2  -8   20.50    5.30
  15  -2   8   44.50    5.50
 -15  -2  -8   33.10    6.30
 -15   2  -8   35.50    6.60
 -16  -3   8    6.10    3.90
  16  -3  -8    2.00    3.00
  16   3  -8    8.00    4.00
 -16   3   8    1.20    4.10
 -15  -3   8   -0.90    3.30
  15  -3  -8    1.40    2.70
  15   3  -8   -0.60    2.80
 -15   3   8   -0.50    3.70
 -14  -3   8    8.30    3.70
  14  -3  -8    3.60    2.80
  14   3  -8   -0.30    2.70
 -14   3   8    3.10    3.40
  13  -3  -8   10.90    3.30
 -13  -3   8    7.40    3.30
 -13   3   8    5.90    3.40
  13   3  -8   10.20    3.50
  12  -3  -8    2.40    2.30
 -12  -3   8    1.00    2.50
  12   3  -8    1.30    2.50
 -12   3   8    0.60    2.50
  11  -3  -8   41.10    5.00
 -11  -3   8   50.09    5.20
 -11   3   8   39.90    5.60
  11   3  -8   42.20    5.20
 -11   3   8   46.80    5.20
  10  -3  -8   13.10    2.90
 -10  -3   8   10.70    3.00
  10   3  -8    9.70    3.00
 -10   3   8   10.90    3.20
   9  -3  -8    4.40    2.20
   9  -3  -8    4.40    1.80
  -9  -3   8    2.80    1.90
   9   3  -8    3.00    2.20
  -9   3   8    7.40    2.70
   8  -3  -8   14.70    2.50
  -8  -3   8   12.20    2.50
   8  -3  -8   12.90    2.50
  -8   3   8   11.20    2.80
   8   3  -8   12.80    3.00
   8   3  -8   13.40    1.60
   7  -3  -8   74.89    4.40
   7  -3  -8   88.39    4.40
  -7  -3   8   71.49    4.30
   7   3  -8   76.19    3.40
   7   3  -8   78.59    4.90
  -7   3   8   75.99    6.00
  -6  -3   8  119.89    5.10
   6  -3  -8  127.99    5.60
   6  -3  -8  129.79    5.40
  -6   3   8  123.29    6.40
   6   3  -8  122.29    4.60
   6   3  -8  119.89    6.00
   5  -3  -8    2.60    1.30
  -5  -3   8    2.80    1.30
   5  -3  -8    1.80    1.20
   5   3  -8    2.10    1.70
   5   3  -8    2.10    1.20
  -5   3   8    2.30    1.70
  -4  -3   8  402.06   10.30
   4  -3  -8  415.36   11.30
   4  -3  -8  412.36   11.50
  -4   3   8  415.96   12.80
   4   3  -8  371.56   10.80
   4   3  -8  423.06   12.50
   3  -3  -8   66.79    3.40
   3  -3  -8   69.09    3.70
  -3  -3   8   63.49    2.60
   3   3  -8   74.19    4.60
   3   3  -8   72.09    3.70
  -3   3   8   71.19    5.20
  -2  -3   8   25.70    1.40
   2  -3  -8   28.30    2.40
   2  -3  -8   30.60    2.90
  -2  -3   8   31.10    2.50
   2   3  -8   28.80    2.90
  -2   3   8   35.70    3.70
  -1  -3   8   21.50    1.30
   1  -3  -8   23.10    2.10
  -1  -3   8   20.50    2.00
   1  -3  -8   23.70    2.50
  -1   3   8   18.00    2.80
   1   3  -8   21.30    2.50
   0  -3   8   10.70    1.50
   0  -3  -8    7.70    1.30
   0  -3  -8    7.70    1.50
   0   3   8   10.00    2.40
   0   3  -8    7.90    1.80
   0   3  -8    8.90    1.20
  -1  -3  -8   29.10    2.70
  -1  -3  -8   26.70    2.90
  -1  -3  -8   28.30    2.30
   1  -3   8   29.20    2.50
  -1   3  -8   24.10    2.80
  -1   3  -8   25.50    1.60
  -2  -3  -8   70.89    3.50
  -2  -3  -8   60.69    3.80
  -2  -3  -8   66.19    3.00
   2  -3   8   76.29    3.40
  -2   3  -8   73.89    4.20
  -2   3  -8   71.69    3.00
  -3  -3  -8    1.20    0.90
  -3  -3  -8    1.80    1.30
   3  -3   8    1.10    1.00
  -3  -3  -8    0.60    1.10
  -3   3  -8    0.10    1.10
  -3   3  -8    0.10    1.00
  -4  -3  -8    1.50    1.30
  -4  -3  -8    0.30    0.90
   4  -3   8    0.00    0.90
   4   3   8    2.10    1.40
  -4   3  -8    1.00    1.20
  -4   3  -8    0.60    1.10
  -5  -3  -8   11.50    1.70
  -5  -3  -8   11.20    2.20
   5  -3   8   14.10    2.00
   5   3   8   15.60    2.30
  -5   3  -8   14.10    2.70
  -5   3  -8    9.50    2.00
  -6  -3  -8   11.80    2.50
  -6  -3  -8   15.10    1.90
   6  -3   8   19.50    2.50
  -6   3  -8   13.20    2.40
   6   3   8   17.20    2.50
  -6   3  -8   15.20    2.50
   7  -3   8   29.60    3.10
  -7  -3  -8   22.30    3.60
  -7  -3  -8   28.40    2.50
  -7   3  -8   29.80    3.80
   7   3   8   29.80    3.20
  -7   3  -8   31.50    3.60
  -8  -3  -8    6.00    1.40
   8  -3   8    8.20    2.00
  -8  -3  -8    9.80    2.70
   8   3   8    8.30    2.10
  -8   3  -8    9.80    2.70
  -8   3  -8    7.30    2.20
  -9  -3  -8   11.00    3.00
   9  -3   8   14.90    2.70
   9   3   8   16.10    2.90
  -9   3  -8    8.90    2.90
  -9   3  -8   13.50    2.70
  10  -3   8   10.10    2.50
 -10  -3  -8    5.00    2.60
 -10   3  -8    9.80    3.00
 -10   3  -8    7.60    2.20
  10   3   8   10.60    2.60
 -11  -3  -8   27.40    5.10
  11  -3   8   19.00    3.30
  11   3   8   21.60    3.60
 -11   3  -8   25.00    3.40
 -11   3  -8   22.60    4.40
  12  -3   8   29.10    4.20
 -12  -3  -8   38.20    6.10
 -12   3  -8   38.30    5.60
  12   3   8   30.60    4.40
  13  -3   8    0.80    2.00
 -13  -3  -8    0.00    3.10
 -13   3  -8   -0.20    3.00
  13   3   8    2.50    2.50
 -14  -3  -8    1.90    3.20
  14  -3   8    5.60    2.80
 -14   3  -8    3.20    3.80
  14   3   8    4.30    3.10
 -15  -3  -8   16.50    5.10
  15  -3   8    7.70    3.70
 -15   3  -8   20.30    5.70
  15  -4  -8   57.19    6.90
 -15  -4   8   59.59    7.20
 -15   4   8   53.49    7.50
  15   4  -8   67.19    8.00
 -14  -4   8    1.10    3.30
  14  -4  -8    1.10    2.40
  14   4  -8   -0.70    3.10
 -14   4   8   -0.10    3.20
  13  -4  -8   52.89    6.10
 -13  -4   8   51.69    6.00
 -13   4   8   57.29    7.20
  13   4  -8   54.39    6.60
 -12  -4   8    8.10    3.30
  12  -4  -8   11.90    3.50
  12   4  -8    5.90    3.10
 -12   4   8    8.60    4.20
 -12   4   8    9.90    3.80
 -11  -4   8  246.98   10.30
  11  -4  -8  224.28   10.10
  11   4  -8  229.28   10.60
 -11   4   8  263.77   12.00
 -11   4   8  229.78   10.80
 -10  -4   8   -0.60    1.90
  10  -4  -8    2.20    2.10
  10   4  -8    4.00    2.60
 -10   4   8    3.40    2.70
 -10   4   8    0.70    2.40
  -9  -4   8  135.29    6.60
   9  -4  -8  133.39    6.90
   9   4  -8  142.49    7.80
  -9   4   8  146.79    8.20
   8  -4  -8   13.90    2.70
  -8  -4   8   20.80    2.90
   8  -4  -8   18.40    2.90
   8   4  -8   18.60    2.20
  -8   4   8   23.70    4.30
   8   4  -8   20.10    3.60
   7  -4  -8  152.18    6.60
   7  -4  -8  170.78    7.10
  -7  -4   8  153.38    6.20
   7   4  -8  162.98    7.90
   7   4  -8  158.28    5.80
  -7   4   8  156.28    7.90
   6  -4  -8   14.00    2.30
   6  -4  -8   11.50    2.30
  -6  -4   8   14.80    2.10
   6   4  -8   14.70    2.20
  -6   4   8   14.10    2.90
   6   4  -8   11.60    2.70
   5  -4  -8   13.80    2.40
  -5  -4   8   17.50    1.90
   5  -4  -8   18.20    2.50
   5   4  -8   15.60    2.30
   5   4  -8   14.10    2.80
  -5   4   8   15.70    3.00
   4  -4  -8   12.20    2.20
   4  -4  -8    8.50    1.80
  -4  -4   8   12.10    1.30
   4   4  -8    9.30    2.40
   4   4  -8    9.60    1.90
  -4   4   8    4.80    1.90
   3  -4  -8   60.29    3.60
   3  -4  -8   61.29    3.80
  -3  -4   8   58.79    1.90
  -3  -4   8   59.99    3.50
   3   4  -8   60.59    4.50
  -3   4   8   70.49    5.60
  -2  -4   8  463.35   12.50
   2  -4  -8  468.05   13.20
   2  -4  -8  450.15   12.40
  -2   4   8  460.85   14.20
   2   4  -8  453.75   13.30
   1  -4  -8    1.40    1.20
   1  -4  -8    2.00    1.20
  -1  -4   8    1.10    1.10
  -1   4   8   -0.80    1.30
   1   4  -8   -2.20    1.20
   0  -4  -8   70.29    3.70
   0  -4  -8   70.29    3.90
   0  -4   8   73.39    3.70
   0   4   8   62.59    5.10
   0   4  -8   72.79    4.60
  -1  -4  -8    0.20    0.90
  -1  -4  -8    1.20    1.10
   1  -4   8    0.20    1.10
  -1   4  -8   -0.10    0.70
  -1   4  -8    1.00    1.40
   1   4   8   -1.90    1.30
   2  -4   8  146.79    5.70
  -2  -4  -8  144.49    6.20
  -2  -4  -8  148.39    5.80
  -2  -4  -8  142.79    5.30
  -2   4  -8  143.99    4.60
  -2   4  -8  148.19    6.80
  -3  -4  -8   19.80    2.70
  -3  -4  -8   19.80    2.40
   3  -4   8   22.00    2.50
  -3  -4  -8   20.90    2.20
  -3   4  -8   19.70    2.10
  -3   4  -8   24.50    3.30
  -4  -4  -8  190.28    6.80
   4  -4   8  194.08    7.00
  -4  -4  -8  198.78    6.50
  -4  -4  -8  198.48    7.90
  -4   4  -8  203.48    8.40
  -4   4  -8  206.08    6.80
   5  -4   8  135.29    5.70
  -5  -4  -8  140.89    6.60
  -5  -4  -8  133.29    5.30
   5   4   8  135.99    6.40
  -5   4  -8  137.29    5.80
  -5   4  -8  142.79    6.90
  -6  -4  -8  317.97    9.40
  -6  -4  -8  314.37   11.30
   6  -4   8  314.17   10.00
  -6   4  -8  318.87   10.50
  -6   4  -8  308.97   11.10
   6   4   8  301.97   10.40
  -7  -4  -8   37.50    4.50
  -7  -4  -8   40.50    3.30
   7  -4   8   33.00    3.60
  -7   4  -8   39.90    4.30
   7   4   8   39.40    4.10
  -7   4  -8   37.30    4.10
  -8  -4  -8  251.67   10.50
   8  -4   8  232.58    8.80
  -8  -4  -8  253.87    7.70
   8   4   8  244.08    9.20
  -8   4  -8  223.08    9.50
  -8   4  -8  247.48    9.90
  -9  -4  -8  144.09    8.30
   9  -4   8  173.28    7.50
  -9   4  -8  156.28    8.10
   9   4   8  164.48    7.40
  -9   4  -8  168.48    7.90
  10  -4   8   31.60    4.00
 -10  -4  -8   40.10    5.50
 -10   4  -8   36.70    4.40
  10   4   8   33.60    4.30
 -10   4  -8   38.20    5.00
  11  -4   8   37.60    4.60
 -11  -4  -8   30.90    5.30
  11   4   8   48.30    5.10
 -11   4  -8   38.70    5.50
 -11   4  -8   43.50    4.80
 -12  -4  -8   35.80    5.50
  12  -4   8   57.39    5.80
 -12   4  -8   50.19    6.70
  12   4   8   44.50    5.40
 -13  -4  -8   50.89    6.90
  13  -4   8   61.29    6.20
  13   4   8   59.19    6.20
 -13   4  -8   61.49    7.80
  14  -4   8   18.30    4.00
 -14  -4  -8   16.60    5.30
 -14   4  -8   23.40    5.60
  15  -5  -8    4.10    3.90
  15   5  -8    5.50    4.40
  14  -5  -8    2.10    3.00
 -14   5   8   -2.20    3.20
  14   5  -8    4.20    3.50
  13  -5  -8    1.20    2.70
 -13   5   8    2.00    3.20
  13   5  -8    7.70    3.80
 -12  -5   8    8.10    3.70
  12  -5  -8    1.30    2.60
 -12   5   8   12.00    4.10
 -12   5   8    9.10    3.70
  12   5  -8   12.60    3.90
 -11  -5   8   10.60    3.30
  11  -5  -8    4.30    2.50
  11   5  -8   16.80    4.00
 -11   5   8   11.10    4.30
 -11   5   8   11.20    4.00
 -10  -5   8    6.10    2.40
  10  -5  -8   -1.70    2.00
  10   5  -8   -1.00    2.30
 -10   5   8    2.10    2.60
 -10   5   8   -2.00    2.40
   9  -5  -8   92.59    6.00
  -9  -5   8  101.49    5.50
  -9   5   8   89.69    8.20
  -9   5   8   95.99    8.10
   9   5  -8   95.19    7.70
   8  -5  -8    6.80    2.50
  -8  -5   8    5.60    1.90
   8   5  -8   10.60    2.10
  -8   5   8    1.60    2.30
   8   5  -8    8.30    3.00
  -8   5   8    2.30    3.70
   7  -5  -8   25.50    3.60
  -7  -5   8   23.00    2.70
   7  -5  -8   24.60    3.60
   7   5  -8   18.20    3.80
   7   5  -8   22.50    2.80
  -7   5   8   19.00    3.80
   6  -5  -8   -1.10    1.40
   6  -5  -8    0.20    1.40
  -6  -5   8   -0.60    1.30
  -6   5   8    3.70    2.30
   6   5  -8    1.70    1.60
   6   5  -8    3.50    2.40
   5  -5  -8   30.70    3.60
  -5  -5   8   25.50    2.10
   5  -5  -8   19.30    2.90
   5   5  -8   31.20    3.50
   5   5  -8   17.40    3.60
  -5   5   8   29.80    4.10
   4  -5  -8    8.90    2.10
  -4  -5   8    5.10    1.00
   4  -5  -8    6.40    2.10
   4   5  -8    8.60    2.60
  -4   5   8    9.40    2.30
   4   5  -8   10.50    2.20
  -3  -5   8   18.90    2.60
   3  -5  -8   19.40    3.00
   3  -5  -8   27.40    3.10
   3   5  -8   20.90    3.20
  -3   5   8   17.90    3.10
  -2  -5   8   60.49    3.90
   2  -5  -8   58.09    3.80
   2  -5  -8   60.39    5.00
  -2   5   8   65.09    5.60
   2   5  -8   67.29    5.60
   1  -5  -8   20.50    2.60
  -1  -5   8   13.00    2.30
   1  -5  -8   16.20    2.60
  -1   5   8   21.10    3.40
   1   5  -8   10.70    2.60
   0  -5  -8    8.80    1.90
   0  -5  -8    4.40    1.70
   0  -5   8    8.60    2.10
   0   5   8    1.60    1.90
   0   5  -8    3.30    2.00
   1  -5   8    2.90    1.40
  -1  -5  -8    0.70    1.10
  -1  -5  -8    1.90    1.40
   1   5   8    2.60    1.90
  -1   5  -8    0.10    0.60
  -1   5  -8    1.10    1.80
  -2  -5  -8   16.40    2.50
  -2  -5  -8   19.70    2.50
  -2  -5  -8   13.70    2.40
   2  -5   8   13.20    2.20
  -2   5  -8   14.10    1.50
  -2   5  -8   15.60    3.00
   3  -5   8   19.80    2.70
  -3  -5  -8   23.10    3.00
  -3  -5  -8   15.50    2.30
  -3  -5  -8   22.60    3.00
  -3   5  -8   25.80    3.90
  -3   5  -8   25.70    2.40
  -4  -5  -8    7.80    1.80
  -4  -5  -8    5.80    2.00
   4  -5   8    8.70    2.00
  -4  -5  -8    6.40    1.70
  -4   5  -8    9.40    1.90
  -4   5  -8    4.50    2.30
   5  -5   8    3.00    1.80
  -5  -5  -8    1.90    1.40
  -5  -5  -8    0.50    1.50
  -5   5  -8   -2.50    1.50
   5   5   8   -0.30    1.60
  -5   5  -8   -1.20    1.40
  -6  -5  -8   20.40    3.50
  -6  -5  -8   17.60    2.50
   6  -5   8   15.60    2.90
  -6   5  -8   15.40    3.50
   6   5   8   16.20    3.30
  -6   5  -8   15.00    2.60
  -7  -5  -8   26.30    4.50
  -7  -5  -8   23.00    2.70
   7  -5   8   31.90    3.80
   7   5   8   22.80    3.80
  -7   5  -8   25.40    3.50
  -7   5  -8   26.90    4.10
   8  -5   8    3.30    1.90
  -8  -5  -8    0.90    1.70
  -8  -5  -8    1.20    2.40
   8   5   8    6.10    2.30
  -8   5  -8    5.00    2.30
  -8   5  -8    5.00    2.60
   9  -5   8    9.60    2.50
  -9  -5  -8    3.80    3.00
  -9   5  -8    8.60    3.00
   9   5   8    7.40    2.50
  -9   5  -8    9.00    2.70
  10  -5   8   -0.50    2.00
 -10  -5  -8   -0.60    2.80
  10   5   8   -1.50    2.00
 -10   5  -8   -3.40    2.10
 -10   5  -8    2.60    2.50
 -11  -5  -8   19.70    4.70
  11  -5   8   16.10    3.50
 -11   5  -8   15.50    3.60
  11   5   8   17.20    3.60
 -11   5  -8   22.20    4.40
 -12  -5  -8    3.40    3.70
  12  -5   8    2.10    2.40
  12   5   8   -1.20    2.70
 -12   5  -8   -1.70    2.80
  13  -5   8    9.50    3.80
 -13  -5  -8   16.00    5.50
 -13   5  -8    7.40    4.30
  13   5   8   16.00    4.60
  14  -5   8    5.60    3.20
 -14  -5  -8    5.20    4.90
 -14   5  -8    7.70    5.00
  14  -6  -8    0.80    2.80
  14   6  -8   -5.20    3.20
 -14   6   8   -4.20    3.80
  13  -6  -8   57.39    6.90
 -13   6   8   61.79    8.10
  13   6  -8   53.69    7.20
  12  -6  -8   -5.10    2.40
  12   6  -8   -0.50    2.70
 -12   6   8    4.20    3.50
 -12   6   8   -1.20    3.40
  11  -6  -8   76.69    7.30
 -11   6   8   85.69    8.70
  11   6  -8   76.39    7.70
 -11   6   8   61.09    7.70
  10  -6  -8   -0.40    2.10
 -10   6   8   -0.30    2.20
 -10   6   8   -0.40    2.80
  10   6  -8    6.60    3.20
   9  -6  -8  101.09    6.60
   9   6  -8  107.89    8.70
  -9   6   8   82.99    7.70
  -9   6   8  105.09    9.60
   8  -6  -8    2.60    2.20
   8   6  -8    0.10    2.40
  -8   6   8    4.20    2.90
  -8   6   8   -1.70    2.50
   7  -6  -8   -0.20    1.90
  -7   6   8    1.70    3.00
  -7   6   8    2.50    2.40
   7   6  -8    2.40    3.20
   7   6  -8   -1.40    1.50
   6  -6  -8   16.50    3.10
   6   6  -8   13.50    2.80
  -6   6   8   17.90    3.60
   6   6  -8   16.90    4.20
   5  -6  -8    4.20    2.10
   5  -6  -8   11.80    2.90
   5   6  -8   13.50    3.70
  -5   6   8    6.30    2.60
   5   6  -8    7.70    2.20
   4  -6  -8   30.90    3.70
  -4  -6   8   31.70    3.80
   4  -6  -8   25.60    3.60
   4   6  -8   30.70    4.10
  -4   6   8   38.70    4.80
   3  -6  -8   41.20    4.40
  -3  -6   8   32.30    3.70
   3  -6  -8   26.20    3.50
  -3   6   8   39.20    4.60
   3   6  -8   35.80    4.30
   2  -6  -8   69.49    5.70
   2  -6  -8   75.09    4.70
  -2  -6   8   70.19    4.60
   2   6  -8   62.19    5.80
  -2   6   8   81.99    6.50
   1  -6  -8    1.10    1.70
   1  -6  -8   -1.90    1.50
  -1  -6   8    0.80    1.80
  -1   6   8    0.00    1.90
   1   6  -8   -3.00    1.30
   0  -6   8  344.37   11.40
   0  -6  -8  358.16   11.40
   0  -6  -8  344.17   11.80
   0   6  -8  364.96   13.30
   0   6   8  346.77   12.80
  -1  -6  -8    3.20    1.80
  -1  -6  -8    0.60    1.60
   1  -6   8    4.00    2.00
  -1   6  -8    5.10    2.30
   1   6   8    2.80    2.50
   2  -6   8   81.19    5.10
  -2  -6  -8   82.19    5.10
  -2  -6  -8   87.59    5.00
   2   6   8   76.49    6.60
  -2   6  -8   76.19    6.90
  -3  -6  -8   10.00    2.70
   3  -6   8   10.40    2.50
  -3  -6  -8    7.40    2.10
  -3  -6  -8   15.20    2.60
  -3   6  -8    9.60    2.90
  -4  -6  -8   83.79    4.90
  -4  -6  -8   86.89    5.60
  -4  -6  -8   90.29    5.20
   4  -6   8   75.89    5.00
  -4   6  -8   83.79    7.30
  -4   6  -8   88.39    5.00
  -5  -6  -8   10.70    2.90
  -5  -6  -8    4.50    2.00
  -5  -6  -8    5.90    2.00
   5  -6   8    4.30    2.00
  -5   6  -8    4.50    2.80
  -5   6  -8    5.40    2.00
  -6  -6  -8   18.10    2.80
   6  -6   8   18.60    3.30
  -6  -6  -8   14.40    3.10
  -6   6  -8   15.20    2.80
   6   6   8   13.50    3.50
  -6   6  -8   13.20    3.60
  -7  -6  -8   16.10    3.90
   7  -6   8   16.00    3.10
   7   6   8   13.50    3.50
  -7   6  -8   15.20    3.00
  -7   6  -8   11.10    3.30
   8  -6   8   59.49    5.70
  -8  -6  -8   45.80    5.70
  -8   6  -8   60.89    5.80
   8   6   8   56.69    6.00
  -8   6  -8   40.80    5.60
   9  -6   8   49.90    5.30
  -9  -6  -8   42.10    5.80
   9   6   8   44.80    5.30
  -9   6  -8   38.40    5.60
  -9   6  -8   55.09    5.70
 -10  -6  -8   39.70    5.90
  10  -6   8   37.20    4.90
 -10   6  -8   46.20    5.70
 -10   6  -8   50.09    6.30
  10   6   8   47.20    5.50
 -11  -6  -8   50.69    7.00
  11  -6   8   43.10    5.40
 -11   6  -8   47.70    6.00
  11   6   8   57.99    6.30
 -11   6  -8   57.99    7.00
  12  -6   8    8.30    3.50
 -12  -6  -8    7.70    4.20
 -12   6  -8    2.70    3.90
 -12   6  -8   12.60    4.40
  12   6   8   11.20    4.20
 -13  -6  -8   14.60    5.20
  13  -6   8   15.80    4.30
  13   6   8   28.80    7.90
 -13   6  -8   30.60    5.90
  12  -7  -8    0.60    2.90
 -12   7   8   -1.70    3.70
  12   7  -8    1.20    3.30
 -12   7   8    7.10    4.00
  11  -7  -8    3.50    3.10
 -11   7   8    5.10    3.80
  11   7  -8    4.50    3.60
 -11   7   8    8.70    4.30
  10  -7  -8    2.60    2.50
 -10   7   8   10.50    4.10
 -10   7   8    4.20    3.80
  10   7  -8   -0.70    3.20
   9  -7  -8    2.20    2.90
   9   7  -8    0.10    3.00
  -9   7   8   -0.90    3.50
  -9   7   8   -1.10    2.50
   8  -7  -8    8.00    3.10
  -8   7   8   10.70    4.20
   8   7  -8    7.40    3.80
  -8   7   8    8.70    3.50
   7  -7  -8    3.80    2.40
   7   7  -8    5.00    2.40
  -7   7   8   -0.90    2.50
   7   7  -8    9.70    3.70
  -7   7   8    5.20    3.00
   6  -7  -8    4.90    2.40
   6   7  -8    5.70    3.30
  -6   7   8    4.50    2.70
  -6   7   8    1.60    3.30
   6   7  -8    5.60    2.70
   5  -7  -8    0.80    2.00
   5   7  -8   -1.60    2.70
   5   7  -8    0.90    2.20
  -5   7   8   -1.20    2.30
  -5   7   8    0.40    2.70
  -4  -7   8   64.29    5.40
   4  -7  -8   53.39    5.20
  -4   7   8   75.39    6.70
  -4   7   8   61.99    7.60
   4   7  -8   64.09    6.20
  -3  -7   8   45.40    4.60
   3  -7  -8   63.99    5.70
  -3   7   8   45.00    5.10
  -3   7   8   56.69    7.30
   3   7  -8   52.69    5.70
   2  -7  -8    3.00    2.10
  -2  -7   8    2.30    1.90
   2   7  -8    1.40    2.30
  -2   7   8    2.60    2.70
   1  -7  -8   50.79    4.90
  -1  -7   8   72.69    5.90
   1   7  -8   53.29    6.00
  -1   7   8   57.89    5.90
   0  -7   8    4.20    2.00
   0  -7  -8    1.90    2.20
   0   7  -8    6.30    2.70
   0   7   8    3.20    2.50
   1  -7   8    7.70    2.50
  -1  -7  -8    9.10    2.70
  -1  -7  -8    6.30    2.30
   1   7   8    8.90    3.00
  -1   7  -8   11.10    3.30
  -2  -7  -8    0.00    1.70
   2  -7   8    1.70    1.90
   2   7   8    4.50    2.70
  -2   7  -8    1.50    2.20
  -3  -7  -8    9.20    2.70
   3  -7   8    9.00    2.80
  -3   7  -8   12.10    3.60
   3   7   8   10.50    3.50
   4  -7   8   41.00    4.50
  -4  -7  -8   31.40    3.80
  -4   7  -8   39.50    5.60
  -5  -7  -8   24.90    3.90
   5  -7   8   27.80    4.00
  -5  -7  -8   28.00    3.70
   5   7   8   19.50    4.90
  -5   7  -8   17.60    4.10
  -6  -7  -8    2.80    2.60
   6  -7   8   -0.40    2.10
   6   7   8   -1.00    2.80
   6   7   8   -1.20    2.60
  -6   7  -8   -2.50    2.20
   7  -7   8    6.70    2.60
  -7  -7  -8   13.40    3.60
   7   7   8    9.50    3.90
  -7   7  -8    4.30    3.00
   7   7   8    9.00    3.70
  -8  -7  -8   -0.90    2.70
   8  -7   8    0.50    2.20
   8   7   8    2.10    2.80
  -8   7  -8    2.60    2.80
  -9  -7  -8   -1.50    3.00
   9  -7   8    3.50    2.90
  -9   7  -8    0.70    3.00
   9   7   8   -0.10    2.80
 -10  -7  -8    1.50    3.90
  10  -7   8    0.80    2.30
  10   7   8    1.80    3.30
 -10   7  -8   -1.30    2.90
 -11  -7  -8    0.60    3.40
  11  -7   8    2.40    3.20
  11   7   8   -1.10    3.10
 -11   7  -8    0.40    3.40
  12  -7   8    3.40    3.50
  12   7   8   -3.80    2.70
 -12   7  -8    0.80    4.40
  11  -8  -8   16.30    4.30
  11   8  -8   18.50    5.00
 -11   8   8   14.40    5.20
 -11   8   8   20.70    5.90
  10  -8  -8    2.80    3.00
 -10   8   8    3.00    3.00
  10   8  -8   -0.60    3.30
 -10   8   8    1.80    4.10
   9  -8  -8    9.90    3.50
   9   8  -8    7.00    4.40
  -9   8   8    4.80    3.70
  -9   8   8    9.60    5.10
   8  -8  -8   -3.30    2.00
  -8   8   8    1.80    3.20
  -8   8   8    1.20    3.30
   8   8  -8    3.70    3.50
   7  -8  -8   39.10    5.60
  -7   8   8   36.70    7.00
   7   8  -8   29.40    4.70
  -7   8   8   35.70    5.70
   7   8  -8   26.50    5.70
   6  -8  -8   22.80    4.30
   6   8  -8   20.10    4.20
   6   8  -8   22.50    5.40
  -6   8   8   19.60    5.40
  -6   8   8   15.20    4.20
   5  -8  -8   36.20    5.00
  -5   8   8   24.50    4.70
  -5   8   8   24.30    5.70
   5   8  -8   30.50    4.80
   5   8  -8   36.50    6.20
   4  -8  -8   52.89    5.60
  -4  -8   8   49.70    5.20
  -4   8   8   49.00    7.90
   4   8  -8   55.19    6.10
  -4   8   8   70.89    6.80
   3  -8  -8    0.90    2.10
  -3  -8   8    2.50    2.20
  -3   8   8    1.70    3.30
  -3   8   8    0.30    2.50
   3   8  -8    2.00    2.60
   2  -8  -8   38.60    4.80
  -2  -8   8   31.80    4.20
   2   8  -8   23.70    4.60
  -2   8   8   29.00    6.20
  -2   8   8   28.60    4.80
   1  -8  -8    9.60    2.80
  -1  -8   8   18.80    3.40
  -1   8   8    2.90    3.50
  -1   8   8   10.40    3.20
   1   8  -8   15.30    4.00
   0  -8  -8   12.40    3.20
   0  -8   8   20.40    3.60
   0   8   8   11.90    3.60
   0   8  -8   26.60    4.90
   0   8   8   13.00    4.40
  -1  -8  -8    2.00    2.00
   1  -8   8    2.30    2.40
  -1   8  -8    3.70    2.80
   1   8   8   -0.90    2.70
   1   8   8   -1.50    2.30
  -2  -8  -8   90.89    5.90
   2  -8   8  102.89    6.50
   2   8   8   93.89    7.90
   2   8   8   82.29    8.80
  -2   8  -8   75.29    7.90
  -3  -8  -8   -0.10    2.00
   3  -8   8    2.70    2.20
  -3   8  -8    4.80    3.40
   3   8   8    2.20    3.20
   3   8   8    1.20    3.30
   4  -8   8   39.10    4.90
  -4  -8  -8   42.40    4.90
   4   8   8   43.10    6.10
  -4   8  -8   50.09    7.00
   4   8   8   46.00    6.50
   5  -8   8    1.40    2.40
  -5  -8  -8    1.00    2.40
   5   8   8    5.50    3.90
   5   8   8    9.10    4.00
  -5   8  -8    2.30    3.10
   6  -8   8   39.50    5.10
  -6  -8  -8   38.30    5.50
  -6   8  -8   47.60    7.20
   6   8   8   37.90    6.20
   6   8   8   47.10    6.50
  -7  -8  -8    5.10    3.80
   7  -8   8   12.10    3.50
  -7   8  -8   15.60    4.80
   7   8   8   11.40    4.50
  -8  -8  -8   11.70    4.60
   8  -8   8   22.20    4.40
   8   8   8   14.80    4.60
  -8   8  -8   14.70    4.30
   9  -8   8    7.30    3.20
  -9   8  -8    7.30    4.30
   9   8   8   16.60    5.10
  10  -8   8   15.60    4.40
 -10   8  -8    2.20    4.10
  10   8   8   12.20    4.70
   9  -9  -8   -1.50    3.00
   9   9  -8    4.20    4.30
  -9   9   8    7.20    5.50
  -9   9   8    1.60    4.50
   8  -9  -8    1.20    3.30
   8   9  -8    2.90    4.10
  -8   9   8   -1.30    3.80
  -8   9   8   -4.60    4.40
   7  -9  -8   -3.60    2.30
   7   9  -8    3.20    4.20
  -7   9   8    6.80    4.20
   6  -9  -8   -0.60    2.00
   6   9  -8    1.00    3.60
  -6   9   8    1.20    4.10
   6   9  -8    0.80    2.70
   5  -9  -8    2.60    2.60
  -5   9   8   -1.10    3.10
   5   9  -8    7.40    4.00
   5   9  -8    1.80    2.90
   4  -9  -8    4.00    2.90
  -4  -9   8    0.60    2.50
  -4   9   8    1.30    3.80
   4   9  -8   -1.70    2.80
  -3  -9   8    2.80    2.40
   3  -9  -8    3.00    2.70
  -3   9   8    1.10    3.50
   3   9  -8   -1.50    3.20
   2  -9  -8   11.00    3.30
  -2  -9   8   12.00    3.40
  -2   9   8   10.30    4.60
   2   9  -8    5.10    3.80
  -1  -9   8   -0.60    2.10
   1  -9  -8    2.60    2.70
   1   9  -8    0.30    2.90
  -1   9   8   -3.80    2.90
   0  -9  -8    1.90    2.50
   0  -9   8   -0.80    2.00
   0   9  -8    5.50    3.50
   0   9   8    9.20    4.50
  -1  -9  -8   -0.40    2.50
   1  -9   8    0.80    2.10
  -1   9  -8   -0.20    3.10
   1   9   8    3.50    3.80
  -2  -9  -8   10.80    3.30
   2  -9   8   -2.50    2.10
   2   9   8    5.40    4.00
  -2   9  -8    6.00    3.50
   3  -9   8    1.90    2.80
  -3  -9  -8    1.30    2.80
  -3   9  -8   -0.30    4.30
   3   9   8    4.50    4.30
  -4  -9  -8    4.20    3.00
   4  -9   8    9.60    3.40
   4   9   8    1.00    3.70
  -4   9  -8    1.80    3.70
   5  -9   8    4.10    2.80
  -5  -9  -8    4.50    2.90
   5   9   8   -3.70    3.70
  -5   9  -8    2.50    3.90
   6  -9   8    4.10    3.00
   6   9   8    8.90    4.00
  -6   9  -8    4.20    3.50
   6   9   8   11.60    5.60
   7  -9   8    6.60    3.20
   7   9   8    3.40    4.70
  -7   9  -8   -1.90    3.60
   8  -9   8    0.90    2.60
   8   9   8    2.90    4.40
  -8   9  -8   -0.20    3.50
   6 -10  -8   13.50    4.20
   6  10  -8    2.50    5.50
   6  10  -8   17.80    5.20
  -6  10   8   12.10    5.40
   5 -10  -8    2.90    4.10
  -5  10   8    9.30    5.30
   5  10  -8    9.00    5.30
   5  10  -8    6.20    4.80
  -4 -10   8    9.90    3.40
   4 -10  -8    5.20    3.00
   4  10  -8    6.20    4.00
  -4  10   8    4.40    4.70
  -3 -10   8   29.50    4.90
   3 -10  -8   20.50    4.50
   3  10  -8   32.70    5.90
  -3  10   8   26.90    7.50
  -2 -10   8   10.90    3.50
   2 -10  -8   29.10    4.90
   2  10  -8   14.90    5.50
  -2  10   8   19.00    6.00
  -1 -10   8    4.50    3.00
   1 -10  -8    3.50    3.10
   1  10  -8    0.90    3.40
  -1  10   8    7.00    4.60
   0 -10  -8   24.70    4.60
   0 -10   8    9.20    3.40
   0  10   8   10.20    4.80
   0  10  -8   17.50    5.10
   1 -10   8    3.00    3.10
  -1 -10  -8   -0.40    2.90
   1  10   8    0.90    4.70
  -1  10  -8    0.20    3.70
  -2 -10  -8   26.70    4.90
   2 -10   8   23.90    4.70
   2  10   8   20.90    6.60
  -2  10  -8   18.30    5.70
  -3 -10  -8    0.60    2.80
   3 -10   8    4.60    3.10
  -3  10  -8   -0.70    3.90
   3  10   8    6.40    5.20
  -4 -10  -8   12.60    3.70
   4 -10   8    9.70    3.50
  -4  10  -8   -0.70    3.60
   4  10   8    6.60    6.40
   5 -10   8    0.10    2.80
  -5 -10  -8    3.80    3.30
   5  10   8    2.00    4.20
  -5  10  -8   -3.80    3.00
  16   0  -9   -0.10    3.00
 -16   0   9   -0.10    3.70
 -15   0   9   -2.00    3.50
  15   0  -9    4.10    3.40
 -14   0   9   -2.60    2.50
  14   0  -9   -2.70    2.40
 -13   0   9   -0.90    2.40
  13   0  -9   -2.30    2.10
  12   0  -9    1.80    2.40
 -12   0   9    0.80    2.50
  11   0  -9    2.40    2.00
 -11   0   9    2.70    2.30
  10   0  -9    0.20    1.80
 -10   0   9   -1.00    1.60
  10   0  -9   -0.80    1.20
  -9   0   9    1.10    1.90
   9   0  -9    0.80    1.10
   9   0  -9    2.40    1.90
  -8   0   9   -1.60    1.20
   8   0  -9    1.40    1.00
   8   0  -9    2.00    1.50
   7   0  -9    4.60    1.60
  -7   0   9    0.90    1.50
   7   0  -9    0.30    0.90
   6   0  -9   -2.00    0.70
  -6   0   9    0.10    1.20
   6   0  -9    0.60    1.10
   5   0  -9    0.20    0.80
  -5   0   9    1.50    1.30
   5   0  -9   -0.10    0.90
   4   0  -9   -0.60    0.70
  -4   0   9   -0.90    0.90
   4   0  -9   -0.90    0.70
   3   0  -9    0.90    0.80
   3   0  -9    0.20    0.80
  -3   0   9    1.10    1.10
  -2   0   9   -0.10    0.90
   2   0  -9    1.10    0.80
   2   0  -9    0.60    0.60
   1   0  -9    0.60    0.70
  -1   0   9    2.00    1.10
   1   0  -9   -0.10    1.00
   0   0  -9    0.40    0.40
   0   0  -9    0.10    0.80
   0   0  -9    0.10    0.60
  -1   0  -9    1.50    0.70
  -1   0  -9    0.90    0.90
  -2   0  -9    0.00    0.60
  -2   0  -9    0.00    0.90
  -3   0  -9    0.20    1.10
  -3   0  -9   -0.50    0.60
   3   0   9   -0.30    0.40
  -4   0  -9    0.30    0.70
  -4   0  -9   -1.10    0.90
   4   0   9    0.90    0.60
  -5   0  -9   -0.30    1.20
  -5   0  -9    1.70    0.90
   5   0   9   -0.10    0.80
  -6   0  -9   -0.10    0.80
  -6   0  -9    0.60    1.40
   6   0   9    0.00    0.90
  -7   0  -9    0.70    1.70
  -7   0  -9    0.60    0.90
   7   0   9    1.90    1.20
   8   0   9    0.50    1.20
  -8   0  -9    0.50    1.00
  -8   0  -9    1.70    1.70
   9   0   9    2.90    1.50
  -9   0  -9    1.50    2.00
  -9   0  -9   -0.60    1.00
 -10   0  -9    1.10    2.10
  10   0   9    1.10    1.60
 -11   0  -9    2.00    2.70
  11   0   9    1.20    1.80
  12   0   9   -1.60    1.90
 -12   0  -9    1.50    2.60
 -13   0  -9    2.10    3.50
  13   0   9   -0.50    2.20
  14   0   9   -1.00    2.60
 -14   0  -9    2.60    3.70
 -15   0  -9   -4.00    3.50
  16  -1  -9   11.30    4.20
 -16  -1   9   13.70    4.60
  16   1  -9   14.00    4.60
 -16   1   9    3.30    3.60
 -15  -1   9   42.10    6.50
  15  -1  -9   34.60    5.40
 -15   1   9   38.20    6.50
  15   1  -9   42.60    5.90
 -14  -1   9   28.10    5.50
  14  -1  -9   23.60    4.60
 -14   1   9   24.70    5.00
  14   1  -9   29.10    4.90
  13  -1  -9   27.70    4.50
 -13  -1   9   32.10    5.30
 -13   1   9   27.40    5.10
  13   1  -9   16.90    3.90
 -12  -1   9   26.80    4.40
  12  -1  -9   34.80    4.80
  12   1  -9   40.00    4.90
 -12   1   9   28.70    4.70
 -11  -1   9   45.40    5.20
  11  -1  -9   46.60    5.10
  11   1  -9   45.10    5.20
 -11   1   9   27.80    4.60
  10  -1  -9  349.87   12.30
  10  -1  -9  341.27    9.70
 -10  -1   9  353.06   12.70
 -10   1   9  378.26   13.60
  10   1  -9  347.87   12.20
   9  -1  -9   26.90    3.70
  -9  -1   9   24.00    3.40
   9  -1  -9   30.40    2.60
   9   1  -9   29.00    3.80
   9   1  -9   34.20    2.30
  -9   1   9   30.80    4.10
   8  -1  -9 1312.07   29.90
  -8  -1   9 1329.87   32.60
   8  -1  -9 1339.67   32.10
   8   1  -9 1335.27   32.10
   8   1  -9 1309.87   29.10
  -8   1   9 1368.66   33.40
   7  -1  -9   41.10    3.00
   7  -1  -9   48.40    4.20
  -7  -1   9   38.40    3.70
  -7   1   9   37.00    4.10
   7   1  -9   46.80    2.40
   7   1  -9   45.20    4.00
   6  -1  -9 1452.45   32.20
   6  -1  -9 1437.66   33.40
  -6  -1   9 1454.15   33.70
  -6   1   9 1467.05   34.70
   6   1  -9 1449.95   31.60
   6   1  -9 1431.06   33.60
   5  -1  -9   16.20    2.10
  -5  -1   9   15.00    2.20
   5  -1  -9   14.80    1.80
   5   1  -9   13.00    2.00
  -5   1   9   16.80    2.70
   5   1  -9   18.20    1.80
  -4  -1   9  690.33   17.00
   4  -1  -9  679.63   16.60
   4  -1  -9  689.73   16.40
   4   1  -9  729.43   17.00
   4   1  -9  664.23   15.90
  -4   1   9  650.73   17.80
   3  -1  -9    0.60    0.70
   3  -1  -9    0.50    0.80
  -3  -1   9   -0.90    0.80
   3   1  -9    1.40    1.00
   3   1  -9   -0.30    0.80
  -3   1   9    2.00    1.20
   2  -1  -9   82.29    3.00
  -2  -1   9   82.19    3.70
   2  -1  -9   78.49    3.40
   2   1  -9   83.49    3.50
   2   1  -9   84.69    3.40
  -2   1   9   76.19    4.20
  -1  -1   9    8.50    1.50
   1  -1  -9    8.80    1.40
   1  -1  -9    8.60    1.00
  -1   1   9    5.10    1.50
   1   1  -9    7.90    1.30
   1   1  -9   10.30    1.30
   0  -1  -9  228.18    7.20
   0  -1  -9  234.48    5.50
   0  -1  -9  224.98    6.70
   0   1  -9  231.38    6.20
   0   1  -9  222.48    6.50
   0   1  -9  220.88    6.80
  -1  -1  -9  195.58    4.40
  -1  -1  -9  184.68    5.90
   1  -1   9  192.78    4.80
  -1  -1  -9  185.18    6.50
  -1   1  -9  196.48    6.20
  -1   1  -9  183.98    5.90
   1   1   9  193.98    4.50
   2  -1   9  828.42   18.50
  -2  -1  -9  833.82   19.70
  -2  -1  -9  855.11   20.80
  -2   1  -9  870.91   20.20
   2   1   9  841.62   18.20
   2   1   9  913.21   18.70
  -2   1  -9  844.02   20.10
  -3  -1  -9   60.39    3.70
   3  -1   9   55.89    2.20
  -3  -1  -9   47.10    2.60
  -3   1  -9   52.59    3.00
  -3   1  -9   50.09    3.00
   3   1   9   56.09    2.00
   4  -1   9   53.69    2.30
  -4  -1  -9   58.19    2.80
  -4  -1  -9   55.59    4.30
  -4   1  -9   54.89    3.10
  -4   1  -9   50.79    3.30
   4   1   9   56.59    2.40
  -5  -1  -9    2.10    1.50
   5  -1   9    1.50    0.80
  -5  -1  -9    0.30    0.80
   5   1   9    1.30    0.90
  -5   1  -9    0.40    1.20
  -5   1  -9    0.30    1.00
  -6  -1  -9   14.20    1.80
   6  -1   9   18.30    2.00
  -6  -1  -9   17.80    2.90
  -6   1  -9   12.90    2.40
  -6   1  -9   15.80    2.00
   6   1   9   16.80    2.00
   7  -1   9  228.38    7.20
  -7  -1  -9  238.18    6.90
  -7  -1  -9  238.18    9.30
  -7   1  -9  237.68    7.50
   7   1   9  222.78    7.20
  -7   1  -9  240.38    9.10
   8  -1   9   86.39    4.30
  -8  -1  -9   83.49    6.60
  -8  -1  -9   91.99    3.70
  -8   1  -9   92.29    4.30
   8   1   9   87.89    4.30
  -8   1  -9   98.19    5.80
  -9  -1  -9  178.18    5.70
   9  -1   9  173.68    6.80
  -9  -1  -9  183.58    8.90
  -9   1  -9  174.78    8.50
   9   1   9  188.28    7.00
  -9   1  -9  185.78    6.50
  10  -1   9   58.89    4.70
 -10  -1  -9   73.79    6.80
 -10   1  -9   68.89    3.80
  10   1   9   64.49    5.00
 -10   1  -9   57.19    6.10
  11  -1   9  141.79    6.60
 -11  -1  -9  127.99    8.50
  11   1   9  138.89    6.70
 -11   1  -9  159.48    9.10
 -12  -1  -9   90.39    8.50
  12  -1   9   85.29    6.40
 -12   1  -9   78.49    7.70
  12   1   9   80.09    6.20
  13  -1   9   99.49    6.20
 -13  -1  -9  120.49   10.00
 -13   1  -9  103.39    9.20
  13   1   9  111.29    6.70
 -14  -1  -9   42.10    6.60
  14  -1   9   48.90    5.40
 -14   1  -9   40.40    6.50
 -15  -1  -9   48.30    7.10
 -15   1  -9   60.99    7.90
  16  -2  -9   10.60    3.80
 -16  -2   9    2.70    3.20
 -16   2   9    6.10    4.20
  16   2  -9   -0.80    3.40
 -15  -2   9   12.60    3.80
  15  -2  -9   13.30    4.10
 -15   2   9   12.20    4.30
  15   2  -9   17.00    4.80
  14  -2  -9    7.20    3.20
 -14  -2   9    2.90    3.20
 -14   2   9    8.60    3.60
  14   2  -9   11.60    3.80
  13  -2  -9   18.90    3.90
 -13  -2   9   18.50    4.20
 -13   2   9   11.10    3.80
  13   2  -9   11.20    3.50
 -12  -2   9   18.40    3.90
  12  -2  -9   15.30    3.60
  12   2  -9   20.30    4.00
 -12   2   9   13.80    3.80
 -11  -2   9    3.60    2.30
  11  -2  -9    4.90    2.30
 -11   2   9    6.00    2.90
  11   2  -9    4.60    2.50
  10  -2  -9   30.10    3.00
 -10  -2   9   30.80    4.20
  10  -2  -9   23.10    3.80
  10   2  -9   29.70    4.10
 -10   2   9   25.40    4.10
  -9  -2   9   22.70    3.40
   9  -2  -9   23.90    3.60
   9  -2  -9   17.60    2.40
   9   2  -9   24.30    3.50
   9   2  -9   20.40    1.80
  -9   2   9   18.90    3.40
   8  -2  -9   39.50    3.30
   8  -2  -9   49.10    4.60
  -8  -2   9   49.50    4.60
  -8   2   9   36.00    4.40
   8   2  -9   47.10    2.40
   8   2  -9   51.59    4.90
   7  -2  -9   41.50    3.30
   7  -2  -9   42.00    3.80
  -7  -2   9   37.60    3.60
   7   2  -9   35.70    2.20
   7   2  -9   39.40    4.00
  -7   2   9   34.10    4.20
   6  -2  -9   20.10    2.40
   6  -2  -9   21.40    2.60
  -6  -2   9   19.00    2.50
   6   2  -9   20.10    1.90
   6   2  -9   26.90    3.10
  -6   2   9   21.40    3.20
   5  -2  -9    4.80    1.40
  -5  -2   9    4.60    1.40
   5  -2  -9    2.80    1.20
   5   2  -9    4.30    1.10
  -5   2   9    1.80    1.60
   5   2  -9    5.60    1.70
   4  -2  -9  271.57    8.10
   4  -2  -9  277.27    8.00
  -4  -2   9  258.57    7.80
   4   2  -9  267.47    8.60
  -4   2   9  265.27    9.40
   4   2  -9  244.28    7.50
  -3  -2   9    1.60    1.00
   3  -2  -9    1.90    1.10
   3  -2  -9    1.70    1.00
  -3   2   9    1.00    1.40
   3   2  -9    2.30    1.10
   3   2  -9    3.40    1.10
   2  -2  -9   73.99    3.10
   2  -2  -9   76.19    3.50
  -2  -2   9   71.09    3.10
   2   2  -9   73.09    3.50
   2   2  -9   74.89    3.80
  -2   2   9   65.39    4.20
  -1  -2   9   16.90    1.70
   1  -2  -9   15.20    2.00
   1  -2  -9   15.50    1.50
  -1   2   9   14.10    2.40
   1   2  -9   14.30    1.90
   0  -2  -9    2.40    1.00
   0  -2   9    4.00    0.90
   0  -2  -9    5.60    1.00
   0   2  -9    4.00    0.90
   0   2   9    5.80    1.80
   0   2  -9    5.50    1.40
   1  -2   9   30.70    1.80
  -1  -2  -9   23.30    2.60
  -1  -2  -9   26.50    1.60
  -1  -2  -9   28.90    2.60
  -1   2  -9   29.10    2.10
  -1   2  -9   27.20    2.60
  -2  -2  -9   76.59    2.70
  -2  -2  -9   84.69    3.60
   2  -2   9   73.19    3.00
  -2  -2  -9   83.89    4.20
  -2   2  -9   77.49    3.50
  -2   2  -9   76.49    3.90
   3  -2   9  181.28    5.50
  -3  -2  -9  177.18    5.90
  -3  -2  -9  179.08    6.90
  -3   2  -9  178.38    6.20
   3   2   9  177.88    5.50
  -3   2  -9  190.28    6.70
  -4  -2  -9   81.29    3.70
   4  -2   9   89.29    3.60
  -4  -2  -9   97.19    5.00
   4   2   9   89.59    3.60
  -4   2  -9   89.79    4.40
  -4   2  -9   96.99    4.60
  -5  -2  -9   33.60    3.60
   5  -2   9   31.40    2.50
  -5  -2  -9   35.00    2.70
  -5   2  -9   37.70    3.50
   5   2   9   38.20    2.80
  -5   2  -9   32.00    3.10
   6  -2   9    4.60    1.30
  -6  -2  -9    0.90    1.00
  -6  -2  -9    3.10    1.60
  -6   2  -9    1.30    1.20
  -6   2  -9    1.80    1.40
   6   2   9    0.20    1.00
   7  -2   9    3.30    1.30
  -7  -2  -9    4.10    2.10
  -7  -2  -9    1.30    1.00
  -7   2  -9    3.00    1.70
   7   2   9    3.30    1.40
  -7   2  -9    1.70    1.40
   8  -2   9    1.30    1.50
  -8  -2  -9    0.10    1.00
  -8  -2  -9   -0.10    1.70
   8   2   9    1.40    1.50
  -8   2  -9   -0.50    1.10
  -8   2  -9   -0.50    1.80
  -9  -2  -9    2.80    2.40
   9  -2   9    4.40    1.80
  -9   2  -9    1.60    2.10
  -9   2  -9    2.70    1.60
   9   2   9    6.60    2.10
  10  -2   9    1.60    1.80
 -10  -2  -9   -0.40    1.90
 -10   2  -9    0.90    2.20
 -10   2  -9    1.20    1.50
  10   2   9   -0.70    1.70
  11  -2   9   12.90    2.70
 -11  -2  -9   11.90    3.90
 -11   2  -9   10.80    3.50
  11   2   9    9.50    2.50
 -12  -2  -9    6.80    3.50
  12  -2   9    6.20    2.40
  12   2   9    7.10    2.60
 -12   2  -9    0.40    2.80
  13  -2   9   48.90    5.10
 -13  -2  -9   46.80    6.30
 -13   2  -9   38.80    6.30
  13   2   9   41.70    4.90
 -14  -2  -9    9.60    4.20
  14  -2   9   11.80    3.30
 -14   2  -9   18.20    5.00
 -15  -2  -9   -1.00    4.00
 -15   2  -9    4.60    4.20
  16  -3  -9   11.30    4.10
 -16  -3   9    7.10    4.50
  16   3  -9   13.80    4.70
 -16   3   9    8.90    4.70
  15  -3  -9   21.80    4.70
 -15  -3   9   23.20    5.30
  15   3  -9   21.30    5.00
 -15   3   9   13.00    4.90
 -14  -3   9   37.80    5.80
  14  -3  -9   41.20    5.60
  14   3  -9   40.50    6.20
 -14   3   9   32.40    5.70
  13  -3  -9   25.80    4.60
 -13  -3   9   23.60    4.40
 -13   3   9   12.80    4.40
  13   3  -9   10.60    3.60
  12  -3  -9   50.39    5.70
 -12  -3   9   54.39    5.70
  12   3  -9   58.89    6.30
 -12   3   9   59.99    6.90
  11  -3  -9   43.00    4.90
 -11  -3   9   41.30    4.90
 -11   3   9   43.70    5.10
  11   3  -9   36.60    4.80
 -11   3   9   37.60    5.40
  10  -3  -9  233.08    9.50
 -10  -3   9  232.58    9.50
  10  -3  -9  222.88    8.20
  10   3  -9  224.98    9.80
 -10   3   9  223.88   10.50
   9  -3  -9  148.59    6.30
  -9  -3   9  151.48    7.20
   9  -3  -9  139.19    6.90
  -9   3   9  143.29    8.00
   9   3  -9  138.39    7.30
   8  -3  -9  441.76   13.70
  -8  -3   9  443.46   13.50
   8  -3  -9  445.76   12.90
   8   3  -9  464.95   14.50
  -8   3   9  460.75   15.30
   8   3  -9  452.75   11.30
  -7  -3   9   58.19    4.40
   7  -3  -9   63.79    4.90
   7  -3  -9   56.69    4.30
   7   3  -9   53.19    2.90
   7   3  -9   64.79    5.30
  -7   3   9   56.39    5.50
   6  -3  -9  107.49    5.00
   6  -3  -9   93.59    4.80
  -6  -3   9   98.09    4.60
   6   3  -9  102.59    4.30
  -6   3   9  114.59    6.30
   6   3  -9  111.99    5.70
   5  -3  -9   56.89    3.40
   5  -3  -9   57.49    3.50
  -5  -3   9   56.89    3.20
   5   3  -9   56.99    3.50
   5   3  -9   63.29    5.00
  -5   3   9   54.09    4.90
  -4  -3   9  185.18    5.80
   4  -3  -9  184.78    6.70
   4  -3  -9  181.98    6.40
   4   3  -9  189.08    6.40
  -4   3   9  189.78    8.10
   4   3  -9  175.28    7.30
   3  -3  -9  139.79    5.10
   3  -3  -9  128.49    5.40
  -3  -3   9  130.89    4.20
   3   3  -9  139.79    6.30
   3   3  -9  132.79    5.30
  -3   3   9  132.59    6.40
  -2  -3   9  388.16   10.50
   2  -3  -9  385.16   10.40
   2  -3  -9  410.86   11.30
  -2  -3   9  392.36    9.20
  -2   3   9  409.36   12.80
   2   3  -9  393.36   11.30
  -1  -3   9   45.50    2.70
   1  -3  -9   47.90    3.00
  -1  -3   9   47.60    2.00
   1  -3  -9   47.70    2.70
   1   3  -9   54.89    4.10
  -1   3   9   47.60    4.30
   0  -3  -9   54.89    2.80
   0  -3  -9   56.69    3.30
   0  -3   9   56.69    2.90
   0   3  -9   61.69    3.80
   0   3  -9   56.29    2.20
   0   3   9   55.99    4.80
  -1  -3  -9   -0.90    0.80
  -1  -3  -9   -0.50    0.80
   1  -3   9   -0.30    0.80
  -1  -3  -9    0.80    1.20
  -1   3  -9    0.40    0.80
  -1   3  -9   -0.10    1.20
  -2  -3  -9    5.10    1.50
  -2  -3  -9    7.20    1.30
   2  -3   9    5.80    1.30
  -2  -3  -9    6.90    1.50
  -2   3  -9    6.90    1.90
  -2   3  -9    5.80    1.20
  -3  -3  -9   71.99    3.10
  -3  -3  -9   69.59    3.70
   3  -3   9   73.29    3.50
  -3  -3  -9   74.79    4.40
  -3   3  -9   76.49    3.70
  -3   3  -9   73.49    4.30
   4  -3   9  276.77    8.20
  -4  -3  -9  273.47    9.50
  -4  -3  -9  267.37    8.20
   4   3   9  267.47    8.60
  -4   3  -9  258.17    8.40
  -4   3  -9  280.97    9.40
  -5  -3  -9   41.80    4.10
  -5  -3  -9   43.40    3.30
   5  -3   9   47.10    3.50
  -5   3  -9   54.89    4.60
   5   3   9   45.60    3.60
  -5   3  -9   51.19    4.10
  -6  -3  -9   -0.10    1.20
  -6  -3  -9    2.10    1.60
   6  -3   9    1.90    1.20
  -6   3  -9    0.40    1.30
  -6   3  -9    0.20    1.50
   6   3   9   -0.90    1.00
  -7  -3  -9   65.59    3.40
   7  -3   9   70.79    4.00
  -7  -3  -9   74.79    6.10
   7   3   9   69.99    4.00
  -7   3  -9   64.29    5.00
  -7   3  -9   77.79    5.00
  -8  -3  -9    3.60    2.30
   8  -3   9    1.30    1.40
  -8  -3  -9    1.00    1.20
  -8   3  -9    0.50    1.40
  -8   3  -9   -1.40    1.50
   8   3   9   -0.40    1.60
   9  -3   9   53.99    4.50
  -9  -3  -9   58.69    6.00
   9   3   9   59.79    4.80
  -9   3  -9   54.89    4.70
  -9   3  -9   53.69    5.50
  10  -3   9  127.59    6.30
 -10  -3  -9  127.99    7.90
 -10   3  -9  128.29    7.80
 -10   3  -9  121.49    6.30
  10   3   9  149.09    6.90
 -11  -3  -9   56.59    6.40
  11  -3   9   44.40    4.60
 -11   3  -9   57.39    6.50
  11   3   9   56.59    5.30
 -11   3  -9   53.59    4.80
 -12  -3  -9   30.10    5.30
  12  -3   9   23.90    3.70
 -12   3  -9   18.90    4.50
  12   3   9   21.80    3.70
 -13  -3  -9   94.09    9.40
  13  -3   9   89.49    7.00
  13   3   9  107.99    6.90
 -13   3  -9   96.99    9.10
 -14  -3  -9   22.60    5.70
  14  -3   9   21.80    4.20
 -14   3  -9   30.90    5.90
 -15  -3  -9   10.50    4.90
 -15   3  -9   26.60    6.00
 -15  -4   9   -1.00    3.30
  15  -4  -9    2.50    3.20
 -15   4   9    5.90    4.20
  15   4  -9    3.10    3.70
  14  -4  -9    1.70    2.60
 -14  -4   9   -2.40    3.50
 -14   4   9   -0.40    3.00
  14   4  -9    0.30    3.20
 -13  -4   9   -2.10    2.40
  13  -4  -9   -0.30    2.10
  13   4  -9   -1.40    3.00
 -13   4   9    5.90    3.40
 -12  -4   9   -0.60    2.30
  12  -4  -9    2.70    2.40
 -12   4   9    3.10    3.80
  12   4  -9    0.30    2.40
 -12   4   9    1.20    3.10
 -11  -4   9    2.10    2.30
  11  -4  -9    2.50    2.10
 -11   4   9    6.50    3.10
 -11   4   9   -2.50    2.10
  11   4  -9    3.50    2.40
 -10  -4   9   34.20    4.10
  10  -4  -9   30.20    4.40
  10   4  -9   26.10    4.40
 -10   4   9   28.30    4.90
 -10   4   9   35.90    5.20
   9  -4  -9    8.70    2.30
  -9  -4   9    7.50    2.20
   9  -4  -9   13.00    3.10
  -9   4   9   14.90    3.90
   9   4  -9   11.30    3.10
  -8  -4   9    3.50    1.70
   8  -4  -9    3.00    2.00
   8  -4  -9    2.70    2.00
  -8   4   9    4.50    2.70
   8   4  -9    6.40    2.80
   8   4  -9    3.10    1.50
   7  -4  -9   27.90    3.40
  -7  -4   9   27.80    3.10
   7  -4  -9   27.20    3.40
   7   4  -9   22.70    3.60
   7   4  -9   28.90    2.80
  -7   4   9   28.10    4.20
   6  -4  -9    2.60    1.40
  -6  -4   9    0.50    1.10
   6  -4  -9    3.40    1.80
  -6   4   9    0.60    2.10
   6   4  -9    4.00    1.60
   6   4  -9    4.70    2.10
   5  -4  -9   42.90    3.80
  -5  -4   9   43.50    2.60
   5  -4  -9   50.89    4.20
  -5   4   9   37.00    4.40
   5   4  -9   62.99    5.60
   5   4  -9   49.20    3.90
   4  -4  -9   34.10    3.20
   4  -4  -9   34.90    3.60
  -4  -4   9   33.40    1.90
   4   4  -9   35.40    4.20
  -4   4   9   32.20    4.00
   4   4  -9   36.40    3.50
   3  -4  -9  237.28    7.80
   3  -4  -9  230.58    8.30
  -3  -4   9  237.48    5.60
  -3   4   9  237.48    9.30
   3   4  -9  232.58    8.40
  -2  -4   9   21.00    2.50
   2  -4  -9   18.00    2.30
   2  -4  -9   13.10    2.30
   2   4  -9   16.40    2.60
  -2   4   9   18.00    3.30
   1  -4  -9  107.49    5.00
  -1  -4   9  103.09    4.60
   1  -4  -9  108.99    4.60
  -1   4   9  101.59    6.00
   1   4  -9  109.69    5.50
   0  -4  -9    3.50    1.30
   0  -4  -9    1.80    1.30
   0  -4   9    4.20    1.40
   0   4  -9    2.50    1.60
   0   4   9    5.20    2.00
   1  -4   9    1.80    1.10
  -1  -4  -9   -0.50    0.90
  -1  -4  -9   -0.10    0.90
   1   4   9   -1.80    1.70
  -1   4  -9    0.00    1.50
  -1   4  -9   -0.10    0.70
  -2  -4  -9   11.80    1.80
   2  -4   9   16.50    2.20
  -2  -4  -9   13.00    2.10
  -2  -4  -9   17.00    2.70
  -2   4  -9   12.00    2.40
  -2   4  -9   14.80    1.70
   3  -4   9   56.19    3.50
  -3  -4  -9   54.09    3.40
  -3  -4  -9   59.29    4.80
  -3  -4  -9   59.49    3.20
  -3   4  -9   46.60    4.50
  -3   4  -9   55.49    3.10
  -4  -4  -9   13.10    2.60
   4  -4   9   11.90    2.20
  -4  -4  -9   10.80    1.80
  -4  -4  -9   13.90    2.00
  -4   4  -9   19.00    3.00
  -4   4  -9   18.70    2.40
  -5  -4  -9    2.90    1.70
  -5  -4  -9    2.20    1.30
   5  -4   9    3.50    1.70
  -5   4  -9    0.20    1.40
  -5   4  -9    3.70    1.70
   5   4   9    4.80    2.10
  -6  -4  -9    0.40    1.70
  -6  -4  -9    1.40    1.30
   6  -4   9    3.70    1.60
   6   4   9   -0.10    1.50
  -6   4  -9    2.20    1.80
  -6   4  -9   -1.10    1.30
  -7  -4  -9   23.10    2.50
  -7  -4  -9   28.20    4.30
   7  -4   9   25.50    3.20
  -7   4  -9   21.30    3.40
  -7   4  -9   20.30    3.30
   7   4   9   25.10    3.40
  -8  -4  -9    2.20    1.50
   8  -4   9    1.60    1.40
  -8  -4  -9    0.30    2.20
  -8   4  -9    6.50    3.10
   8   4   9    3.20    1.90
  -8   4  -9    2.20    1.90
  -9  -4  -9   18.10    3.80
   9  -4   9   15.90    2.90
   9   4   9   17.00    3.20
  -9   4  -9   18.20    3.60
  -9   4  -9   22.10    3.70
 -10  -4  -9    1.20    2.80
  10  -4   9    0.90    2.00
  10   4   9    0.40    1.90
 -10   4  -9    1.00    2.20
 -10   4  -9    0.30    2.50
  11  -4   9   12.30    3.10
 -11  -4  -9   12.30    4.20
 -11   4  -9    9.70    3.60
  11   4   9   12.80    3.30
 -11   4  -9   11.10    3.20
 -12  -4  -9   -0.10    3.40
  12  -4   9    3.40    2.50
  12   4   9    0.90    2.50
 -12   4  -9   -0.20    3.00
 -13  -4  -9   -4.10    3.00
  13  -4   9    2.70    2.40
 -13   4  -9   -1.80    2.80
 -14  -4  -9    4.80    4.30
[truncated: 779,988 more chars]
