# Supplementary material for: Janus-type emission from a cyclometalated iron(iii) complex
Source: Nat Chem. 2023 Feb 27;15(4):468–74. doi: 10.1038/s41557-023-01137-w (PMC10070185; doi:10.1038/s41557-023-01137-w)
Supplement: Supplementary file 4 — Mössbauer data. [file 41557_2023_1137_MOESM4_ESM.xlsx]

## Sheet: Tabelle1
20_MBauer1-80.txt
# sample: SJ196, 80 K
# 125.83, 0.0368
vel	exp	sum	sub1
-4.5965	0.99984	0.99982	0.99982
-4.5597	0.99988	0.99982	0.99982
-4.5229	0.99826	0.99981	0.99981
-4.486	0.99935	0.99981	0.99981
-4.4492	0.9987	0.99981	0.99981
-4.4124	0.99934	0.9998	0.9998
-4.3756	0.99838	0.9998	0.9998
-4.3387	0.99914	0.9998	0.9998
-4.3019	0.99954	0.99979	0.99979
-4.2651	0.99972	0.99979	0.99979
-4.2283	0.99882	0.99978	0.99978
-4.1915	0.99926	0.99978	0.99978
-4.1546	1.00067	0.99978	0.99978
-4.1178	0.99899	0.99977	0.99977
-4.081	1.00053	0.99977	0.99977
-4.0442	0.99858	0.99976	0.99976
-4.0073	1.00023	0.99976	0.99976
-3.9705	0.9991	0.99975	0.99975
-3.9337	0.99991	0.99975	0.99975
-3.8969	0.99868	0.99974	0.99974
-3.8601	1.00014	0.99973	0.99973
-3.8232	0.9984	0.99973	0.99973
-3.7864	0.99731	0.99972	0.99972
-3.7496	1.00057	0.99971	0.99971
-3.7128	0.99942	0.99971	0.99971
-3.676	0.99957	0.9997	0.9997
-3.6391	0.99987	0.99969	0.99969
-3.6023	0.99786	0.99969	0.99969
-3.5655	0.99987	0.99968	0.99968
-3.5287	0.99973	0.99967	0.99967
-3.4918	0.99954	0.99966	0.99966
-3.455	0.99921	0.99965	0.99965
-3.4182	0.99898	0.99964	0.99964
-3.3814	0.99892	0.99963	0.99963
-3.3445	0.99951	0.99962	0.99962
-3.3077	0.99935	0.99961	0.99961
-3.2709	0.99983	0.9996	0.9996
-3.2341	0.99906	0.99959	0.99959
-3.1973	0.99941	0.99958	0.99958
-3.1604	0.99827	0.99957	0.99957
-3.1236	0.99861	0.99956	0.99956
-3.0868	0.99961	0.99954	0.99954
-3.05	0.99996	0.99953	0.99953
-3.0132	0.99879	0.99951	0.99951
-2.9763	0.9999	0.9995	0.9995
-2.9395	0.99988	0.99948	0.99948
-2.9027	0.99851	0.99946	0.99946
-2.8659	0.99915	0.99945	0.99945
-2.8291	0.99944	0.99943	0.99943
-2.7922	0.99766	0.99941	0.99941
-2.7554	0.99921	0.99939	0.99939
-2.7186	0.99896	0.99936	0.99936
-2.6818	0.99775	0.99934	0.99934
-2.6449	0.99984	0.99931	0.99931
-2.6081	0.99937	0.99929	0.99929
-2.5713	0.9996	0.99926	0.99926
-2.5345	0.99846	0.99923	0.99923
-2.4976	0.99924	0.9992	0.9992
-2.4608	1.00014	0.99916	0.99916
-2.424	0.99939	0.99913	0.99913
-2.3872	0.99907	0.99909	0.99909
-2.3504	0.99958	0.99905	0.99905
-2.3135	1.00013	0.999	0.999
-2.2767	0.99855	0.99895	0.99895
-2.2399	0.99857	0.9989	0.9989
-2.2031	0.99882	0.99884	0.99884
-2.1662	0.99816	0.99878	0.99878
-2.1294	0.99844	0.99872	0.99872
-2.0926	0.99796	0.99864	0.99864
-2.0558	0.99856	0.99856	0.99856
-2.019	0.9995	0.99848	0.99848
-1.9821	0.99769	0.99838	0.99838
-1.9453	0.99823	0.99828	0.99828
-1.9085	0.99802	0.99817	0.99817
-1.8717	0.9986	0.99804	0.99804
-1.8348	0.99765	0.9979	0.9979
-1.798	0.99789	0.99774	0.99774
-1.7612	0.99746	0.99756	0.99756
-1.7244	0.99847	0.99736	0.99736
-1.6876	0.99789	0.99714	0.99714
-1.6507	0.99706	0.99688	0.99688
-1.6139	0.99689	0.99659	0.99659
-1.5771	0.99657	0.99625	0.99625
-1.5403	0.99592	0.99585	0.99585
-1.5035	0.99573	0.99539	0.99539
-1.4666	0.99584	0.99485	0.99485
-1.4298	0.99384	0.99421	0.99421
-1.393	0.99461	0.99345	0.99345
-1.3562	0.99276	0.99252	0.99252
-1.3194	0.99251	0.99139	0.99139
-1.2825	0.99005	0.98999	0.98999
-1.2457	0.9882	0.98826	0.98826
-1.2089	0.98731	0.98607	0.98607
-1.1721	0.98385	0.98331	0.98331
-1.1352	0.97858	0.97981	0.97981
-1.0984	0.9735	0.9754	0.9754
-1.0616	0.9693	0.96999	0.96999
-1.0248	0.96364	0.96374	0.96374
-0.988	0.95621	0.9573	0.9573
-0.9511	0.95236	0.95208	0.95208
-0.9143	0.95235	0.94984	0.94984
-0.8775	0.95518	0.95151	0.95151
-0.8407	0.95842	0.95636	0.95636
-0.8038	0.96312	0.96267	0.96267
-0.767	0.96739	0.96894	0.96894
-0.7302	0.97167	0.97442	0.97442
-0.6934	0.97641	0.9789	0.9789
-0.6565	0.98085	0.98245	0.98245
-0.6197	0.98344	0.98524	0.98524
-0.5829	0.98672	0.98742	0.98742
-0.5461	0.98817	0.98913	0.98913
-0.5093	0.989	0.99049	0.99049
-0.4724	0.9913	0.99157	0.99157
-0.4356	0.99307	0.99242	0.99242
-0.3988	0.9942	0.99311	0.99311
-0.362	0.99539	0.99366	0.99366
-0.3252	0.99423	0.99409	0.99409
-0.2883	0.99482	0.99443	0.99443
-0.2515	0.99561	0.99469	0.99469
-0.2147	0.99623	0.99488	0.99488
-0.1779	0.99561	0.995	0.995
-0.141	0.99558	0.99507	0.99507
-0.1042	0.99633	0.99507	0.99507
-0.0674	0.99604	0.99503	0.99503
-0.0306	0.9964	0.99492	0.99492
0.0063	0.99602	0.99475	0.99475
0.0431	0.99484	0.99451	0.99451
0.0799	0.99485	0.9942	0.9942
0.1167	0.99523	0.99379	0.99379
0.1535	0.99572	0.99327	0.99327
0.1903	0.99396	0.99263	0.99263
0.2272	0.99127	0.99182	0.99182
0.264	0.99137	0.99081	0.99081
0.3008	0.99045	0.98954	0.98954
0.3376	0.98883	0.98793	0.98793
0.3745	0.98537	0.98589	0.98589
0.4113	0.98393	0.98329	0.98329
0.4481	0.98037	0.97997	0.97997
0.4849	0.97458	0.97576	0.97576
0.5217	0.96929	0.97055	0.97055
0.5586	0.9649	0.96445	0.96445
0.5954	0.95793	0.95803	0.95803
0.6322	0.9519	0.9526	0.9526
0.669	0.94918	0.94991	0.94991
0.7059	0.95004	0.9511	0.9511
0.7427	0.95409	0.95566	0.95566
0.7795	0.96014	0.96193	0.96193
0.8163	0.9679	0.96833	0.96833
0.8532	0.97452	0.974	0.974
0.89	0.97955	0.97868	0.97868
0.9268	0.98442	0.98242	0.98242
0.9636	0.98691	0.98537	0.98537
1.0004	0.9902	0.9877	0.9877
1.0373	0.99071	0.98955	0.98955
1.0741	0.99093	0.99103	0.99103
1.1109	0.99215	0.99223	0.99223
1.1477	0.99348	0.99321	0.99321
1.1846	0.99453	0.99402	0.99402
1.2214	0.99459	0.99469	0.99469
1.2582	0.99512	0.99525	0.99525
1.295	0.99531	0.99573	0.99573
1.3318	0.99413	0.99614	0.99614
1.3687	0.9966	0.9965	0.9965
1.4055	0.99687	0.9968	0.9968
1.4423	0.99689	0.99707	0.99707
1.4791	0.99747	0.9973	0.9973
1.5159	0.99757	0.99751	0.99751
1.5528	0.99882	0.99769	0.99769
1.5896	0.99666	0.99785	0.99785
1.6264	0.99844	0.998	0.998
1.6632	0.99753	0.99813	0.99813
1.7001	0.99813	0.99825	0.99825
1.7369	0.9971	0.99836	0.99836
1.7737	0.99822	0.99845	0.99845
1.8105	0.99881	0.99854	0.99854
1.8473	0.99967	0.99862	0.99862
1.8842	0.99849	0.9987	0.9987
1.921	0.99702	0.99876	0.99876
1.9578	0.99834	0.99883	0.99883
1.9946	0.99933	0.99888	0.99888
2.0315	0.99858	0.99894	0.99894
2.0683	0.99918	0.99899	0.99899
2.1051	0.99906	0.99903	0.99903
2.1419	0.99918	0.99908	0.99908
2.1787	1.00051	0.99912	0.99912
2.2156	0.99827	0.99915	0.99915
2.2524	0.99892	0.99919	0.99919
2.2892	1.00025	0.99922	0.99922
2.326	0.9994	0.99925	0.99925
2.3628	0.99934	0.99928	0.99928
2.3997	0.99951	0.99931	0.99931
2.4365	1.00009	0.99933	0.99933
2.4733	1.00027	0.99936	0.99936
2.5101	0.99947	0.99938	0.99938
2.547	0.99988	0.9994	0.9994
2.5838	0.99967	0.99942	0.99942
2.6206	0.99985	0.99944	0.99944
2.6574	0.99945	0.99946	0.99946
2.6943	0.99948	0.99948	0.99948
2.7311	0.99826	0.99949	0.99949
2.7679	1.00004	0.99951	0.99951
2.8047	1.0007	0.99952	0.99952
2.8415	1.00041	0.99954	0.99954
2.8784	0.99942	0.99955	0.99955
2.9152	1.00059	0.99956	0.99956
2.952	1.00002	0.99958	0.99958
2.9888	1.00075	0.99959	0.99959
3.0257	0.99977	0.9996	0.9996
3.0625	0.99864	0.99961	0.99961
3.0993	0.99954	0.99962	0.99962
3.1361	1.00035	0.99963	0.99963
3.1729	0.99882	0.99964	0.99964
3.2098	0.99897	0.99965	0.99965
3.2466	1.00012	0.99966	0.99966
3.2834	1.00032	0.99967	0.99967
3.3202	1.00035	0.99968	0.99968
3.357	0.99979	0.99968	0.99968
3.3939	1.00033	0.99969	0.99969
3.4307	1.00026	0.9997	0.9997
3.4675	0.99963	0.99971	0.99971
3.5043	0.9997	0.99971	0.99971
3.5412	0.99947	0.99972	0.99972
3.578	0.99904	0.99973	0.99973
3.6148	0.9999	0.99973	0.99973
3.6516	0.99836	0.99974	0.99974
3.6884	1.00018	0.99974	0.99974
3.7253	1.00067	0.99975	0.99975
3.7621	0.99956	0.99975	0.99975
3.7989	0.99961	0.99976	0.99976
3.8357	0.99985	0.99976	0.99976
3.8726	1.00016	0.99977	0.99977
3.9094	1.00034	0.99977	0.99977
3.9462	0.99872	0.99978	0.99978
3.983	0.99957	0.99978	0.99978
4.0198	0.99995	0.99979	0.99979
4.0567	0.99986	0.99979	0.99979
4.0935	0.99967	0.9998	0.9998
4.1303	0.99846	0.9998	0.9998
4.1671	0.9999	0.9998	0.9998
4.2039	1.00005	0.99981	0.99981
4.2408	0.99893	0.99981	0.99981
4.2776	0.99999	0.99981	0.99981
4.3144	1.00028	0.99982	0.99982
4.3512	1.00014	0.99982	0.99982
4.3881	0.99974	0.99982	0.99982
4.4249	1.00034	0.99983	0.99983
4.4617	0.99929	0.99983	0.99983
4.4985	0.99842	0.99983	0.99983
4.5353	0.99947	0.99984	0.99984
4.5722	1.00015	0.99984	0.99984
4.609	0.99983	0.99984	0.99984
4.6458	1.00032	0.99984	0.99984
4.6826	1.00055	0.99985	0.99985
4.7195	1.00021	0.99985	0.99985
4.7563	0.99921	0.99985	0.99985
4.7931	0.99932	0.99985	0.99985
#	sample:	SJ196,	80 K
#	----------------------------------------------------------------------
#	I.S.	Q.S.	fwhm	w_R/L	I_R/L	d[%]	rel_I.[%]
#	----------------------------------------------------------------------
#	-0.12	1.59	0.36			4.95	100
#	----------------------------------------------------------------------
#	fsumsq:	2.062	(n:
#
#	Int.:	1.496	theo_Int.:	1.496	1
