# Supplementary material for: Janus-type emission from a cyclometalated iron(iii) complex
Source: Nat Chem. 2023 Feb 27;15(4):468–74. doi: 10.1038/s41557-023-01137-w (PMC10070185; doi:10.1038/s41557-023-01137-w)
Supplement: Supplementary file 5 — Electrochemical and absorption data. [file 41557_2023_1137_MOESM5_ESM.xlsx]

## Sheet: a
2a
Full scan				Fe2/3				Fe3/4				Ligand Oxidation
Potential	Potential Fc corrected	Current		Potential	Potential Fc corrected	Current		Potential	Potential Fc corrected	Current		Potential	Potential Fc corrected	Current
0.00244	-0.08556	4.77905e-08		-1.19751	-1.28551	-8.59985e-07		0.00244	-0.08556	-1.04736e-07		1.10245	1.01445	7.05566e-07
0.00488	-0.08312	5.71594e-08		-1.19507	-1.28307	-8.51746e-07		0.00488	-0.08312	-9.85718e-08		1.10489	1.01689	7.08618e-07
0.00732	-0.08068	6.39038e-08		-1.19263	-1.28063	-8.4259e-07		0.00732	-0.08068	-9.31091e-08		1.10733	1.01933	7.10754e-07
0.00977	-0.07823	7.08618e-08		-1.19019	-1.27819	-8.31909e-07		0.00977	-0.07823	-8.54492e-08		1.10977	1.02177	7.09534e-07
0.01221	-0.07579	8.02002e-08		-1.18774	-1.27574	-8.22754e-07		0.01221	-0.07579	-7.62024e-08		1.11221	1.02421	7.08313e-07
0.01465	-0.07335	9.09119e-08		-1.1853	-1.2733	-8.16345e-07		0.01465	-0.07335	-6.84814e-08		1.11465	1.02665	7.10144e-07
0.01709	-0.07091	1.00311e-07		-1.18286	-1.27086	-8.08411e-07		0.01709	-0.07091	-6.25305e-08		1.1171	1.0291	7.13501e-07
0.01953	-0.06847	1.0791e-07		-1.18042	-1.26842	-7.97119e-07		0.01953	-0.06847	-5.48096e-08		1.11954	1.03154	7.13501e-07
0.02197	-0.06603	1.18073e-07		-1.17798	-1.26598	-7.85522e-07		0.02197	-0.06603	-4.45618e-08		1.12198	1.03398	7.11975e-07
0.02441	-0.06359	1.31134e-07		-1.17554	-1.26354	-7.75757e-07		0.02441	-0.06359	-3.36548e-08		1.12442	1.03642	7.1167e-07
0.02686	-0.06114	1.4444e-07		-1.1731	-1.2611	-7.66602e-07		0.02686	-0.06114	-2.45117e-08		1.12686	1.03886	7.15027e-07
0.0293	-0.0587	1.56067e-07		-1.17065	-1.25865	-7.547e-07		0.0293	-0.0587	-1.54877e-08		1.1293	1.0413	7.17468e-07
0.03174	-0.05626	1.68091e-07		-1.16821	-1.25621	-7.40051e-07		0.03174	-0.05626	-3.58887e-09		1.13174	1.04374	7.15942e-07
0.03418	-0.05382	1.83197e-07		-1.16577	-1.25377	-7.24792e-07		0.03418	-0.05382	1.06476e-08		1.13419	1.04619	7.14417e-07
0.03662	-0.05138	2.01019e-07		-1.16333	-1.25133	-7.11975e-07		0.03662	-0.05138	2.48138e-08		1.13663	1.04863	7.16858e-07
0.03906	-0.04894	2.18262e-07		-1.16089	-1.24889	-6.97937e-07		0.03906	-0.04894	3.75e-08		1.13907	1.05107	7.1991e-07
0.0415	-0.0465	2.34558e-07		-1.15845	-1.24645	-6.79626e-07		0.0415	-0.0465	5.17883e-08		1.14151	1.05351	7.2052e-07
0.04395	-0.04405	2.53357e-07		-1.15601	-1.24401	-6.58875e-07		0.04395	-0.04405	6.97937e-08		1.14395	1.05595	7.18689e-07
0.04639	-0.04161	2.75513e-07		-1.15356	-1.24156	-6.38123e-07		0.04639	-0.04161	8.92334e-08		1.14639	1.05839	7.18994e-07
0.04883	-0.03917	2.99438e-07		-1.15112	-1.23912	-6.19202e-07		0.04883	-0.03917	1.08459e-07		1.14883	1.06083	7.22046e-07
0.05127	-0.03673	3.23029e-07		-1.14868	-1.23668	-5.98145e-07		0.05127	-0.03673	1.2796e-07		1.15128	1.06328	7.24487e-07
0.05371	-0.03429	3.47321e-07		-1.14624	-1.23424	-5.71594e-07		0.05371	-0.03429	1.50421e-07		1.15372	1.06572	7.24487e-07
0.05615	-0.03185	3.74664e-07		-1.1438	-1.2318	-5.41382e-07		0.05615	-0.03185	1.76239e-07		1.15616	1.06816	7.22961e-07
0.05859	-0.02941	4.05731e-07		-1.14136	-1.22936	-5.13e-07		0.05859	-0.02941	2.03461e-07		1.1586	1.0706	7.24792e-07
0.06104	-0.02696	4.3808e-07		-1.13892	-1.22692	-4.84619e-07		0.06104	-0.02696	2.30774e-07		1.16104	1.07304	7.28149e-07
0.06348	-0.02452	4.70673e-07		-1.13647	-1.22447	-4.52576e-07		0.06348	-0.02452	2.60071e-07		1.16348	1.07548	7.2998e-07
0.06592	-0.02208	5.05127e-07		-1.13403	-1.22203	-4.15405e-07		0.06592	-0.02208	2.9303e-07		1.16592	1.07792	7.29065e-07
0.06836	-0.01964	5.43671e-07		-1.13159	-1.21959	-3.73749e-07		0.06836	-0.01964	3.29254e-07		1.16837	1.08037	7.2876e-07
0.0708	-0.0172	5.85449e-07		-1.12915	-1.21715	-3.35022e-07		0.0708	-0.0172	3.66699e-07		1.17081	1.08281	7.32117e-07
0.07324	-0.01476	6.28387e-07		-1.12671	-1.21471	-2.93152e-07		0.07324	-0.01476	4.05548e-07		1.17325	1.08525	7.35779e-07
0.07568	-0.01232	6.71997e-07		-1.12427	-1.21227	-2.47925e-07		0.07568	-0.01232	4.47266e-07		1.17569	1.08769	7.36084e-07
0.07813	-0.00987	7.18994e-07		-1.12183	-1.20983	-1.94489e-07		0.07813	-0.00987	4.93591e-07		1.17813	1.09013	7.35168e-07
0.08057	-0.00743	7.69653e-07		-1.11938	-1.20738	-1.39923e-07		0.08057	-0.00743	5.41534e-07		1.18057	1.09257	7.3761e-07
0.08301	-0.00499	8.23364e-07		-1.11694	-1.20494	-8.74939e-08		0.08301	-0.00499	5.91949e-07		1.18301	1.09501	7.41577e-07
0.08545	-0.00255	8.77991e-07		-1.1145	-1.2025	-3.38135e-08		0.08545	-0.00255	6.44409e-07		1.18546	1.09746	7.43713e-07
0.08789	-0.000109375	9.34753e-07		-1.11206	-1.20006	2.87781e-08		0.08789	-0.000109375	6.99463e-07		1.1879	1.0999	7.43713e-07
0.09033	0.00233	9.94263e-07		-1.10962	-1.19762	9.73511e-08		0.09033	0.00233	7.58972e-07		1.19034	1.10234	7.44019e-07
0.09277	0.00477	1.05774e-06		-1.10718	-1.19518	1.6452e-07		0.09277	0.00477	8.21228e-07		1.19278	1.10478	7.47681e-07
0.09521	0.00721	1.12305e-06		-1.10474	-1.19274	2.28455e-07		0.09521	0.00721	8.84399e-07		1.19522	1.10722	7.52258e-07
0.09766	0.00966	1.18835e-06		-1.10229	-1.19029	2.97821e-07		0.09766	0.00966	9.48792e-07		1.19766	1.10966	7.54089e-07
0.1001	0.0121	1.25488e-06		-1.09985	-1.18785	3.74237e-07		0.1001	0.0121	1.01654e-06		1.2001	1.1121	7.54395e-07
0.10254	0.01454	1.32446e-06		-1.09741	-1.18541	4.55414e-07		0.10254	0.01454	1.08765e-06		1.20255	1.11455	7.56836e-07
0.10498	0.01698	1.39557e-06		-1.09497	-1.18297	5.28534e-07		0.10498	0.01698	1.15936e-06		1.20499	1.11699	7.62024e-07
0.10742	0.01942	1.4679e-06		-1.09253	-1.18053	6.00067e-07		0.10742	0.01942	1.23077e-06		1.20743	1.11943	7.66296e-07
0.10986	0.02186	1.53839e-06		-1.09009	-1.17809	6.73828e-07		0.10986	0.02186	1.3028e-06		1.20987	1.12187	7.67822e-07
0.1123	0.0243	1.60828e-06		-1.08765	-1.17565	7.58362e-07		0.1123	0.0243	1.37573e-06		1.21231	1.12431	7.69958e-07
0.11475	0.02675	1.6803e-06		-1.08521	-1.17321	8.39539e-07		0.11475	0.02675	1.45081e-06		1.21475	1.12675	7.74841e-07
0.11719	0.02919	1.75171e-06		-1.08276	-1.17076	9.10645e-07		0.11719	0.02919	1.52252e-06		1.21719	1.12919	7.80945e-07
0.11963	0.03163	1.81854e-06		-1.08032	-1.16832	9.80225e-07		0.11963	0.03163	1.59119e-06		1.21964	1.13164	7.84912e-07
0.12207	0.03407	1.88538e-06		-1.07788	-1.16588	1.05743e-06		0.12207	0.03407	1.66077e-06		1.22208	1.13408	7.87659e-07
0.12451	0.03651	1.95007e-06		-1.07544	-1.16344	1.13464e-06		0.12451	0.03651	1.72974e-06		1.22452	1.13652	7.91626e-07
0.12695	0.03895	2.01385e-06		-1.073	-1.161	1.20209e-06		0.12695	0.03895	1.79596e-06		1.22696	1.13896	7.99255e-07
0.12939	0.04139	2.07458e-06		-1.07056	-1.15856	1.26068e-06		0.12939	0.04139	1.85822e-06		1.2294	1.1414	8.06274e-07
0.13184	0.04384	2.12982e-06		-1.06812	-1.15612	1.3205e-06		0.13184	0.04384	1.91559e-06		1.23184	1.14384	8.10852e-07
0.13428	0.04628	2.18018e-06		-1.06567	-1.15367	1.38184e-06		0.13428	0.04628	1.96991e-06		1.23428	1.14628	8.15735e-07
0.13672	0.04872	2.229e-06		-1.06323	-1.15123	1.4386e-06		0.13672	0.04872	2.02301e-06		1.23672	1.14872	8.23364e-07
0.13916	0.05116	2.27448e-06		-1.06079	-1.14879	1.48193e-06		0.13916	0.05116	2.0697e-06		1.23917	1.15117	8.32825e-07
0.1416	0.0536	2.31476e-06		-1.05835	-1.14635	1.5213e-06		0.1416	0.0536	2.1109e-06		1.24161	1.15361	8.4137e-07
0.14404	0.05604	2.34833e-06		-1.05591	-1.14391	1.56006e-06		0.14404	0.05604	2.14691e-06		1.24405	1.15605	8.47473e-07
0.14648	0.05848	2.37823e-06		-1.05347	-1.14147	1.60156e-06		0.14648	0.05848	2.18018e-06		1.24649	1.15849	8.55103e-07
0.14893	0.06093	2.40509e-06		-1.05103	-1.13903	1.62628e-06		0.14893	0.06093	2.21008e-06		1.24893	1.16093	8.66699e-07
0.15137	0.06337	2.42798e-06		-1.04858	-1.13658	1.64581e-06		0.15137	0.06337	2.23267e-06		1.25137	1.16337	8.78601e-07
0.15381	0.06581	2.44324e-06		-1.04614	-1.13414	1.66229e-06		0.15381	0.06581	2.25006e-06		1.25381	1.16581	8.88062e-07
0.15625	0.06825	2.45483e-06		-1.0437	-1.1317	1.6803e-06		0.15625	0.06825	2.26471e-06		1.25626	1.16826	8.97217e-07
0.15869	0.07069	2.46307e-06		-1.04126	-1.12926	1.6922e-06		0.15869	0.07069	2.27509e-06		1.2587	1.1707	9.10034e-07
0.16113	0.07313	2.46979e-06		-1.03882	-1.12682	1.69556e-06		0.16113	0.07313	2.28149e-06		1.26114	1.17314	9.24988e-07
0.16357	0.07557	2.4704e-06		-1.03638	-1.12438	1.69434e-06		0.16357	0.07557	2.28271e-06		1.26358	1.17558	9.39026e-07
0.16602	0.07802	2.46643e-06		-1.03394	-1.12194	1.69189e-06		0.16602	0.07802	2.28149e-06		1.26602	1.17802	9.51233e-07
0.16846	0.08046	2.46094e-06		-1.03149	-1.11949	1.69067e-06		0.16846	0.08046	2.27753e-06		1.26846	1.18046	9.64966e-07
0.1709	0.0829	2.45392e-06		-1.02905	-1.11705	1.68182e-06		0.1709	0.0829	2.27173e-06		1.2709	1.1829	9.8175e-07
0.17334	0.08534	2.44293e-06		-1.02661	-1.11461	1.66626e-06		0.17334	0.08534	2.26135e-06		1.27335	1.18535	1.00037e-06
0.17578	0.08778	2.42859e-06		-1.02417	-1.11217	1.65283e-06		0.17578	0.08778	2.24854e-06		1.27579	1.18779	1.01654e-06
0.17822	0.09022	2.41272e-06		-1.02173	-1.10973	1.6391e-06		0.17822	0.09022	2.23511e-06		1.27823	1.19023	1.03241e-06
0.18066	0.09266	2.39685e-06		-1.01929	-1.10729	1.62262e-06		0.18066	0.09266	2.22015e-06		1.28067	1.19267	1.05042e-06
0.18311	0.09511	2.37976e-06		-1.01685	-1.10485	1.60095e-06		0.18311	0.09511	2.20306e-06		1.28311	1.19511	1.07056e-06
0.18555	0.09755	2.35901e-06		-1.0144	-1.1024	1.57867e-06		0.18555	0.09755	2.18353e-06		1.28555	1.19755	1.0907e-06
0.18799	0.09999	2.33673e-06		-1.01196	-1.09996	1.55762e-06		0.18799	0.09999	2.164e-06		1.28799	1.19999	1.10962e-06
0.19043	0.10243	2.31598e-06		-1.00952	-1.09752	1.53656e-06		0.19043	0.10243	2.14508e-06		1.29044	1.20244	1.12823e-06
0.19287	0.10487	2.29492e-06		-1.00708	-1.09508	1.51154e-06		0.19287	0.10487	2.12524e-06		1.29288	1.20488	1.14899e-06
0.19531	0.10731	2.27264e-06		-1.00464	-1.09264	1.4859e-06		0.19531	0.10731	2.10236e-06		1.29532	1.20732	1.17157e-06
0.19775	0.10975	2.24731e-06		-1.0022	-1.0902	1.4624e-06		0.19775	0.10975	2.07916e-06		1.29776	1.20976	1.19263e-06
0.2002	0.1122	2.22351e-06		-0.99976	-1.08776	1.43951e-06		0.2002	0.1122	2.05872e-06		1.3002	1.2122	1.21216e-06
0.20264	0.11464	2.20154e-06		-0.99731	-1.08531	1.41479e-06		0.20264	0.11464	2.03827e-06		1.30264	1.21464	1.2326e-06
0.20508	0.11708	2.17926e-06		-0.99487	-1.08287	1.38794e-06		0.20508	0.11708	2.01569e-06		1.30508	1.21708	1.2561e-06
0.20752	0.11952	2.15454e-06		-0.99243	-1.08043	1.3623e-06		0.20752	0.11952	1.99158e-06		1.30753	1.21953	1.27899e-06
0.20996	0.12196	2.12952e-06		-0.98999	-1.07799	1.33972e-06		0.20996	0.12196	1.97052e-06		1.30997	1.22197	1.29944e-06
0.2124	0.1244	2.10785e-06		-0.98755	-1.07555	1.31622e-06		0.2124	0.1244	1.95129e-06		1.31241	1.22441	1.32019e-06
0.21484	0.12684	2.08588e-06		-0.98511	-1.07311	1.29059e-06		0.21484	0.12684	1.93024e-06		1.31485	1.22685	1.34247e-06
0.21729	0.12929	2.0639e-06		-0.98267	-1.07067	1.26495e-06		0.21729	0.12929	1.90765e-06		1.31729	1.22929	1.36627e-06
0.21973	0.13173	2.03979e-06		-0.98022	-1.06822	1.24329e-06		0.21973	0.13173	1.88629e-06		1.31973	1.23173	1.38855e-06
0.22217	0.13417	2.01782e-06		-0.97778	-1.06578	1.22162e-06		0.22217	0.13417	1.86768e-06		1.32217	1.23417	1.409e-06
0.22461	0.13661	1.99768e-06		-0.97534	-1.06334	1.19843e-06		0.22461	0.13661	1.84906e-06		1.32462	1.23662	1.43066e-06
0.22705	0.13905	1.97815e-06		-0.9729	-1.0609	1.17432e-06		0.22705	0.13905	1.82922e-06		1.32706	1.23906	1.45508e-06
0.22949	0.14149	1.95648e-06		-0.97046	-1.05846	1.15234e-06		0.22949	0.14149	1.80878e-06		1.3295	1.2415	1.47858e-06
0.23193	0.14393	1.93512e-06		-0.96802	-1.05602	1.13281e-06		0.23193	0.14393	1.79077e-06		1.33194	1.24394	1.49963e-06
0.23438	0.14638	1.9162e-06		-0.96558	-1.05358	1.11328e-06		0.23438	0.14638	1.7749e-06		1.33438	1.24638	1.52069e-06
0.23682	0.14882	1.89911e-06		-0.96313	-1.05113	1.09131e-06		0.23682	0.14882	1.75812e-06		1.33682	1.24882	1.54297e-06
0.23926	0.15126	1.88049e-06		-0.96069	-1.04869	1.07025e-06		0.23926	0.15126	1.73889e-06		1.33926	1.25126	1.56708e-06
0.2417	0.1537	1.86035e-06		-0.95825	-1.04625	1.05225e-06		0.2417	0.1537	1.7215e-06		1.34171	1.25371	1.58966e-06
0.24414	0.15614	1.84204e-06		-0.95581	-1.04381	1.03577e-06		0.24414	0.15614	1.70654e-06		1.34415	1.25615	1.6095e-06
0.24658	0.15858	1.82648e-06		-0.95337	-1.04137	1.01715e-06		0.24658	0.15858	1.69281e-06		1.34659	1.25859	1.62964e-06
0.24902	0.16102	1.81122e-06		-0.95093	-1.03893	9.97314e-07		0.24902	0.16102	1.67694e-06		1.34903	1.26103	1.65222e-06
0.25146	0.16346	1.79321e-06		-0.94849	-1.03649	9.79614e-07		0.25146	0.16346	1.66016e-06		1.35147	1.26347	1.67358e-06
0.25391	0.16591	1.77582e-06		-0.94604	-1.03404	9.65271e-07		0.25391	0.16591	1.64612e-06		1.35391	1.26591	1.6925e-06
0.25635	0.16835	1.76086e-06		-0.9436	-1.0316	9.49707e-07		0.25635	0.16835	1.63391e-06		1.35635	1.26835	1.70959e-06
0.25879	0.17079	1.74805e-06		-0.94116	-1.02916	9.32617e-07		0.25879	0.17079	1.6214e-06		1.3588	1.2708	1.7276e-06
0.26123	0.17323	1.7337e-06		-0.93872	-1.02672	9.14917e-07		0.26123	0.17323	1.60645e-06		1.36124	1.27324	1.74683e-06
0.26367	0.17567	1.71753e-06		-0.93628	-1.02428	9.01184e-07		0.26367	0.17567	1.59271e-06		1.36368	1.27568	1.76361e-06
0.26611	0.17811	1.70258e-06		-0.93384	-1.02184	8.88367e-07		0.26611	0.17811	1.58173e-06		1.36612	1.27812	1.77734e-06
0.26855	0.18055	1.69067e-06		-0.9314	-1.0194	8.73718e-07		0.26855	0.18055	1.57135e-06		1.36856	1.28056	1.78986e-06
0.271	0.183	1.67908e-06		-0.92896	-1.01696	8.57544e-07		0.271	0.183	1.55914e-06		1.371	1.283	1.8042e-06
0.27344	0.18544	1.66534e-06		-0.92651	-1.01451	8.43506e-07		0.27344	0.18544	1.54633e-06		1.37344	1.28544	1.81793e-06
0.27588	0.18788	1.651e-06		-0.92407	-1.01207	8.3252e-07		0.27588	0.18788	1.53503e-06		1.37589	1.28789	1.82861e-06
0.27832	0.19032	1.63971e-06		-0.92163	-1.00963	8.21228e-07		0.27832	0.19032	1.52588e-06		1.37833	1.29033	1.83624e-06
0.28076	0.19276	1.62933e-06		-0.91919	-1.00719	8.0719e-07		0.28076	0.19276	1.51703e-06		1.38077	1.29277	1.84509e-06
0.2832	0.1952	1.61865e-06		-0.91675	-1.00475	7.93152e-07		0.2832	0.1952	1.50543e-06		1.38321	1.29521	1.85516e-06
0.28564	0.19764	1.60614e-06		-0.91431	-1.00231	7.82471e-07		0.28564	0.19764	1.49414e-06		1.38565	1.29765	1.8631e-06
0.28809	0.20009	1.59393e-06		-0.91187	-0.99987	7.72705e-07		0.28809	0.20009	1.4856e-06		1.38809	1.30009	1.86737e-06
0.29053	0.20253	1.58478e-06		-0.90942	-0.99742	7.61414e-07		0.29053	0.20253	1.47858e-06		1.39053	1.30253	1.87103e-06
0.29297	0.20497	1.57623e-06		-0.90698	-0.99498	7.48291e-07		0.29297	0.20497	1.46942e-06		1.39297	1.30497	1.87683e-06
0.29541	0.20741	1.56555e-06		-0.90454	-0.99254	7.37e-07		0.29541	0.20741	1.45874e-06		1.39542	1.30742	1.88232e-06
0.29785	0.20985	1.55365e-06		-0.9021	-0.9901	7.2876e-07		0.29785	0.20985	1.44989e-06		1.39786	1.30986	1.88446e-06
0.30029	0.21229	1.54419e-06		-0.89966	-0.98766	7.20215e-07		0.30029	0.21229	1.44348e-06		1.4003	1.3123	1.88354e-06
0.30273	0.21473	1.53687e-06		-0.89722	-0.98522	7.08618e-07		0.29785	0.20985	1.41602e-06		1.40274	1.31474	1.88507e-06
0.30518	0.21718	1.52893e-06		-0.89478	-0.98278	6.96716e-07		0.29541	0.20741	1.39374e-06		1.40518	1.31718	1.88782e-06
0.30762	0.21962	1.51794e-06		-0.89233	-0.98033	6.87866e-07		0.29297	0.20497	1.37451e-06		1.40762	1.31962	1.88904e-06
0.31006	0.22206	1.50787e-06		-0.88989	-0.97789	6.81152e-07		0.29053	0.20253	1.35986e-06		1.41006	1.32206	1.8869e-06
0.3125	0.2245	1.50085e-06		-0.88745	-0.97545	6.72302e-07		0.28809	0.20009	1.34766e-06		1.41251	1.32451	1.88416e-06
0.31494	0.22694	1.49445e-06		-0.88501	-0.97301	6.61316e-07		0.28564	0.19764	1.33484e-06		1.41495	1.32695	1.88385e-06
0.31738	0.22938	1.4859e-06		-0.88257	-0.97057	6.51855e-07		0.2832	0.1952	1.3208e-06		1.41739	1.32939	1.88446e-06
0.31982	0.23182	1.47644e-06		-0.88013	-0.96813	6.44836e-07		0.28076	0.19276	1.30829e-06		1.41983	1.33183	1.88171e-06
0.32227	0.23427	1.4682e-06		-0.87769	-0.96569	6.38733e-07		0.27832	0.19032	1.29852e-06		1.42227	1.33427	1.87744e-06
0.32471	0.23671	1.46301e-06		-0.87524	-0.96324	6.29578e-07		0.27588	0.18788	1.28906e-06		1.42471	1.33671	1.87408e-06
0.32715	0.23915	1.4566e-06		-0.8728	-0.9608	6.19507e-07		0.27344	0.18544	1.27808e-06		1.42715	1.33915	1.87317e-06
0.32959	0.24159	1.44775e-06		-0.87036	-0.95836	6.11572e-07		0.271	0.183	1.26648e-06		1.4296	1.3416	1.87164e-06
0.33203	0.24403	1.43921e-06		-0.86792	-0.95592	6.073e-07		0.26855	0.18055	1.25671e-06		1.43204	1.34404	1.86584e-06
0.33447	0.24647	1.43341e-06		-0.86548	-0.95348	6.00281e-07		0.26611	0.17811	1.24908e-06		1.43448	1.34648	1.86066e-06
0.33691	0.24891	1.42914e-06		-0.86304	-0.95104	5.91125e-07		0.26367	0.17567	1.23962e-06		1.43692	1.34892	1.8576e-06
0.33936	0.25136	1.42242e-06		-0.8606	-0.9486	5.82581e-07		0.26123	0.17323	1.22925e-06		1.43936	1.35136	1.85608e-06
0.3418	0.2538	1.41418e-06		-0.85815	-0.94615	5.77087e-07		0.25879	0.17079	1.21918e-06		1.4418	1.3538	1.85242e-06
0.34424	0.25624	1.40717e-06		-0.85571	-0.94371	5.72205e-07		0.25635	0.16835	1.21124e-06		1.44424	1.35624	1.84601e-06
0.34668	0.25868	1.40259e-06		-0.85327	-0.94127	5.65186e-07		0.25391	0.16591	1.20361e-06		1.44669	1.35869	1.84052e-06
0.34912	0.26112	1.39832e-06		-0.85083	-0.93883	5.56335e-07		0.25146	0.16346	1.19354e-06		1.44913	1.36113	1.83838e-06
0.35156	0.26356	1.39099e-06		-0.84839	-0.93639	5.49927e-07		0.24902	0.16102	1.18286e-06		1.45157	1.36357	1.83533e-06
0.354	0.266	1.38367e-06		-0.84595	-0.93395	5.45959e-07		0.24658	0.15858	1.17432e-06		1.45401	1.36601	1.82983e-06
0.35645	0.26845	1.37909e-06		-0.84351	-0.93151	5.40771e-07		0.24414	0.15614	1.16638e-06		1.45645	1.36845	1.82343e-06
0.35889	0.27089	1.37543e-06		-0.84106	-0.92906	5.32837e-07		0.2417	0.1537	1.15753e-06		1.45889	1.37089	1.81915e-06
0.36133	0.27333	1.36993e-06		-0.83862	-0.92662	5.25208e-07		0.23926	0.15126	1.14655e-06		1.46133	1.37333	1.81763e-06
0.36377	0.27577	1.36261e-06		-0.83618	-0.92418	5.20935e-07		0.23682	0.14882	1.13617e-06		1.46378	1.37578	1.81427e-06
0.36621	0.27821	1.35681e-06		-0.83374	-0.92174	5.17273e-07		0.23438	0.14638	1.12732e-06		1.46622	1.37822	1.80695e-06
0.36865	0.28065	1.35345e-06		-0.8313	-0.9193	5.11475e-07		0.23193	0.14393	1.11847e-06		1.46866	1.38066	1.80176e-06
0.37109	0.28309	1.34979e-06		-0.82886	-0.91686	5.0354e-07		0.22949	0.14149	1.10748e-06		1.4711	1.3831	1.79871e-06
0.37354	0.28554	1.34369e-06		-0.82642	-0.91442	4.97437e-07		0.22705	0.13905	1.09497e-06		1.47354	1.38554	1.79657e-06
0.37598	0.28798	1.33759e-06		-0.82397	-0.91197	4.9469e-07		0.22461	0.13661	1.08368e-06		1.47598	1.38798	1.79169e-06
0.37842	0.29042	1.33301e-06		-0.82153	-0.90953	4.91333e-07		0.22217	0.13417	1.0733e-06		1.47842	1.39042	1.78497e-06
0.38086	0.29286	1.33057e-06		-0.81909	-0.90709	4.84314e-07		0.21973	0.13173	1.06201e-06		1.48087	1.39287	1.78101e-06
0.3833	0.2953	1.3269e-06		-0.81665	-0.90465	4.7699e-07		0.21729	0.12929	1.04797e-06		1.48331	1.39531	1.77948e-06
0.38574	0.29774	1.32019e-06		-0.81421	-0.90221	4.73358e-07		0.21484	0.12684	1.03363e-06		1.48575	1.39775	1.77643e-06
0.38818	0.30018	1.3147e-06		-0.81177	-0.89977	4.711e-07		0.2124	0.1244	1.0202e-06		1.48819	1.40019	1.77032e-06
0.39063	0.30263	1.31165e-06		-0.80933	-0.89733	4.66492e-07		0.20996	0.12196	1.00708e-06		1.49063	1.40263	1.76483e-06
0.39307	0.30507	1.30951e-06		-0.80688	-0.89488	4.59717e-07		0.20752	0.11952	9.91211e-07		1.49307	1.40507	1.7627e-06
0.39551	0.30751	1.30432e-06		-0.80444	-0.89244	4.54193e-07		0.20508	0.11708	9.73206e-07		1.49551	1.40751	1.76147e-06
0.39795	0.30995	1.29822e-06		-0.802	-0.89	4.51477e-07		0.20264	0.11464	9.55811e-07		1.49796	1.40996	1.75659e-06
0.40039	0.31239	1.29456e-06		-0.79956	-0.88756	4.48822e-07		0.2002	0.1122	9.38721e-07		1.5004	1.4124	1.75049e-06
0.40283	0.31483	1.29272e-06		-0.802	-0.89	4.38446e-07		0.19775	0.10975	9.198e-07		1.49796	1.40996	1.73462e-06
0.40527	0.31727	1.28967e-06		-0.80444	-0.89244	4.29047e-07		0.19531	0.10731	8.98132e-07		1.49551	1.40751	1.72272e-06
0.40771	0.31971	1.28387e-06		-0.80688	-0.89488	4.23218e-07		0.19287	0.10487	8.74634e-07		1.49307	1.40507	1.71021e-06
0.41016	0.32216	1.27869e-06		-0.80933	-0.89733	4.19525e-07		0.19043	0.10243	8.51135e-07		1.49063	1.40263	1.69525e-06
0.4126	0.3246	1.27655e-06		-0.81177	-0.89977	4.14795e-07		0.18799	0.09999	8.27637e-07		1.48819	1.40019	1.68091e-06
0.41504	0.32704	1.27441e-06		-0.81421	-0.90221	4.07318e-07		0.18555	0.09755	8.01697e-07		1.48575	1.39775	1.66931e-06
0.41748	0.32948	1.27014e-06		-0.81665	-0.90465	4.00787e-07		0.18311	0.09511	7.72095e-07		1.48331	1.39531	1.66046e-06
0.41992	0.33192	1.26495e-06		-0.81909	-0.90709	3.97491e-07		0.18066	0.09266	7.41577e-07		1.48087	1.39287	1.64856e-06
0.42236	0.33436	1.26099e-06		-0.82153	-0.90953	3.94501e-07		0.17822	0.09022	7.09839e-07		1.47842	1.39042	1.63513e-06
0.4248	0.3368	1.25977e-06		-0.82397	-0.91197	3.89008e-07		0.17578	0.08778	6.7749e-07		1.47598	1.38798	1.62384e-06
0.42725	0.33925	1.25702e-06		-0.82642	-0.91442	3.82019e-07		0.17334	0.08534	6.4209e-07		1.47354	1.38554	1.6156e-06
0.42969	0.34169	1.25244e-06		-0.82886	-0.91686	3.77502e-07		0.1709	0.0829	6.02722e-07		1.4711	1.3831	1.60645e-06
0.43213	0.34413	1.24756e-06		-0.8313	-0.9193	3.75641e-07		0.16846	0.08046	5.62439e-07		1.46866	1.38066	1.59485e-06
0.43457	0.34657	1.24542e-06		-0.83374	-0.92174	3.72223e-07		0.16602	0.07802	5.2124e-07		1.46622	1.37822	1.58234e-06
0.43701	0.34901	1.2442e-06		-0.83618	-0.92418	3.65936e-07		0.16357	0.07557	4.78516e-07		1.46378	1.37578	1.57318e-06
0.43945	0.35145	1.24054e-06		-0.83862	-0.92662	3.59924e-07		0.16113	0.07313	4.30908e-07		1.46133	1.37333	1.56586e-06
0.44189	0.35389	1.23566e-06		-0.84106	-0.92906	3.57117e-07		0.15869	0.07069	3.81256e-07		1.45889	1.37089	1.55609e-06
0.44434	0.35634	1.23199e-06		-0.84351	-0.93151	3.5553e-07		0.15625	0.06825	3.31573e-07		1.45645	1.36845	1.54449e-06
0.44678	0.35878	1.23077e-06		-0.84595	-0.93395	3.51166e-07		0.15381	0.06581	2.80487e-07		1.45401	1.36601	1.53381e-06
0.44922	0.36122	1.22864e-06		-0.84839	-0.93639	3.45001e-07		0.15137	0.06337	2.26074e-07		1.45157	1.36357	1.52649e-06
0.45166	0.36366	1.22467e-06		-0.85083	-0.93883	3.40576e-07		0.14893	0.06093	1.68854e-07		1.44913	1.36113	1.51855e-06
0.4541	0.3661	1.21979e-06		-0.85327	-0.94127	3.38989e-07		0.14648	0.05848	1.09711e-07		1.44669	1.35869	1.50848e-06
0.45654	0.36854	1.21765e-06		-0.85571	-0.94371	3.36578e-07		0.14404	0.05604	5.13611e-08		1.44424	1.35624	1.49658e-06
0.45898	0.37098	1.21704e-06		-0.85815	-0.94615	3.30933e-07		0.1416	0.0536	-7.45544e-09		1.4418	1.3538	1.48773e-06
0.46143	0.37343	1.21399e-06		-0.8606	-0.9486	3.25195e-07		0.13916	0.05116	-6.84204e-08		1.43936	1.35136	1.48071e-06
0.46387	0.37587	1.20941e-06		-0.86304	-0.95104	3.22693e-07		0.13672	0.04872	-1.31683e-07		1.43692	1.34892	1.47186e-06
0.46631	0.37831	1.20575e-06		-0.86548	-0.95348	3.2132e-07		0.13428	0.04628	-1.9458e-07		1.43448	1.34648	1.45966e-06
0.46875	0.38075	1.20453e-06		-0.86792	-0.95592	3.17841e-07		0.13184	0.04384	-2.55707e-07		1.43204	1.34404	1.44928e-06
0.47119	0.38319	1.20361e-06		-0.87036	-0.95836	3.12042e-07		0.12939	0.04139	-3.16345e-07		1.4296	1.3416	1.44135e-06
0.47363	0.38563	1.19934e-06		-0.8728	-0.9608	3.07312e-07		0.12695	0.03895	-3.78876e-07		1.42715	1.33915	1.43341e-06
0.47607	0.38807	1.19507e-06		-0.87524	-0.96324	3.05786e-07		0.12451	0.03651	-4.40399e-07		1.42471	1.33671	1.42273e-06
0.47852	0.39052	1.19293e-06		-0.87769	-0.96569	3.04016e-07		0.12207	0.03407	-4.99603e-07		1.42227	1.33427	1.41022e-06
0.48096	0.39296	1.19202e-06		-0.88013	-0.96813	2.99255e-07		0.11963	0.03163	-5.55664e-07		1.41983	1.33183	1.40015e-06
0.4834	0.3954	1.19019e-06		-0.88257	-0.97057	2.93304e-07		0.11719	0.02919	-6.10504e-07		1.41739	1.32939	1.39252e-06
0.48584	0.39784	1.1853e-06		-0.88501	-0.97301	2.90375e-07		0.11475	0.02675	-6.64368e-07		1.41495	1.32695	1.38245e-06
0.48828	0.40028	1.18195e-06		-0.88745	-0.97545	2.89276e-07		0.1123	0.0243	-7.16858e-07		1.41251	1.32451	1.36932e-06
0.49072	0.40272	1.18073e-06		-0.88989	-0.97789	2.86163e-07		0.10986	0.02186	-7.64465e-07		1.41006	1.32206	1.35742e-06
0.49316	0.40516	1.18011e-06		-0.89233	-0.98033	2.80396e-07		0.10742	0.01942	-8.09631e-07		1.40762	1.31962	1.34705e-06
0.49561	0.40761	1.17676e-06		-0.89478	-0.98278	2.75482e-07		0.10498	0.01698	-8.53271e-07		1.40518	1.31718	1.33759e-06
0.49805	0.41005	1.17218e-06		-0.89722	-0.98522	2.73743e-07		0.10254	0.01454	-8.9447e-07		1.40274	1.31474	1.32538e-06
0.50049	0.41249	1.16974e-06		-0.89966	-0.98766	2.71973e-07		0.1001	0.0121	-9.31091e-07		1.4003	1.3123	1.31012e-06
0.50293	0.41493	1.16913e-06		-0.9021	-0.9901	2.67517e-07		0.09766	0.00966	-9.63135e-07		1.39786	1.30986	1.297e-06
0.50537	0.41737	1.1676e-06		-0.90454	-0.99254	2.61566e-07		0.09521	0.00721	-9.93347e-07		1.39542	1.30742	1.28601e-06
0.50781	0.41981	1.16364e-06		-0.90698	-0.99498	2.57568e-07		0.09277	0.00477	-1.02173e-06		1.39297	1.30497	1.2735e-06
0.51025	0.42225	1.15936e-06		-0.90942	-0.99742	2.56317e-07		0.09033	0.00233	-1.04584e-06		1.39053	1.30253	1.25732e-06
0.5127	0.4247	1.15814e-06		-0.91187	-0.99987	2.53357e-07		0.08789	-0.000109375	-1.06476e-06		1.38809	1.30009	1.24146e-06
0.51514	0.42714	1.15753e-06		-0.91431	-1.00231	2.47742e-07		0.08545	-0.00255	-1.08185e-06		1.38565	1.29765	1.22681e-06
0.51758	0.42958	1.15448e-06		-0.91675	-1.00475	2.41852e-07		0.08301	-0.00499	-1.09802e-06		1.38321	1.29521	1.21277e-06
0.52002	0.43202	1.1499e-06		-0.91919	-1.00719	2.39075e-07		0.08057	-0.00743	-1.11084e-06		1.38077	1.29277	1.19629e-06
0.52246	0.43446	1.14807e-06		-0.92163	-1.00963	2.37366e-07		0.07813	-0.00987	-1.11847e-06		1.37833	1.29033	1.17706e-06
0.5249	0.4369	1.14746e-06		-0.92407	-1.01207	2.32941e-07		0.07568	-0.01232	-1.12457e-06		1.37589	1.28789	1.15875e-06
0.52734	0.43934	1.14594e-06		-0.92651	-1.01451	2.26166e-07		0.07324	-0.01476	-1.12976e-06		1.37344	1.28544	1.14197e-06
0.52979	0.44179	1.14166e-06		-0.92896	-1.01696	2.21161e-07		0.0708	-0.0172	-1.13342e-06		1.371	1.283	1.12396e-06
0.53223	0.44423	1.13831e-06		-0.9314	-1.0194	2.18536e-07		0.06836	-0.01964	-1.13342e-06		1.36856	1.28056	1.10321e-06
0.53467	0.44667	1.13678e-06		-0.93384	-1.02184	2.15332e-07		0.06592	-0.02208	-1.13007e-06		1.36612	1.27812	1.08093e-06
0.53711	0.44911	1.13617e-06		-0.93628	-1.02428	2.09076e-07		0.06348	-0.02452	-1.12671e-06		1.36368	1.27568	1.06018e-06
0.53955	0.45155	1.13403e-06		-0.93872	-1.02672	2.01904e-07		0.06104	-0.02696	-1.12396e-06		1.36124	1.27324	1.04034e-06
0.54199	0.45399	1.12946e-06		-0.94116	-1.02916	1.97357e-07		0.05859	-0.02941	-1.11847e-06		1.3588	1.2708	1.01807e-06
0.54443	0.45643	1.12671e-06		-0.9436	-1.0316	1.94366e-07		0.05615	-0.03185	-1.10962e-06		1.35635	1.26835	9.92432e-07
0.54688	0.45888	1.1264e-06		-0.94604	-1.03404	1.89178e-07		0.05371	-0.03429	-1.09955e-06		1.35391	1.26591	9.67102e-07
0.54932	0.46132	1.12518e-06		-0.94849	-1.03649	1.80695e-07		0.05127	-0.03673	-1.09161e-06		1.35147	1.26347	9.44519e-07
0.55176	0.46376	1.12152e-06		-0.95093	-1.03893	1.73492e-07		0.04883	-0.03917	-1.08276e-06		1.34903	1.26103	9.21631e-07
0.5542	0.4662	1.11786e-06		-0.95337	-1.04137	1.68732e-07		0.04639	-0.04161	-1.07117e-06		1.34659	1.25859	8.9447e-07
0.55664	0.46864	1.11603e-06		-0.95581	-1.04381	1.63666e-07		0.04395	-0.04405	-1.05804e-06		1.34415	1.25615	8.66394e-07
0.55908	0.47108	1.11572e-06		-0.95825	-1.04625	1.55701e-07		0.0415	-0.0465	-1.04553e-06		1.34171	1.25371	8.39539e-07
0.56152	0.47352	1.11359e-06		-0.96069	-1.04869	1.45752e-07		0.03906	-0.04894	-1.03516e-06		1.33926	1.25126	8.14819e-07
0.56396	0.47596	1.10931e-06		-0.96313	-1.05113	1.37665e-07		0.03662	-0.05138	-1.02325e-06		1.33682	1.24882	7.88879e-07
0.56641	0.47841	1.10657e-06		-0.96558	-1.05358	1.31256e-07		0.03418	-0.05382	-1.008e-06		1.33438	1.24638	7.59888e-07
0.56885	0.48085	1.10596e-06		-0.96802	-1.05602	1.22833e-07		0.03174	-0.05626	-9.93347e-07		1.33194	1.24394	7.31812e-07
0.57129	0.48329	1.10504e-06		-0.97046	-1.05846	1.11725e-07		0.0293	-0.0587	-9.81445e-07		1.3295	1.2415	7.05872e-07
0.57373	0.48573	1.10168e-06		-0.9729	-1.0609	9.96399e-08		0.02686	-0.06114	-9.69543e-07		1.32706	1.23906	6.80847e-07
0.57617	0.48817	1.09772e-06		-0.97534	-1.06334	8.99963e-08		0.02441	-0.06359	-9.55811e-07		1.32462	1.23662	6.53992e-07
0.57861	0.49061	1.09619e-06		-0.97778	-1.06578	7.99561e-08		0.02197	-0.06603	-9.39941e-07		1.32217	1.23417	6.2561e-07
0.58105	0.49305	1.09589e-06		-0.98022	-1.06822	6.75964e-08		0.01953	-0.06847	-9.25903e-07		1.31973	1.23173	5.99976e-07
0.5835	0.4955	1.09375e-06		-0.98267	-1.07067	5.22766e-08		0.01709	-0.07091	-9.14917e-07		1.31729	1.22929	5.77087e-07
0.58594	0.49794	1.08978e-06		-0.98511	-1.07311	3.65234e-08		0.01465	-0.07335	-9.0271e-07		1.31485	1.22685	5.54199e-07
0.58838	0.50038	1.08643e-06		-0.98755	-1.07555	2.25464e-08		0.01221	-0.07579	-8.87756e-07		1.31241	1.22441	5.28259e-07
0.59082	0.50282	1.08582e-06		-0.98999	-1.07799	7.35779e-09		0.00977	-0.07823	-8.72498e-07		1.30997	1.22197	5.04456e-07
0.59326	0.50526	1.08551e-06		-0.99243	-1.08043	-1.12488e-08		0.00732	-0.08068	-8.61206e-07		1.30753	1.21953	4.83704e-07
0.5957	0.5077	1.08215e-06		-0.99487	-1.08287	-3.23608e-08		0.00488	-0.08312	-8.50525e-07		1.30508	1.21708	4.64783e-07
0.59814	0.51014	1.07819e-06		-0.99731	-1.08531	-5.32532e-08		0.00244	-0.08556	-8.37708e-07		1.30264	1.21464	4.44641e-07
0.60059	0.51259	1.07635e-06		-0.99976	-1.08776	-7.36084e-08		0	-0.088	-8.22754e-07		1.3002	1.2122	4.23889e-07
0.60303	0.51503	1.07635e-06		-1.0022	-1.0902	-9.60083e-08		-0.00244	-0.09044	-8.10242e-07		1.29776	1.20976	4.05457e-07
0.60547	0.51747	1.07452e-06		-1.00464	-1.09264	-1.22986e-07		-0.00488	-0.09288	-8.00781e-07		1.29532	1.20732	3.90991e-07
0.60791	0.51991	1.07086e-06		-1.00708	-1.09508	-1.52588e-07		-0.00732	-0.09532	-7.90405e-07		1.29288	1.20488	3.76556e-07
0.61035	0.52235	1.0672e-06		-1.00952	-1.09752	-1.82159e-07		-0.00977	-0.09777	-7.77283e-07		1.29044	1.20244	3.60535e-07
0.61279	0.52479	1.0672e-06		-1.01196	-1.09996	-2.12067e-07		-0.01221	-0.10021	-7.63855e-07		1.28799	1.19999	3.44818e-07
0.61523	0.52723	1.06659e-06		-1.0144	-1.1024	-2.44232e-07		-0.01465	-0.10265	-7.53784e-07		1.28555	1.19755	3.33008e-07
0.61768	0.52968	1.06384e-06		-1.01685	-1.10485	-2.82837e-07		-0.01709	-0.10509	-7.45239e-07		1.28311	1.19511	3.23608e-07
0.62012	0.53212	1.05927e-06		-1.01929	-1.10729	-3.24615e-07		-0.01953	-0.10753	-7.34558e-07		1.28067	1.19267	3.13599e-07
0.62256	0.53456	1.05743e-06		-1.02173	-1.10973	-3.65234e-07		-0.02197	-0.10997	-7.22046e-07		1.27823	1.19023	3.01605e-07
0.625	0.537	1.05774e-06		-1.02417	-1.11217	-4.06952e-07		-0.02441	-0.11241	-7.1106e-07		1.27579	1.18779	2.91809e-07
0.62744	0.53944	1.05621e-06		-1.02661	-1.11461	-4.53979e-07		-0.02686	-0.11486	-7.0343e-07		1.27335	1.18535	2.85645e-07
0.62988	0.54188	1.05225e-06		-1.02905	-1.11705	-5.0769e-07		-0.0293	-0.1173	-6.94885e-07		1.2709	1.1829	2.80304e-07
0.63232	0.54432	1.04889e-06		-1.03149	-1.11949	-5.63049e-07		-0.03174	-0.11974	-6.84204e-07		1.26846	1.18046	2.72522e-07
0.63477	0.54677	1.04828e-06		-1.03394	-1.12194	-6.17157e-07		-0.03418	-0.12218	-6.72607e-07		1.26602	1.17802	2.64587e-07
0.63721	0.54921	1.04828e-06		-1.03638	-1.12438	-6.71692e-07		-0.03662	-0.12462	-6.64368e-07		1.26358	1.17558	2.60376e-07
0.63965	0.55165	1.04553e-06		-1.03882	-1.12682	-7.35779e-07		-0.03906	-0.12706	-6.57959e-07		1.26114	1.17314	2.58545e-07
0.64209	0.55409	1.04126e-06		-1.04126	-1.12926	-8.05054e-07		-0.0415	-0.1295	-6.49414e-07		1.2587	1.1707	2.55341e-07
0.64453	0.55653	1.03943e-06		-1.0437	-1.1317	-8.74023e-07		-0.04395	-0.13195	-6.38428e-07		1.25626	1.16826	2.49939e-07
0.64697	0.55897	1.03973e-06		-1.04614	-1.13414	-9.40857e-07		-0.04639	-0.13439	-6.29272e-07		1.25381	1.16581	2.46399e-07
0.64941	0.56141	1.03882e-06		-1.04858	-1.13658	-1.01105e-06		-0.04883	-0.13683	-6.23169e-07		1.25137	1.16337	2.46002e-07
0.65186	0.56386	1.03485e-06		-1.05103	-1.13903	-1.09009e-06		-0.05127	-0.13927	-6.17065e-07		1.24893	1.16093	2.46124e-07
0.6543	0.5663	1.0318e-06		-1.05347	-1.14147	-1.17004e-06		-0.05371	-0.14171	-6.07605e-07		1.24649	1.15849	2.44171e-07
0.65674	0.56874	1.03088e-06		-1.05591	-1.14391	-1.24878e-06		-0.05615	-0.14415	-5.98145e-07		1.24405	1.15605	2.4118e-07
0.65918	0.57118	1.03088e-06		-1.05835	-1.14635	-1.32233e-06		-0.05859	-0.14659	-5.9082e-07		1.24161	1.15361	2.41058e-07
0.66162	0.57362	1.02875e-06		-1.06079	-1.14879	-1.40381e-06		-0.06104	-0.14904	-5.85937e-07		1.23917	1.15117	2.43591e-07
0.66406	0.57606	1.02448e-06		-1.06323	-1.15123	-1.49017e-06		-0.06348	-0.15148	-5.79529e-07		1.23672	1.14872	2.44781e-07
0.6665	0.5785	1.02234e-06		-1.06567	-1.15367	-1.57349e-06		-0.06592	-0.15392	-5.70068e-07		1.23428	1.14628	2.43347e-07
0.66895	0.58095	1.02234e-06		-1.06812	-1.15612	-1.64795e-06		-0.06836	-0.15636	-5.62134e-07		1.23184	1.14384	2.42615e-07
0.67139	0.58339	1.02234e-06		-1.07056	-1.15856	-1.71936e-06		-0.0708	-0.1588	-5.57251e-07		1.2294	1.1414	2.44873e-07
0.67383	0.58583	1.01868e-06		-1.073	-1.161	-1.80115e-06		-0.07324	-0.16124	-5.52979e-07		1.22696	1.13896	2.48932e-07
0.67627	0.58827	1.01501e-06		-1.07544	-1.16344	-1.88049e-06		-0.07568	-0.16368	-5.45654e-07		1.22452	1.13652	2.5e-07
0.67871	0.59071	1.0144e-06		-1.07788	-1.16588	-1.9516e-06		-0.07813	-0.16612	-5.36804e-07		1.22208	1.13408	2.49329e-07
0.68115	0.59315	1.0144e-06		-1.08032	-1.16832	-2.00989e-06		-0.08057	-0.16857	-5.31006e-07		1.21964	1.13164	2.51282e-07
0.68359	0.59559	1.01257e-06		-1.08276	-1.17076	-2.07123e-06		-0.08301	-0.17101	-5.27649e-07		1.21719	1.12919	2.56042e-07
0.68604	0.59804	1.00891e-06		-1.08521	-1.17321	-2.13898e-06		-0.08545	-0.17345	-5.22156e-07		1.21475	1.12675	2.5943e-07
0.68848	0.60048	1.00647e-06		-1.08765	-1.17565	-2.19788e-06		-0.08789	-0.17589	-5.14526e-07		1.21231	1.12431	2.59979e-07
0.69092	0.60292	1.00677e-06		-1.09009	-1.17809	-2.24274e-06		-0.09033	-0.17833	-5.07507e-07		1.20987	1.12187	2.60742e-07
0.69336	0.60536	1.00616e-06		-1.09253	-1.18053	-2.27936e-06		-0.09277	-0.18077	-5.03235e-07		1.20743	1.11943	2.64832e-07
0.6958	0.6078	1.00342e-06		-1.09497	-1.18297	-2.32391e-06		-0.09521	-0.18321	-4.99878e-07		1.20499	1.11699	2.70081e-07
0.69824	0.61024	1.00006e-06		-1.09741	-1.18541	-2.3642e-06		-0.09766	-0.18566	-4.9408e-07		1.20255	1.11455	2.73132e-07
0.70068	0.61268	9.9884e-07		-1.09985	-1.18785	-2.39258e-06		-0.1001	-0.1881	-4.86755e-07		1.2001	1.1121	2.73865e-07
0.70313	0.61513	9.99146e-07		-1.10229	-1.19029	-2.41028e-06		-0.09766	-0.18566	-4.76685e-07		1.19766	1.10966	2.7652e-07
0.70557	0.61757	9.97925e-07		-1.10474	-1.19274	-2.42676e-06		-0.09521	-0.18321	-4.71191e-07		1.19522	1.10722	2.82074e-07
0.70801	0.62001	9.94568e-07		-1.10718	-1.19518	-2.44751e-06		-0.09277	-0.18077	-4.64966e-07		1.19278	1.10478	2.86865e-07
0.71045	0.62245	9.91516e-07		-1.10962	-1.19762	-2.46033e-06		-0.09033	-0.17833	-4.56207e-07		1.19034	1.10234	2.88635e-07
0.71289	0.62489	9.92126e-07		-1.11206	-1.20006	-2.46094e-06		-0.08789	-0.17589	-4.47632e-07		1.1879	1.0999	2.89825e-07
0.71533	0.62733	9.91821e-07		-1.1145	-1.2025	-2.45667e-06		-0.08545	-0.17345	-4.42261e-07		1.18546	1.09746	2.9422e-07
0.71777	0.62977	9.89075e-07		-1.11694	-1.20494	-2.45667e-06		-0.08301	-0.17101	-4.38751e-07		1.18301	1.09501	3.0069e-07
0.72021	0.63221	9.85718e-07		-1.11938	-1.20738	-2.45514e-06		-0.08057	-0.16857	-4.32495e-07		1.18057	1.09257	3.04657e-07
0.72266	0.63466	9.84497e-07		-1.12183	-1.20983	-2.44507e-06		-0.07813	-0.16612	-4.24316e-07		1.17813	1.09013	3.05695e-07
0.7251	0.6371	9.84802e-07		-1.12427	-1.21227	-2.42706e-06		-0.07568	-0.16368	-4.17908e-07		1.17569	1.08769	3.08594e-07
0.72754	0.63954	9.84192e-07		-1.12671	-1.21471	-2.41241e-06		-0.07324	-0.16124	-4.14642e-07		1.17325	1.08525	3.14331e-07
0.72998	0.64198	9.80835e-07		-1.12915	-1.21715	-2.39929e-06		-0.0708	-0.1588	-4.10736e-07		1.17081	1.08281	3.19885e-07
0.73242	0.64442	9.78699e-07		-1.13159	-1.21959	-2.38159e-06		-0.06836	-0.15636	-4.03687e-07		1.16837	1.08037	3.22235e-07
0.73486	0.64686	9.78394e-07		-1.13403	-1.22203	-2.3587e-06		-0.06592	-0.15392	-3.9624e-07		1.16592	1.07792	3.2373e-07
0.7373	0.6493	9.78699e-07		-1.13647	-1.22447	-2.33398e-06		-0.06348	-0.15148	-3.92029e-07		1.16348	1.07548	3.28033e-07
0.73975	0.65175	9.76257e-07		-1.13892	-1.22692	-2.31415e-06		-0.06104	-0.14904	-3.89374e-07		1.16104	1.07304	3.34412e-07
0.74219	0.65419	9.729e-07		-1.14136	-1.22936	-2.2934e-06		-0.05859	-0.14659	-3.84338e-07		1.1586	1.0706	3.39203e-07
0.74463	0.65663	9.71375e-07		-1.1438	-1.2318	-2.26776e-06		-0.05615	-0.14415	-3.77106e-07		1.15616	1.06816	3.4079e-07
0.74707	0.65907	9.71985e-07		-1.14624	-1.23424	-2.23907e-06		-0.05371	-0.14171	-3.71277e-07		1.15372	1.06572	3.4314e-07
0.74951	0.66151	9.7168e-07		-1.14868	-1.23668	-2.21466e-06		-0.05127	-0.13927	-3.68469e-07		1.15128	1.06328	3.48694e-07
0.75195	0.66395	9.68933e-07		-1.15112	-1.23912	-2.19269e-06		-0.04883	-0.13683	-3.65265e-07		1.14883	1.06083	3.54523e-07
0.75439	0.66639	9.65881e-07		-1.15356	-1.24156	-2.16797e-06		-0.04639	-0.13439	-3.59131e-07		1.14639	1.05839	3.57422e-07
0.75684	0.66884	9.65881e-07		-1.15601	-1.24401	-2.13989e-06		-0.04395	-0.13195	-3.52081e-07		1.14395	1.05595	3.58673e-07
0.75928	0.67128	9.66492e-07		-1.15845	-1.24645	-2.11365e-06		-0.0415	-0.1295	-3.47595e-07		1.14151	1.05351	3.62885e-07
0.76172	0.67372	9.64661e-07		-1.16089	-1.24889	-2.09045e-06		-0.03906	-0.12706	-3.45459e-07		1.13907	1.05107	3.69446e-07
0.76416	0.67616	9.61609e-07		-1.16333	-1.25133	-2.06787e-06		-0.03662	-0.12462	-3.41064e-07		1.13663	1.04863	3.73901e-07
0.7666	0.6786	9.60083e-07		-1.16577	-1.25377	-2.04224e-06		-0.03418	-0.12218	-3.33923e-07		1.13419	1.04619	3.75366e-07
0.76904	0.68104	9.61304e-07		-1.16821	-1.25621	-2.01599e-06		-0.03174	-0.11974	-3.2782e-07		1.13174	1.04374	3.77319e-07
0.77148	0.68348	9.60999e-07		-1.17065	-1.25865	-1.99249e-06		-0.0293	-0.1173	-3.24707e-07		1.1293	1.0413	3.82782e-07
0.77393	0.68593	9.57947e-07		-1.1731	-1.2611	-1.97296e-06		-0.02686	-0.11486	-3.21869e-07		1.12686	1.03886	3.88641e-07
0.77637	0.68837	9.552e-07		-1.17554	-1.26354	-1.95038e-06		-0.02441	-0.11241	-3.15796e-07		1.12442	1.03642	3.91846e-07
0.77881	0.69081	9.552e-07		-1.17798	-1.26598	-1.92596e-06		-0.02197	-0.10997	-3.08411e-07		1.12198	1.03398	3.93036e-07
0.78125	0.69325	9.55811e-07		-1.18042	-1.26842	-1.90308e-06		-0.01953	-0.10753	-3.03589e-07		1.11954	1.03154	3.96362e-07
0.78369	0.69569	9.5459e-07		-1.18286	-1.27086	-1.88446e-06		-0.01709	-0.10509	-3.00751e-07		1.1171	1.0291	4.02191e-07
0.78613	0.69813	9.51538e-07		-1.1853	-1.2733	-1.86554e-06		-0.01465	-0.10265	-2.96173e-07		1.11465	1.02665	4.07288e-07
0.78857	0.70057	9.50317e-07		-1.18774	-1.27574	-1.84387e-06		-0.01221	-0.10021	-2.88605e-07		1.11221	1.02421	4.08691e-07
0.79102	0.70302	9.50928e-07		-1.19019	-1.27819	-1.8222e-06		-0.00977	-0.09777	-2.81616e-07		1.10977	1.02177	4.09912e-07
0.79346	0.70546	9.51233e-07		-1.19263	-1.28063	-1.8045e-06		-0.00732	-0.09532	-2.77039e-07		1.10733	1.01933	4.14551e-07
0.7959	0.7079	9.48486e-07		-1.19507	-1.28307	-1.78864e-06		-0.00488	-0.09288	-2.73407e-07		1.10489	1.01689	4.20532e-07
0.79834	0.71034	9.46045e-07		-1.19751	-1.28551	-1.77094e-06		-0.00244	-0.09044	-2.66785e-07		1.10245	1.01445	4.24042e-07
0.80078	0.71278	9.45435e-07		-1.19995	-1.28795	-1.7514e-06		0	-0.088	-2.57874e-07		1.10001	1.01201	4.24622e-07
0.80322	0.71522	9.46655e-07		-1.20239	-1.29039	-1.7334e-06						1.09756	1.00956	4.2746e-07
0.80566	0.71766	9.4574e-07		-1.20483	-1.29283	-1.71936e-06						1.09512	1.00712	4.32922e-07
0.80811	0.72011	9.42688e-07		-1.20728	-1.29528	-1.70532e-06						1.09268	1.00468	4.37744e-07
0.81055	0.72255	9.41467e-07		-1.20972	-1.29772	-1.68823e-06						1.09024	1.00224	4.39178e-07
0.81299	0.72499	9.42383e-07		-1.21216	-1.30016	-1.67114e-06						1.0878	0.9998	4.40033e-07
0.81543	0.72743	9.42383e-07		-1.2146	-1.3026	-1.65741e-06						1.08536	0.99736	4.44153e-07
0.81787	0.72987	9.40552e-07		-1.21704	-1.30504	-1.64642e-06						1.08292	0.99492	4.4986e-07
0.82031	0.73231	9.3811e-07		-1.21948	-1.30748	-1.63239e-06						1.08047	0.99247	4.53278e-07
0.82275	0.73475	9.375e-07		-1.22192	-1.30992	-1.61652e-06						1.07803	0.99003	4.53674e-07
0.8252	0.7372	9.39026e-07		-1.22437	-1.31237	-1.60278e-06						1.07559	0.98759	4.55688e-07
0.82764	0.73964	9.38721e-07		-1.22681	-1.31481	-1.59241e-06						1.07315	0.98515	4.6048e-07
0.83008	0.74208	9.35974e-07		-1.22925	-1.31725	-1.58203e-06						1.07071	0.98271	4.65363e-07
0.83252	0.74452	9.34143e-07		-1.23169	-1.31969	-1.5683e-06						1.06827	0.98027	4.66888e-07
0.83496	0.74696	9.35059e-07		-1.23413	-1.32213	-1.55457e-06						1.06583	0.97783	4.67316e-07
0.8374	0.7494	9.35669e-07		-1.23657	-1.32457	-1.54419e-06						1.06339	0.97539	4.70642e-07
0.83984	0.75184	9.34143e-07		-1.23901	-1.32701	-1.53656e-06						1.06094	0.97294	4.76135e-07
0.84229	0.75429	9.31396e-07		-1.24146	-1.32946	-1.52557e-06						1.0585	0.9705	4.79553e-07
0.84473	0.75673	9.31091e-07		-1.2439	-1.3319	-1.51245e-06						1.05606	0.96806	4.79675e-07
0.84717	0.75917	9.32312e-07		-1.24634	-1.33434	-1.50116e-06						1.05362	0.96562	4.80896e-07
0.84961	0.76161	9.32617e-07		-1.24878	-1.33678	-1.49384e-06						1.05118	0.96318	4.85443e-07
0.85205	0.76405	9.30176e-07		-1.25122	-1.33922	-1.48651e-06						1.04874	0.96074	4.90143e-07
0.85449	0.76649	9.2804e-07		-1.25366	-1.34166	-1.47583e-06						1.0463	0.9583	4.91882e-07
0.85693	0.76893	9.28955e-07		-1.2561	-1.3441	-1.46423e-06						1.04385	0.95585	4.91913e-07
0.85938	0.77138	9.30481e-07		-1.25854	-1.34654	-1.45569e-06						1.04141	0.95341	4.94629e-07
0.86182	0.77382	9.28955e-07		-1.26099	-1.34899	-1.4502e-06						1.03897	0.95097	4.99695e-07
0.86426	0.77626	9.26514e-07		-1.26343	-1.35143	-1.44196e-06						1.03653	0.94853	5.03052e-07
0.8667	0.7787	9.26208e-07		-1.26587	-1.35387	-1.43158e-06						1.03409	0.94609	5.03143e-07
0.86914	0.78114	9.27734e-07		-1.26831	-1.35631	-1.42242e-06						1.03165	0.94365	5.03632e-07
0.87158	0.78358	9.27734e-07		-1.27075	-1.35875	-1.41693e-06						1.02921	0.94121	5.07751e-07
0.87402	0.78602	9.25598e-07		-1.27319	-1.36119	-1.41083e-06						1.02676	0.93876	5.12421e-07
0.87646	0.78846	9.23462e-07		-1.27563	-1.36363	-1.40289e-06						1.02432	0.93632	5.14557e-07
0.87891	0.79091	9.24377e-07		-1.27808	-1.36608	-1.39343e-06						1.02188	0.93388	5.14282e-07
0.88135	0.79335	9.25598e-07		-1.28052	-1.36852	-1.38611e-06						1.01944	0.93144	5.15839e-07
0.88379	0.79579	9.24988e-07		-1.28296	-1.37096	-1.38184e-06						1.017	0.929	5.20599e-07
0.88623	0.79823	9.22546e-07		-1.2854	-1.3734	-1.37604e-06						1.01456	0.92656	5.24017e-07
0.88867	0.80067	9.21631e-07		-1.28784	-1.37584	-1.36719e-06						1.01212	0.92412	5.24139e-07
0.89111	0.80311	9.23157e-07		-1.29028	-1.37828	-1.35925e-06						1.00967	0.92167	5.24384e-07
0.89355	0.80555	9.24072e-07		-1.29272	-1.38072	-1.35437e-06						1.00723	0.91923	5.27924e-07
0.896	0.808	9.21936e-07		-1.29517	-1.38317	-1.35101e-06						1.00479	0.91679	5.32745e-07
0.89844	0.81044	9.198e-07		-1.29761	-1.38561	-1.34491e-06						1.00235	0.91435	5.34576e-07
0.90088	0.81288	9.20105e-07		-1.30005	-1.38805	-1.33636e-06						0.99991	0.91191	5.34058e-07
0.90332	0.81532	9.22241e-07		-1.29761	-1.38561	-1.32141e-06						1.00235	0.91435	5.3714e-07
0.90576	0.81776	9.21326e-07		-1.29517	-1.38317	-1.31348e-06						1.00479	0.91679	5.42755e-07
0.9082	0.8202	9.18884e-07		-1.29272	-1.38072	-1.30493e-06						1.00723	0.91923	5.47546e-07
0.91064	0.82264	9.17664e-07		-1.29028	-1.37828	-1.29425e-06						1.00967	0.92167	5.49072e-07
0.91309	0.82509	9.19189e-07		-1.28784	-1.37584	-1.28296e-06						1.01212	0.92412	5.49713e-07
0.91553	0.82753	9.2041e-07		-1.2854	-1.3734	-1.27625e-06						1.01456	0.92656	5.53406e-07
0.91797	0.82997	9.18274e-07		-1.28296	-1.37096	-1.27106e-06						1.017	0.929	5.58411e-07
0.92041	0.83241	9.16138e-07		-1.28052	-1.36852	-1.26282e-06						1.01944	0.93144	5.61462e-07
0.92285	0.83485	9.16443e-07		-1.27808	-1.36608	-1.25305e-06						1.02188	0.93388	5.61157e-07
0.92529	0.83729	9.18274e-07		-1.27563	-1.36363	-1.24542e-06						1.02432	0.93632	5.62531e-07
0.92773	0.83973	9.17664e-07		-1.27319	-1.36119	-1.24023e-06						1.02676	0.93876	5.67017e-07
0.93018	0.84218	9.15527e-07		-1.27075	-1.35875	-1.23535e-06						1.02921	0.94121	5.71442e-07
0.93262	0.84462	9.14307e-07		-1.26831	-1.35631	-1.22742e-06						1.03165	0.94365	5.72571e-07
0.93506	0.84706	9.15222e-07		-1.26587	-1.35387	-1.21826e-06						1.03409	0.94609	5.72662e-07
0.9375	0.8495	9.16443e-07		-1.26343	-1.35143	-1.21216e-06						1.03653	0.94853	5.75317e-07
0.93994	0.85194	9.14917e-07		-1.26099	-1.34899	-1.2085e-06						1.03897	0.95097	5.79834e-07
0.94238	0.85438	9.12781e-07		-1.25854	-1.34654	-1.20239e-06						1.04141	0.95341	5.8255e-07
0.94482	0.85682	9.12781e-07		-1.2561	-1.3441	-1.19415e-06						1.04385	0.95585	5.82306e-07
0.94727	0.85927	9.14612e-07		-1.25366	-1.34166	-1.18683e-06						1.0463	0.9583	5.83099e-07
0.94971	0.86171	9.14917e-07		-1.25122	-1.33922	-1.18286e-06						1.04874	0.96074	5.87036e-07
0.95215	0.86415	9.1217e-07		-1.24878	-1.33678	-1.17889e-06						1.05118	0.96318	5.914e-07
0.95459	0.86659	9.1095e-07		-1.24634	-1.33434	-1.17218e-06						1.05362	0.96562	5.92865e-07
0.95703	0.86903	9.1156e-07		-1.2439	-1.3319	-1.16364e-06						1.05606	0.96806	5.92346e-07
0.95947	0.87147	9.13391e-07		-1.24146	-1.32946	-1.15753e-06						1.0585	0.9705	5.93964e-07
0.96191	0.87391	9.11865e-07		-1.23901	-1.32701	-1.15387e-06						1.06094	0.97294	5.98328e-07
0.96436	0.87636	9.09729e-07		-1.23657	-1.32457	-1.14868e-06						1.06339	0.97539	6.01288e-07
0.9668	0.8788	9.09729e-07		-1.23413	-1.32213	-1.14136e-06						1.06583	0.97783	6.00891e-07
0.96924	0.88124	9.11255e-07		-1.23169	-1.31969	-1.13403e-06						1.06827	0.98027	6.01196e-07
0.97168	0.88368	9.1156e-07		-1.22925	-1.31725	-1.12915e-06						1.07071	0.98271	6.05164e-07
0.97412	0.88612	9.09119e-07		-1.22681	-1.31481	-1.12579e-06						1.07315	0.98515	6.09741e-07
0.97656	0.88856	9.07593e-07		-1.22437	-1.31237	-1.11908e-06						1.07559	0.98759	6.10352e-07
0.979	0.891	9.08508e-07		-1.22192	-1.30992	-1.11023e-06						1.07803	0.99003	6.09436e-07
0.98145	0.89345	9.10034e-07		-1.21948	-1.30748	-1.10382e-06						1.08047	0.99247	6.10962e-07
0.98389	0.89589	9.09424e-07		-1.21704	-1.30504	-1.09985e-06						1.08292	0.99492	6.15234e-07
0.98633	0.89833	9.06677e-07		-1.2146	-1.3026	-1.09497e-06						1.08536	0.99736	6.18591e-07
0.98877	0.90077	9.06677e-07		-1.21216	-1.30016	-1.08704e-06						1.0878	0.9998	6.18286e-07
0.99121	0.90321	9.08203e-07		-1.20972	-1.29772	-1.07849e-06						1.09024	1.00224	6.18286e-07
0.99365	0.90565	9.08813e-07		-1.20728	-1.29528	-1.07269e-06						1.09268	1.00468	6.21033e-07
0.99609	0.90809	9.06372e-07		-1.20483	-1.29283	-1.06781e-06						1.09512	1.00712	6.25e-07
0.99854	0.91054	9.05151e-07		-1.20239	-1.29039	-1.0611e-06						1.09756	1.00956	6.26831e-07
1.00098	0.91298	9.06067e-07		-1.19995	-1.28795	-1.05133e-06						1.10001	1.01201	6.25916e-07
1.00342	0.91542	9.07898e-07
1.00586	0.91786	9.07288e-07
1.0083	0.9203	9.04846e-07
1.01074	0.92274	9.04236e-07
1.01318	0.92518	9.05457e-07
1.01563	0.92763	9.06677e-07
1.01807	0.93007	9.04846e-07
1.02051	0.93251	9.03015e-07
1.02295	0.93495	9.03931e-07
1.02539	0.93739	9.05762e-07
1.02783	0.93983	9.05457e-07
1.03027	0.94227	9.0332e-07
1.03271	0.94471	9.0271e-07
1.03516	0.94716	9.04236e-07
1.0376	0.9496	9.05457e-07
1.04004	0.95204	9.03931e-07
1.04248	0.95448	9.02405e-07
1.04492	0.95692	9.03015e-07
1.04736	0.95936	9.05457e-07
1.0498	0.9618	9.05457e-07
1.05225	0.96425	9.03015e-07
1.05469	0.96669	9.02405e-07
1.05713	0.96913	9.03931e-07
1.05957	0.97157	9.05457e-07
1.06201	0.97401	9.04846e-07
1.06445	0.97645	9.0271e-07
1.06689	0.97889	9.03015e-07
1.06934	0.98134	9.05457e-07
1.07178	0.98378	9.06067e-07
1.07422	0.98622	9.03931e-07
1.07666	0.98866	9.03015e-07
1.0791	0.9911	9.05151e-07
1.08154	0.99354	9.06982e-07
1.08398	0.99598	9.06677e-07
1.08643	0.99843	9.05151e-07
1.08887	1.00087	9.05457e-07
1.09131	1.00331	9.07288e-07
1.09375	1.00575	9.08508e-07
1.09619	1.00819	9.07288e-07
1.09863	1.01063	9.06372e-07
1.10107	1.01307	9.08203e-07
1.10352	1.01552	9.10645e-07
1.10596	1.01796	9.11255e-07
1.1084	1.0204	9.09424e-07
1.11084	1.02284	9.09424e-07
1.11328	1.02528	9.12476e-07
1.11572	1.02772	9.14001e-07
1.11816	1.03016	9.13086e-07
1.12061	1.03261	9.12476e-07
1.12305	1.03505	9.13696e-07
1.12549	1.03749	9.17053e-07
1.12793	1.03993	9.17664e-07
1.13037	1.04237	9.17053e-07
1.13281	1.04481	9.18274e-07
1.13525	1.04725	9.21021e-07
1.1377	1.0497	9.22852e-07
1.14014	1.05214	9.21631e-07
1.14258	1.05458	9.21936e-07
1.14502	1.05702	9.23767e-07
1.14746	1.05946	9.27124e-07
1.1499	1.0619	9.28955e-07
1.15234	1.06434	9.28955e-07
1.15479	1.06679	9.29565e-07
1.15723	1.06923	9.31702e-07
1.15967	1.07167	9.35059e-07
1.16211	1.07411	9.35974e-07
1.16455	1.07655	9.35669e-07
1.16699	1.07899	9.38721e-07
1.16943	1.08143	9.43604e-07
1.17188	1.08387	9.4574e-07
1.17432	1.08632	9.45435e-07
1.17676	1.08876	9.46655e-07
1.1792	1.0912	9.50623e-07
1.18164	1.09364	9.54895e-07
1.18408	1.09608	9.57031e-07
1.18652	1.09852	9.57947e-07
1.18896	1.10096	9.61914e-07
1.19141	1.10341	9.66187e-07
1.19385	1.10585	9.70764e-07
1.19629	1.10829	9.729e-07
1.19873	1.11073	9.74731e-07
1.20117	1.11317	9.80225e-07
1.20361	1.11561	9.86328e-07
1.20605	1.11805	9.90601e-07
1.2085	1.1205	9.93042e-07
1.21094	1.12294	9.98535e-07
1.21338	1.12538	1.00586e-06
1.21582	1.12782	1.01196e-06
1.21826	1.13026	1.01562e-06
1.2207	1.1327	1.02081e-06
1.22314	1.13514	1.02875e-06
1.22559	1.13759	1.03729e-06
1.22803	1.14003	1.04431e-06
1.23047	1.14247	1.05042e-06
1.23291	1.14491	1.05865e-06
1.23535	1.14735	1.06812e-06
1.23779	1.14979	1.07819e-06
1.24023	1.15223	1.08673e-06
1.24268	1.15468	1.09619e-06
1.24512	1.15712	1.10687e-06
1.24756	1.15956	1.11969e-06
1.25	1.162	1.13159e-06
1.25244	1.16444	1.14227e-06
1.25488	1.16688	1.15448e-06
1.25732	1.16932	1.17004e-06
1.25977	1.17177	1.1853e-06
1.26221	1.17421	1.19965e-06
1.26465	1.17665	1.21338e-06
1.26709	1.17909	1.23016e-06
1.26953	1.18153	1.24878e-06
1.27197	1.18397	1.2677e-06
1.27441	1.18641	1.2851e-06
1.27686	1.18886	1.30371e-06
1.2793	1.1913	1.32446e-06
1.28174	1.19374	1.34613e-06
1.28418	1.19618	1.36688e-06
1.28662	1.19862	1.38733e-06
1.28906	1.20106	1.40991e-06
1.2915	1.2035	1.43402e-06
1.29395	1.20595	1.45935e-06
1.29639	1.20839	1.48254e-06
1.29883	1.21083	1.50604e-06
1.30127	1.21327	1.53168e-06
1.30371	1.21571	1.55823e-06
1.30615	1.21815	1.58325e-06
1.30859	1.22059	1.60675e-06
1.31104	1.22304	1.63177e-06
1.31348	1.22548	1.65771e-06
1.31592	1.22792	1.68365e-06
1.31836	1.23036	1.70624e-06
1.3208	1.2328	1.72852e-06
1.32324	1.23524	1.75049e-06
1.32568	1.23768	1.77429e-06
1.32813	1.24012	1.79474e-06
1.33057	1.24257	1.81244e-06
1.33301	1.24501	1.83044e-06
1.33545	1.24745	1.84906e-06
1.33789	1.24989	1.86615e-06
1.34033	1.25233	1.88019e-06
1.34277	1.25477	1.8924e-06
1.34521	1.25721	1.90582e-06
1.34766	1.25966	1.91895e-06
1.3501	1.2621	1.92932e-06
1.35254	1.26454	1.93848e-06
1.35498	1.26698	1.94611e-06
1.35742	1.26942	1.95557e-06
1.35986	1.27186	1.96381e-06
1.3623	1.2743	1.9696e-06
1.36475	1.27675	1.97296e-06
1.36719	1.27919	1.97815e-06
1.36963	1.28163	1.98334e-06
1.37207	1.28407	1.9873e-06
1.37451	1.28651	1.98883e-06
1.37695	1.28895	1.99066e-06
1.37939	1.29139	1.99432e-06
1.38184	1.29384	1.99738e-06
1.38428	1.29628	1.99707e-06
1.38672	1.29872	1.99646e-06
1.38916	1.30116	1.99738e-06
1.3916	1.3036	1.99921e-06
1.39404	1.30604	2.00043e-06
1.39648	1.30848	1.9986e-06
1.39893	1.31093	1.99768e-06
1.40137	1.31337	1.99829e-06
1.40381	1.31581	1.99951e-06
1.40625	1.31825	1.99829e-06
1.40869	1.32069	1.99554e-06
1.41113	1.32313	1.99463e-06
1.41357	1.32557	1.99646e-06
1.41602	1.32802	1.99646e-06
1.41846	1.33046	1.9931e-06
1.4209	1.3329	1.99127e-06
1.42334	1.33534	1.99127e-06
1.42578	1.33778	1.99188e-06
1.42822	1.34022	1.99036e-06
1.43066	1.34266	1.987e-06
1.43311	1.34511	1.98608e-06
1.43555	1.34755	1.98608e-06
1.43799	1.34999	1.98639e-06
1.44043	1.35243	1.98334e-06
1.44287	1.35487	1.98059e-06
1.44531	1.35731	1.98029e-06
1.44775	1.35975	1.9809e-06
1.4502	1.3622	1.97968e-06
1.45264	1.36464	1.97571e-06
1.45508	1.36708	1.97388e-06
1.45752	1.36952	1.97449e-06
1.45996	1.37196	1.97388e-06
1.4624	1.3744	1.97083e-06
1.46484	1.37684	1.96777e-06
1.46729	1.37929	1.96716e-06
1.46973	1.38173	1.96747e-06
1.47217	1.38417	1.96533e-06
1.47461	1.38661	1.96198e-06
1.47705	1.38905	1.95953e-06
1.47949	1.39149	1.95984e-06
1.48193	1.39393	1.95892e-06
1.48438	1.39637	1.95679e-06
1.48682	1.39882	1.95282e-06
1.48926	1.40126	1.95129e-06
1.4917	1.4037	1.95129e-06
1.49414	1.40614	1.94977e-06
1.49658	1.40858	1.9458e-06
1.49902	1.41102	1.94275e-06
1.50146	1.41346	1.94275e-06
1.50391	1.41591	1.94244e-06
1.50635	1.41835	1.93909e-06
1.50879	1.42079	1.93512e-06
1.51123	1.42323	1.93359e-06
1.51367	1.42567	1.93329e-06
1.51611	1.42811	1.93176e-06
1.51855	1.43055	1.9278e-06
1.521	1.433	1.92444e-06
1.52344	1.43544	1.92352e-06
1.52588	1.43788	1.92291e-06
1.52832	1.44032	1.92017e-06
1.53076	1.44276	1.9162e-06
1.5332	1.4452	1.91315e-06
1.53564	1.44764	1.91315e-06
1.53809	1.45009	1.91193e-06
1.54053	1.45253	1.90765e-06
1.54297	1.45497	1.90399e-06
1.54541	1.45741	1.90308e-06
1.54785	1.45985	1.90247e-06
1.55029	1.46229	1.89972e-06
1.55273	1.46473	1.89484e-06
1.55518	1.46718	1.8927e-06
1.55762	1.46962	1.89209e-06
1.56006	1.47206	1.89056e-06
1.5625	1.4745	1.88721e-06
1.56494	1.47694	1.88354e-06
1.56738	1.47938	1.88141e-06
1.56982	1.48182	1.8811e-06
1.57227	1.48427	1.87866e-06
1.57471	1.48671	1.87469e-06
1.57715	1.48915	1.87103e-06
1.57959	1.49159	1.87042e-06
1.58203	1.49403	1.86981e-06
1.58447	1.49647	1.86615e-06
1.58691	1.49891	1.86218e-06
1.58936	1.50136	1.86035e-06
1.5918	1.5038	1.86035e-06
1.59424	1.50624	1.85822e-06
1.59668	1.50868	1.85333e-06
1.59912	1.51112	1.85089e-06
1.60156	1.51356	1.85059e-06
1.604	1.516	1.84937e-06
1.60645	1.51845	1.84631e-06
1.60889	1.52089	1.84235e-06
1.61133	1.52333	1.84052e-06
1.61377	1.52577	1.84021e-06
1.61621	1.52821	1.83899e-06
1.61865	1.53065	1.83472e-06
1.62109	1.53309	1.83197e-06
1.62354	1.53554	1.83167e-06
1.62598	1.53798	1.83136e-06
1.62842	1.54042	1.82861e-06
1.63086	1.54286	1.82465e-06
1.6333	1.5453	1.82281e-06
1.63574	1.54774	1.82343e-06
1.63818	1.55018	1.8222e-06
1.64063	1.55262	1.81824e-06
1.64307	1.55507	1.8158e-06
1.64551	1.55751	1.8158e-06
1.64795	1.55995	1.81549e-06
1.65039	1.56239	1.81335e-06
1.65283	1.56483	1.80969e-06
1.65527	1.56727	1.80786e-06
1.65771	1.56971	1.80847e-06
1.66016	1.57216	1.80847e-06
1.6626	1.5746	1.80511e-06
1.66504	1.57704	1.80237e-06
1.66748	1.57948	1.80237e-06
1.66992	1.58192	1.80298e-06
1.67236	1.58436	1.80115e-06
1.6748	1.5868	1.79779e-06
1.67725	1.58925	1.79626e-06
1.67969	1.59169	1.79718e-06
1.68213	1.59413	1.79718e-06
1.68457	1.59657	1.79413e-06
1.68701	1.59901	1.7923e-06
1.68945	1.60145	1.7923e-06
1.69189	1.60389	1.79321e-06
1.69434	1.60634	1.79199e-06
1.69678	1.60878	1.78925e-06
1.69922	1.61122	1.78772e-06
1.70166	1.61366	1.78864e-06
1.7041	1.6161	1.78955e-06
1.70654	1.61854	1.78741e-06
1.70898	1.62098	1.78497e-06
1.71143	1.62343	1.78497e-06
1.71387	1.62587	1.7868e-06
1.71631	1.62831	1.78619e-06
1.71875	1.63075	1.78375e-06
1.72119	1.63319	1.78253e-06
1.72363	1.63563	1.78375e-06
1.72607	1.63807	1.78467e-06
1.72852	1.64052	1.78345e-06
1.73096	1.64296	1.78101e-06
1.7334	1.6454	1.78131e-06
1.73584	1.64784	1.78314e-06
1.73828	1.65028	1.78375e-06
1.74072	1.65272	1.78162e-06
1.74316	1.65516	1.7807e-06
1.74561	1.65761	1.78223e-06
1.74805	1.66005	1.78375e-06
1.75049	1.66249	1.78314e-06
1.75293	1.66493	1.78101e-06
1.75537	1.66737	1.78131e-06
1.75781	1.66981	1.78314e-06
1.76025	1.67225	1.78436e-06
1.7627	1.6747	1.78284e-06
1.76514	1.67714	1.78162e-06
1.76758	1.67958	1.78345e-06
1.77002	1.68202	1.78619e-06
1.77246	1.68446	1.78558e-06
1.7749	1.6869	1.78406e-06
1.77734	1.68934	1.78436e-06
1.77979	1.69179	1.7865e-06
1.78223	1.69423	1.78833e-06
1.78467	1.69667	1.78711e-06
1.78711	1.69911	1.7868e-06
1.78955	1.70155	1.78864e-06
1.79199	1.70399	1.79108e-06
1.79443	1.70643	1.79169e-06
1.79688	1.70887	1.79047e-06
1.79932	1.71132	1.79047e-06
1.80176	1.71376	1.79352e-06
1.79932	1.71132	1.77368e-06
1.79688	1.70887	1.75415e-06
1.79443	1.70643	1.73645e-06
1.79199	1.70399	1.7218e-06
1.78955	1.70155	1.71021e-06
1.78711	1.69911	1.69739e-06
1.78467	1.69667	1.68335e-06
1.78223	1.69423	1.67114e-06
1.77979	1.69179	1.66199e-06
1.77734	1.68934	1.65314e-06
1.7749	1.6869	1.64215e-06
1.77246	1.68446	1.63116e-06
1.77002	1.68202	1.62231e-06
1.76758	1.67958	1.61652e-06
1.76514	1.67714	1.60889e-06
1.7627	1.6747	1.59882e-06
1.76025	1.67225	1.58997e-06
1.75781	1.66981	1.58478e-06
1.75537	1.66737	1.57959e-06
1.75293	1.66493	1.57166e-06
1.75049	1.66249	1.56311e-06
1.74805	1.66005	1.55701e-06
1.74561	1.65761	1.55273e-06
1.74316	1.65516	1.54724e-06
1.74072	1.65272	1.53931e-06
1.73828	1.65028	1.53229e-06
1.73584	1.64784	1.52832e-06
1.7334	1.6454	1.52527e-06
1.73096	1.64296	1.51886e-06
1.72852	1.64052	1.51184e-06
1.72607	1.63807	1.50665e-06
1.72363	1.63563	1.5036e-06
1.72119	1.63319	1.49994e-06
1.71875	1.63075	1.49323e-06
1.71631	1.62831	1.48682e-06
1.71387	1.62587	1.48376e-06
1.71143	1.62343	1.48102e-06
1.70898	1.62098	1.47675e-06
1.70654	1.61854	1.47003e-06
1.7041	1.6161	1.46515e-06
1.70166	1.61366	1.46332e-06
1.69922	1.61122	1.46027e-06
1.69678	1.60878	1.45508e-06
1.69434	1.60634	1.44897e-06
1.69189	1.60389	1.44562e-06
1.68945	1.60145	1.44409e-06
1.68701	1.59901	1.44073e-06
1.68457	1.59657	1.43402e-06
1.68213	1.59413	1.43005e-06
1.67969	1.59169	1.42853e-06
1.67725	1.58925	1.4267e-06
1.6748	1.5868	1.4212e-06
1.67236	1.58436	1.41571e-06
1.66992	1.58192	1.41327e-06
1.66748	1.57948	1.41205e-06
1.66504	1.57704	1.40869e-06
1.6626	1.5746	1.40259e-06
1.66016	1.57216	1.39832e-06
1.65771	1.56971	1.3974e-06
1.65527	1.56727	1.39557e-06
1.65283	1.56483	1.3913e-06
1.65039	1.56239	1.3858e-06
1.64795	1.55995	1.38275e-06
1.64551	1.55751	1.38214e-06
1.64307	1.55507	1.37939e-06
1.64063	1.55262	1.37421e-06
1.63818	1.55018	1.36932e-06
1.63574	1.54774	1.3681e-06
1.6333	1.5453	1.36719e-06
1.63086	1.54286	1.36322e-06
1.62842	1.54042	1.35742e-06
1.62598	1.53798	1.35468e-06
1.62354	1.53554	1.35406e-06
1.62109	1.53309	1.35132e-06
1.61865	1.53065	1.34613e-06
1.61621	1.52821	1.34247e-06
1.61377	1.52577	1.34064e-06
1.61133	1.52333	1.33972e-06
1.60889	1.52089	1.33636e-06
1.60645	1.51845	1.33087e-06
1.604	1.516	1.32751e-06
1.60156	1.51356	1.3266e-06
1.59912	1.51112	1.32507e-06
1.59668	1.50868	1.32019e-06
1.59424	1.50624	1.31531e-06
1.5918	1.5038	1.31348e-06
1.58936	1.50136	1.31317e-06
1.58691	1.49891	1.30981e-06
1.58447	1.49647	1.30432e-06
1.58203	1.49403	1.30066e-06
1.57959	1.49159	1.29974e-06
1.57715	1.48915	1.29822e-06
1.57471	1.48671	1.29395e-06
1.57227	1.48427	1.28845e-06
1.56982	1.48182	1.28632e-06
1.56738	1.47938	1.28601e-06
1.56494	1.47694	1.28296e-06
1.5625	1.4745	1.27747e-06
1.56006	1.47206	1.2735e-06
1.55762	1.46962	1.27228e-06
1.55518	1.46718	1.27136e-06
1.55273	1.46473	1.26709e-06
1.55029	1.46229	1.2616e-06
1.54785	1.45985	1.25824e-06
1.54541	1.45741	1.25793e-06
1.54297	1.45497	1.25549e-06
1.54053	1.45253	1.24939e-06
1.53809	1.45009	1.24542e-06
1.53564	1.44764	1.2442e-06
1.5332	1.4452	1.24237e-06
1.53076	1.44276	1.23871e-06
1.52832	1.44032	1.23291e-06
1.52588	1.43788	1.22986e-06
1.52344	1.43544	1.22894e-06
1.521	1.433	1.2265e-06
1.51855	1.43055	1.22101e-06
1.51611	1.42811	1.21613e-06
1.51367	1.42567	1.21429e-06
1.51123	1.42323	1.21307e-06
1.50879	1.42079	1.20911e-06
1.50635	1.41835	1.203e-06
1.50391	1.41591	1.19904e-06
1.50146	1.41346	1.19781e-06
1.49902	1.41102	1.19568e-06
1.49658	1.40858	1.18988e-06
1.49414	1.40614	1.18439e-06
1.4917	1.4037	1.18225e-06
1.48926	1.40126	1.18042e-06
1.48682	1.39882	1.17645e-06
1.48438	1.39637	1.17035e-06
1.48193	1.39393	1.16547e-06
1.47949	1.39149	1.16394e-06
1.47705	1.38905	1.1615e-06
1.47461	1.38661	1.1557e-06
1.47217	1.38417	1.1496e-06
1.46973	1.38173	1.14655e-06
1.46729	1.37929	1.14441e-06
1.46484	1.37684	1.13983e-06
1.4624	1.3744	1.13312e-06
1.45996	1.37196	1.12793e-06
1.45752	1.36952	1.12518e-06
1.45508	1.36708	1.12213e-06
1.45264	1.36464	1.11572e-06
1.4502	1.3622	1.1084e-06
1.44775	1.35975	1.10443e-06
1.44531	1.35731	1.10168e-06
1.44287	1.35487	1.0968e-06
1.44043	1.35243	1.08917e-06
1.43799	1.34999	1.08246e-06
1.43555	1.34755	1.07849e-06
1.43311	1.34511	1.07483e-06
1.43066	1.34266	1.06781e-06
1.42822	1.34022	1.05927e-06
1.42578	1.33778	1.05316e-06
1.42334	1.33534	1.04919e-06
1.4209	1.3329	1.0434e-06
1.41846	1.33046	1.03424e-06
1.41602	1.32802	1.02509e-06
1.41357	1.32557	1.01959e-06
1.41113	1.32313	1.01471e-06
1.40869	1.32069	1.00555e-06
1.40625	1.31825	9.94873e-07
1.40381	1.31581	9.86023e-07
1.40137	1.31337	9.79614e-07
1.39893	1.31093	9.71069e-07
1.39648	1.30848	9.59473e-07
1.39404	1.30604	9.48181e-07
1.3916	1.3036	9.39331e-07
1.38916	1.30116	9.30481e-07
1.38672	1.29872	9.19189e-07
1.38428	1.29628	9.05457e-07
1.38184	1.29384	8.92639e-07
1.37939	1.29139	8.82263e-07
1.37695	1.28895	8.70972e-07
1.37451	1.28651	8.55408e-07
1.37207	1.28407	8.40149e-07
1.36963	1.28163	8.26721e-07
1.36719	1.27919	8.14209e-07
1.36475	1.27675	7.98645e-07
1.3623	1.2743	7.8064e-07
1.35986	1.27186	7.6355e-07
1.35742	1.26942	7.48901e-07
1.35498	1.26698	7.33337e-07
1.35254	1.26454	7.14722e-07
1.3501	1.2621	6.9519e-07
1.34766	1.25966	6.7749e-07
1.34521	1.25721	6.61316e-07
1.34277	1.25477	6.43311e-07
1.34033	1.25233	6.22864e-07
1.33789	1.24989	6.02722e-07
1.33545	1.24745	5.85632e-07
1.33301	1.24501	5.69153e-07
1.33057	1.24257	5.49622e-07
1.32813	1.24012	5.29175e-07
1.32568	1.23768	5.11475e-07
1.32324	1.23524	4.95605e-07
1.3208	1.2328	4.78821e-07
1.31836	1.23036	4.58984e-07
1.31592	1.22792	4.41284e-07
1.31348	1.22548	4.27246e-07
1.31104	1.22304	4.14337e-07
1.30859	1.22059	3.99475e-07
1.30615	1.21815	3.8324e-07
1.30371	1.21571	3.69598e-07
1.30127	1.21327	3.59253e-07
1.29883	1.21083	3.48297e-07
1.29639	1.20839	3.3548e-07
1.29395	1.20595	3.23242e-07
1.2915	1.2035	3.14789e-07
1.28906	1.20106	3.08258e-07
1.28662	1.19862	2.99835e-07
1.28418	1.19618	2.89764e-07
1.28174	1.19374	2.8241e-07
1.2793	1.1913	2.78564e-07
1.27686	1.18886	2.74017e-07
1.27441	1.18641	2.6712e-07
1.27197	1.18397	2.60803e-07
1.26953	1.18153	2.58087e-07
1.26709	1.17909	2.56836e-07
1.26465	1.17665	2.53967e-07
1.26221	1.17421	2.49451e-07
1.25977	1.17177	2.46796e-07
1.25732	1.16932	2.47131e-07
1.25488	1.16688	2.4762e-07
1.25244	1.16444	2.45422e-07
1.25	1.162	2.43011e-07
1.24756	1.15956	2.43561e-07
1.24512	1.15712	2.46368e-07
1.24268	1.15468	2.47253e-07
1.24023	1.15223	2.45117e-07
1.23779	1.14979	2.45087e-07
1.23535	1.14735	2.48596e-07
1.23291	1.14491	2.51709e-07
1.23047	1.14247	2.51984e-07
1.22803	1.14003	2.51648e-07
1.22559	1.13759	2.5415e-07
1.22314	1.13514	2.58636e-07
1.2207	1.1327	2.61169e-07
1.21826	1.13026	2.61139e-07
1.21582	1.12782	2.62451e-07
1.21338	1.12538	2.66541e-07
1.21094	1.12294	2.71484e-07
1.2085	1.1205	2.7356e-07
1.20605	1.11805	2.73987e-07
1.20361	1.11561	2.771e-07
1.20117	1.11317	2.82593e-07
1.19873	1.11073	2.86163e-07
1.19629	1.10829	2.86835e-07
1.19385	1.10585	2.8833e-07
1.19141	1.10341	2.93304e-07
1.18896	1.10096	2.98615e-07
1.18652	1.09852	3.01208e-07
1.18408	1.09608	3.02155e-07
1.18164	1.09364	3.05237e-07
1.1792	1.0912	3.10608e-07
1.17676	1.08876	3.15247e-07
1.17432	1.08632	3.16803e-07
1.17188	1.08387	3.18176e-07
1.16943	1.08143	3.22754e-07
1.16699	1.07899	3.28583e-07
1.16455	1.07655	3.31879e-07
1.16211	1.07411	3.32794e-07
1.15967	1.07167	3.3548e-07
1.15723	1.06923	3.41217e-07
1.15479	1.06679	3.46313e-07
1.15234	1.06434	3.48083e-07
1.1499	1.0619	3.49182e-07
1.14746	1.05946	3.53821e-07
1.14502	1.05702	3.59741e-07
1.14258	1.05458	3.63037e-07
1.14014	1.05214	3.63922e-07
1.1377	1.0497	3.66608e-07
1.13525	1.04725	3.71948e-07
1.13281	1.04481	3.77167e-07
1.13037	1.04237	3.79242e-07
1.12793	1.03993	3.80432e-07
1.12549	1.03749	3.8446e-07
1.12305	1.03505	3.90198e-07
1.12061	1.03261	3.94073e-07
1.11816	1.03016	3.94745e-07
1.11572	1.02772	3.96881e-07
1.11328	1.02528	4.02374e-07
1.11084	1.02284	4.07806e-07
1.1084	1.0204	4.0979e-07
1.10596	1.01796	4.10583e-07
1.10352	1.01552	4.14307e-07
1.10107	1.01307	4.20044e-07
1.09863	1.01063	4.23767e-07
1.09619	1.00819	4.24652e-07
1.09375	1.00575	4.26514e-07
1.09131	1.00331	4.31366e-07
1.08887	1.00087	4.36523e-07
1.08643	0.99843	4.38995e-07
1.08398	0.99598	4.39667e-07
1.08154	0.99354	4.42383e-07
1.0791	0.9911	4.48029e-07
1.07666	0.98866	4.51965e-07
1.07422	0.98622	4.52667e-07
1.07178	0.98378	4.5401e-07
1.06934	0.98134	4.58557e-07
1.06689	0.97889	4.63806e-07
1.06445	0.97645	4.65881e-07
1.06201	0.97401	4.66187e-07
1.05957	0.97157	4.68872e-07
1.05713	0.96913	4.73846e-07
1.05469	0.96669	4.77722e-07
1.05225	0.96425	4.78607e-07
1.0498	0.9618	4.79614e-07
1.04736	0.95936	4.83398e-07
1.04492	0.95692	4.88281e-07
1.04248	0.95448	4.90936e-07
1.04004	0.95204	4.90875e-07
1.0376	0.9496	4.92432e-07
1.03516	0.94716	4.97284e-07
1.03271	0.94471	5.01617e-07
1.03027	0.94227	5.02411e-07
1.02783	0.93983	5.02625e-07
1.02539	0.93739	5.06195e-07
1.02295	0.93495	5.10925e-07
1.02051	0.93251	5.13275e-07
1.01807	0.93007	5.13153e-07
1.01563	0.92763	5.14526e-07
1.01318	0.92518	5.19104e-07
1.01074	0.92274	5.22949e-07
1.0083	0.9203	5.24017e-07
1.00586	0.91786	5.24048e-07
1.00342	0.91542	5.26794e-07
1.00098	0.91298	5.31219e-07
0.99854	0.91054	5.33966e-07
0.99609	0.90809	5.33813e-07
0.99365	0.90565	5.34515e-07
0.99121	0.90321	5.38513e-07
0.98877	0.90077	5.42755e-07
0.98633	0.89833	5.44037e-07
0.98389	0.89589	5.43243e-07
0.98145	0.89345	5.45532e-07
0.979	0.891	5.50079e-07
0.97656	0.88856	5.52734e-07
0.97412	0.88612	5.5246e-07
0.97168	0.88368	5.53162e-07
0.96924	0.88124	5.56519e-07
0.9668	0.8788	5.60883e-07
0.96436	0.87636	5.61951e-07
0.96191	0.87391	5.61188e-07
0.95947	0.87147	5.6308e-07
0.95703	0.86903	5.66956e-07
0.95459	0.86659	5.7016e-07
0.95215	0.86415	5.70099e-07
0.94971	0.86171	5.69885e-07
0.94727	0.85927	5.72845e-07
0.94482	0.85682	5.77179e-07
0.94238	0.85438	5.78644e-07
0.93994	0.85194	5.77545e-07
0.9375	0.8495	5.78644e-07
0.93506	0.84706	5.82916e-07
0.93262	0.84462	5.85937e-07
0.93018	0.84218	5.85724e-07
0.92773	0.83973	5.85449e-07
0.92529	0.83729	5.88104e-07
0.92285	0.83485	5.91949e-07
0.92041	0.83241	5.93445e-07
0.91797	0.82997	5.92621e-07
0.91553	0.82753	5.93323e-07
0.91309	0.82509	5.97137e-07
0.91064	0.82264	6.00311e-07
0.9082	0.8202	5.99976e-07
0.90576	0.81776	5.9906e-07
0.90332	0.81532	6.01196e-07
0.90088	0.81288	6.05774e-07
0.89844	0.81044	6.073e-07
0.896	0.808	6.06079e-07
0.89355	0.80555	6.06689e-07
0.89111	0.80311	6.10352e-07
0.88867	0.80067	6.13708e-07
0.88623	0.79823	6.13098e-07
0.88379	0.79579	6.11877e-07
0.88135	0.79335	6.14624e-07
0.87891	0.79091	6.17981e-07
0.87646	0.78846	6.19812e-07
0.87402	0.78602	6.18591e-07
0.87158	0.78358	6.19507e-07
0.86914	0.78114	6.21643e-07
0.8667	0.7787	6.25e-07
0.86426	0.77626	6.25305e-07
0.86182	0.77382	6.24084e-07
0.85938	0.77138	6.2561e-07
0.85693	0.76893	6.29578e-07
0.85449	0.76649	6.31104e-07
0.85205	0.76405	6.30493e-07
0.84961	0.76161	6.29883e-07
0.84717	0.75917	6.32935e-07
0.84473	0.75673	6.35986e-07
0.84229	0.75429	6.36292e-07
0.83984	0.75184	6.35071e-07
0.8374	0.7494	6.35986e-07
0.83496	0.74696	6.39648e-07
0.83252	0.74452	6.41785e-07
0.83008	0.74208	6.41174e-07
0.82764	0.73964	6.40259e-07
0.8252	0.7372	6.42395e-07
0.82275	0.73475	6.46362e-07
0.82031	0.73231	6.46973e-07
0.81787	0.72987	6.45142e-07
0.81543	0.72743	6.45447e-07
0.81299	0.72499	6.49414e-07
0.81055	0.72255	6.51245e-07
0.80811	0.72011	6.50635e-07
0.80566	0.71766	6.49414e-07
0.80322	0.71522	6.5155e-07
0.80078	0.71278	6.54907e-07
0.79834	0.71034	6.55212e-07
0.7959	0.7079	6.53992e-07
0.79346	0.70546	6.53992e-07
0.79102	0.70302	6.57349e-07
0.78857	0.70057	6.5979e-07
0.78613	0.69813	6.59485e-07
0.78369	0.69569	6.57654e-07
0.78125	0.69325	6.58569e-07
0.77881	0.69081	6.61926e-07
0.77637	0.68837	6.63757e-07
0.77393	0.68593	6.61926e-07
0.77148	0.68348	6.61621e-07
0.76904	0.68104	6.64368e-07
0.7666	0.6786	6.67114e-07
0.76416	0.67616	6.66199e-07
0.76172	0.67372	6.64063e-07
0.75928	0.67128	6.65588e-07
0.75684	0.66884	6.6864e-07
0.75439	0.66639	6.70166e-07
0.75195	0.66395	6.6864e-07
0.74951	0.66151	6.67725e-07
0.74707	0.65907	6.70166e-07
0.74463	0.65663	6.72302e-07
0.74219	0.65419	6.72607e-07
0.73975	0.65175	6.70471e-07
0.7373	0.6493	6.71082e-07
0.73486	0.64686	6.74438e-07
0.73242	0.64442	6.7627e-07
0.72998	0.64198	6.74438e-07
0.72754	0.63954	6.72607e-07
0.7251	0.6371	6.75049e-07
0.72266	0.63466	6.77795e-07
0.72021	0.63221	6.7749e-07
0.71777	0.62977	6.75354e-07
0.71533	0.62733	6.75964e-07
0.71289	0.62489	6.78711e-07
0.71045	0.62245	6.79626e-07
0.70801	0.62001	6.78406e-07
0.70557	0.61757	6.77185e-07
0.70313	0.61513	6.78711e-07
0.70068	0.61268	6.81152e-07
0.69824	0.61024	6.81763e-07
0.6958	0.6078	6.79932e-07
0.69336	0.60536	6.79016e-07
0.69092	0.60292	6.81458e-07
0.68848	0.60048	6.83594e-07
0.68604	0.59804	6.82068e-07
0.68359	0.59559	6.79932e-07
0.68115	0.59315	6.81458e-07
0.67871	0.59071	6.84509e-07
0.67627	0.58827	6.84509e-07
0.67383	0.58583	6.82068e-07
0.67139	0.58339	6.81763e-07
0.66895	0.58095	6.83899e-07
0.6665	0.5785	6.85425e-07
0.66406	0.57606	6.84204e-07
0.66162	0.57362	6.82678e-07
0.65918	0.57118	6.83289e-07
0.65674	0.56874	6.86035e-07
0.6543	0.5663	6.8634e-07
0.65186	0.56386	6.84509e-07
0.64941	0.56141	6.82983e-07
0.64697	0.55897	6.84814e-07
0.64453	0.55653	6.87561e-07
0.64209	0.55409	6.86646e-07
0.63965	0.55165	6.83899e-07
0.63721	0.54921	6.84509e-07
0.63477	0.54677	6.87256e-07
0.63232	0.54432	6.87561e-07
0.62988	0.54188	6.8512e-07
0.62744	0.53944	6.84204e-07
0.625	0.537	6.86035e-07
0.62256	0.53456	6.87561e-07
0.62012	0.53212	6.87256e-07
0.61768	0.52968	6.85425e-07
0.61523	0.52723	6.84814e-07
0.61279	0.52479	6.86951e-07
0.61035	0.52235	6.88171e-07
0.60791	0.51991	6.86035e-07
0.60547	0.51747	6.84204e-07
0.60303	0.51503	6.8573e-07
0.60059	0.51259	6.88477e-07
0.59814	0.51014	6.87866e-07
0.5957	0.5077	6.8512e-07
0.59326	0.50526	6.84509e-07
0.59082	0.50282	6.86951e-07
0.58838	0.50038	6.88171e-07
0.58594	0.49794	6.8634e-07
0.5835	0.4955	6.84509e-07
0.58105	0.49305	6.8573e-07
0.57861	0.49061	6.87561e-07
0.57617	0.48817	6.87561e-07
0.57373	0.48573	6.84814e-07
0.57129	0.48329	6.83594e-07
0.56885	0.48085	6.86035e-07
0.56641	0.47841	6.87866e-07
0.56396	0.47596	6.86035e-07
0.56152	0.47352	6.83899e-07
0.55908	0.47108	6.84509e-07
0.55664	0.46864	6.87256e-07
0.5542	0.4662	6.87256e-07
0.55176	0.46376	6.83899e-07
0.54932	0.46132	6.82983e-07
0.54688	0.45888	6.8573e-07
0.54443	0.45643	6.87256e-07
0.54199	0.45399	6.85425e-07
0.53955	0.45155	6.82983e-07
0.53711	0.44911	6.83899e-07
0.53467	0.44667	6.8573e-07
0.53223	0.44423	6.86035e-07
0.52979	0.44179	6.83594e-07
0.52734	0.43934	6.82068e-07
0.5249	0.4369	6.83899e-07
0.52246	0.43446	6.86035e-07
0.52002	0.43202	6.8512e-07
0.51758	0.42958	6.82068e-07
0.51514	0.42714	6.81763e-07
0.5127	0.4247	6.84204e-07
0.51025	0.42225	6.84814e-07
0.50781	0.41981	6.82373e-07
0.50537	0.41737	6.80542e-07
0.50293	0.41493	6.82373e-07
0.50049	0.41249	6.83899e-07
0.49805	0.41005	6.82983e-07
0.49561	0.40761	6.80237e-07
0.49316	0.40516	6.80237e-07
0.49072	0.40272	6.82373e-07
0.48828	0.40028	6.82983e-07
0.48584	0.39784	6.80847e-07
0.4834	0.3954	6.78711e-07
0.48096	0.39296	6.79626e-07
0.47852	0.39052	6.82068e-07
0.47607	0.38807	6.81458e-07
0.47363	0.38563	6.78406e-07
0.47119	0.38319	6.7749e-07
0.46875	0.38075	6.79626e-07
0.46631	0.37831	6.80847e-07
0.46387	0.37587	6.78711e-07
0.46143	0.37343	6.76575e-07
0.45898	0.37098	6.7749e-07
0.45654	0.36854	6.79016e-07
0.4541	0.3661	6.78711e-07
0.45166	0.36366	6.75964e-07
0.44922	0.36122	6.75049e-07
0.44678	0.35878	6.76575e-07
0.44434	0.35634	6.78101e-07
0.44189	0.35389	6.7627e-07
0.43945	0.35145	6.73828e-07
0.43701	0.34901	6.74133e-07
0.43457	0.34657	6.75964e-07
0.43213	0.34413	6.75964e-07
0.42969	0.34169	6.72913e-07
0.42725	0.33925	6.71692e-07
0.4248	0.3368	6.73218e-07
0.42236	0.33436	6.75049e-07
0.41992	0.33192	6.73218e-07
0.41748	0.32948	6.70166e-07
0.41504	0.32704	6.70471e-07
0.4126	0.3246	6.72607e-07
0.41016	0.32216	6.72607e-07
0.40771	0.31971	6.69556e-07
0.40527	0.31727	6.68335e-07
0.40283	0.31483	6.69861e-07
0.40039	0.31239	6.71082e-07
0.39795	0.30995	6.69861e-07
0.39551	0.30751	6.67419e-07
0.39307	0.30507	6.66504e-07
0.39063	0.30263	6.6864e-07
0.38818	0.30018	6.6925e-07
0.38574	0.29774	6.66504e-07
0.3833	0.2953	6.64368e-07
0.38086	0.29286	6.65894e-07
0.37842	0.29042	6.67419e-07
0.37598	0.28798	6.66199e-07
0.37354	0.28554	6.62842e-07
0.37109	0.28309	6.62537e-07
0.36865	0.28065	6.64368e-07
0.36621	0.27821	6.64673e-07
0.36377	0.27577	6.62231e-07
0.36133	0.27333	6.604e-07
0.35889	0.27089	6.61011e-07
0.35645	0.26845	6.62537e-07
0.354	0.266	6.61926e-07
0.35156	0.26356	6.5918e-07
0.34912	0.26112	6.57654e-07
0.34668	0.25868	6.59485e-07
0.34424	0.25624	6.604e-07
0.3418	0.2538	6.57959e-07
0.33936	0.25136	6.55212e-07
0.33691	0.24891	6.55518e-07
0.33447	0.24647	6.57959e-07
0.33203	0.24403	6.57043e-07
0.32959	0.24159	6.53381e-07
0.32715	0.23915	6.52161e-07
0.32471	0.23671	6.53992e-07
0.32227	0.23427	6.54907e-07
0.31982	0.23182	6.52466e-07
0.31738	0.22938	6.49719e-07
0.31494	0.22694	6.49719e-07
0.3125	0.2245	6.51245e-07
0.31006	0.22206	6.50635e-07
0.30762	0.21962	6.47583e-07
0.30518	0.21718	6.45447e-07
0.30273	0.21473	6.46362e-07
0.30029	0.21229	6.47583e-07
0.29785	0.20985	6.45447e-07
0.29541	0.20741	6.41479e-07
0.29297	0.20497	6.40869e-07
0.29053	0.20253	6.42395e-07
0.28809	0.20009	6.41785e-07
0.28564	0.19764	6.37817e-07
0.2832	0.1952	6.35681e-07
0.28076	0.19276	6.36597e-07
0.27832	0.19032	6.36597e-07
0.27588	0.18788	6.34155e-07
0.27344	0.18544	6.30188e-07
0.271	0.183	6.28662e-07
0.26855	0.18055	6.28967e-07
0.26611	0.17811	6.27747e-07
0.26367	0.17567	6.24084e-07
0.26123	0.17323	6.20422e-07
0.25879	0.17079	6.18896e-07
0.25635	0.16835	6.18896e-07
0.25391	0.16591	6.15845e-07
0.25146	0.16346	6.10046e-07
0.24902	0.16102	6.06689e-07
0.24658	0.15858	6.05774e-07
0.24414	0.15614	6.03333e-07
0.2417	0.1537	5.97534e-07
0.23926	0.15126	5.91736e-07
0.23682	0.14882	5.88379e-07
0.23438	0.14638	5.85937e-07
0.23193	0.14393	5.80444e-07
0.22949	0.14149	5.72815e-07
0.22705	0.13905	5.66101e-07
0.22461	0.13661	5.61523e-07
0.22217	0.13417	5.56335e-07
0.21973	0.13173	5.47485e-07
0.21729	0.12929	5.37109e-07
0.21484	0.12684	5.2887e-07
0.2124	0.1244	5.21851e-07
0.20996	0.12196	5.12085e-07
0.20752	0.11952	4.98962e-07
0.20508	0.11708	4.86145e-07
0.20264	0.11464	4.75464e-07
0.2002	0.1122	4.62952e-07
0.19775	0.10975	4.47083e-07
0.19531	0.10731	4.29474e-07
0.19287	0.10487	4.12659e-07
0.19043	0.10243	3.96118e-07
0.18799	0.09999	3.7735e-07
0.18555	0.09755	3.54828e-07
0.18311	0.09511	3.31238e-07
0.18066	0.09266	3.08136e-07
0.17822	0.09022	2.8421e-07
0.17578	0.08778	2.5705e-07
0.17334	0.08534	2.26257e-07
0.1709	0.0829	1.95404e-07
0.16846	0.08046	1.64673e-07
0.16602	0.07802	1.32263e-07
0.16357	0.07557	9.52148e-08
0.16113	0.07313	5.61829e-08
0.15869	0.07069	1.77582e-08
0.15625	0.06825	-2.08466e-08
0.15381	0.06581	-6.29883e-08
0.15137	0.06337	-1.07727e-07
0.14893	0.06093	-1.5332e-07
0.14648	0.05848	-1.9873e-07
0.14404	0.05604	-2.44354e-07
0.1416	0.0536	-2.92847e-07
0.13916	0.05116	-3.42285e-07
0.13672	0.04872	-3.91418e-07
0.13428	0.04628	-4.38812e-07
0.13184	0.04384	-4.86877e-07
0.12939	0.04139	-5.36621e-07
0.12695	0.03895	-5.85846e-07
0.12451	0.03651	-6.32385e-07
0.12207	0.03407	-6.77185e-07
0.11963	0.03163	-7.22961e-07
0.11719	0.02919	-7.67212e-07
0.11475	0.02675	-8.09021e-07
0.1123	0.0243	-8.47473e-07
0.10986	0.02186	-8.8562e-07
0.10742	0.01942	-9.23157e-07
0.10498	0.01698	-9.57947e-07
0.10254	0.01454	-9.8877e-07
0.1001	0.0121	-1.01715e-06
0.09766	0.00966	-1.04462e-06
0.09521	0.00721	-1.07086e-06
0.09277	0.00477	-1.09344e-06
0.09033	0.00233	-1.11206e-06
0.08789	-0.000109375	-1.12915e-06
0.08545	-0.00255	-1.14655e-06
0.08301	-0.00499	-1.16119e-06
0.08057	-0.00743	-1.17187e-06
0.07813	-0.00987	-1.1792e-06
0.07568	-0.01232	-1.18835e-06
0.07324	-0.01476	-1.19598e-06
0.0708	-0.0172	-1.20026e-06
0.06836	-0.01964	-1.20087e-06
0.06592	-0.02208	-1.20178e-06
0.06348	-0.02452	-1.20392e-06
0.06104	-0.02696	-1.20361e-06
0.05859	-0.02941	-1.20026e-06
0.05615	-0.03185	-1.19507e-06
0.05371	-0.03429	-1.19171e-06
0.05127	-0.03673	-1.18866e-06
0.04883	-0.03917	-1.18286e-06
0.04639	-0.04161	-1.17432e-06
0.04395	-0.04405	-1.16638e-06
0.0415	-0.0465	-1.16119e-06
0.03906	-0.04894	-1.15448e-06
0.03662	-0.05138	-1.14441e-06
0.03418	-0.05382	-1.13342e-06
0.03174	-0.05626	-1.12549e-06
0.0293	-0.0587	-1.11877e-06
0.02686	-0.06114	-1.10931e-06
0.02441	-0.06359	-1.09741e-06
0.02197	-0.06603	-1.08673e-06
0.01953	-0.06847	-1.0788e-06
0.01709	-0.07091	-1.07056e-06
0.01465	-0.07335	-1.05896e-06
0.01221	-0.07579	-1.04706e-06
0.00977	-0.07823	-1.03729e-06
0.00732	-0.08068	-1.03027e-06
0.00488	-0.08312	-1.02081e-06
0.00244	-0.08556	-1.00891e-06
0	-0.088	-9.9762e-07
-0.00244	-0.09044	-9.8999e-07
-0.00488	-0.09288	-9.82361e-07
-0.00732	-0.09532	-9.71375e-07
-0.00977	-0.09777	-9.59778e-07
-0.01221	-0.10021	-9.50623e-07
-0.01465	-0.10265	-9.44214e-07
-0.01709	-0.10509	-9.35974e-07
-0.01953	-0.10753	-9.24683e-07
-0.02197	-0.10997	-9.14307e-07
-0.02441	-0.11241	-9.07288e-07
-0.02686	-0.11486	-9.00879e-07
-0.0293	-0.1173	-8.91724e-07
-0.03174	-0.11974	-8.81042e-07
-0.03418	-0.12218	-8.72498e-07
-0.03662	-0.12462	-8.6731e-07
-0.03906	-0.12706	-8.60291e-07
-0.0415	-0.1295	-8.50525e-07
-0.04395	-0.13195	-8.41064e-07
-0.04639	-0.13439	-8.34961e-07
-0.04883	-0.13683	-8.30078e-07
-0.05127	-0.13927	-8.22144e-07
-0.05371	-0.14171	-8.12683e-07
-0.05615	-0.14415	-8.05054e-07
-0.05859	-0.14659	-8.00476e-07
-0.06104	-0.14904	-7.94983e-07
-0.06348	-0.15148	-7.86133e-07
-0.06592	-0.15392	-7.77893e-07
-0.06836	-0.15636	-7.724e-07
-0.0708	-0.1588	-7.68433e-07
-0.07324	-0.16124	-7.61414e-07
-0.07568	-0.16368	-7.53174e-07
-0.07813	-0.16612	-7.4646e-07
-0.08057	-0.16857	-7.42798e-07
-0.08301	-0.17101	-7.3822e-07
-0.08545	-0.17345	-7.30591e-07
-0.08789	-0.17589	-7.22961e-07
-0.09033	-0.17833	-7.18384e-07
-0.09277	-0.18077	-7.15332e-07
-0.09521	-0.18321	-7.09839e-07
-0.09766	-0.18566	-7.02209e-07
-0.1001	-0.1881	-6.96106e-07
-0.10254	-0.19054	-6.92749e-07
-0.10498	-0.19298	-6.89087e-07
-0.10742	-0.19542	-6.82678e-07
-0.10986	-0.19786	-6.75354e-07
-0.1123	-0.2003	-6.71082e-07
-0.11475	-0.20275	-6.6864e-07
-0.11719	-0.20519	-6.64063e-07
-0.11963	-0.20763	-6.57043e-07
-0.12207	-0.21007	-6.51245e-07
-0.12451	-0.21251	-6.48804e-07
-0.12695	-0.21495	-6.46057e-07
-0.12939	-0.21739	-6.40259e-07
-0.13184	-0.21984	-6.33545e-07
-0.13428	-0.22228	-6.29272e-07
-0.13672	-0.22472	-6.27747e-07
-0.13916	-0.22716	-6.23779e-07
-0.1416	-0.2296	-6.17371e-07
-0.14404	-0.23204	-6.11572e-07
-0.14648	-0.23448	-6.09436e-07
-0.14893	-0.23693	-6.07605e-07
-0.15137	-0.23937	-6.02417e-07
-0.15381	-0.24181	-5.96313e-07
-0.15625	-0.24425	-5.92346e-07
-0.15869	-0.24669	-5.90515e-07
-0.16113	-0.24913	-5.87769e-07
-0.16357	-0.25157	-5.82275e-07
-0.16602	-0.25402	-5.76477e-07
-0.16846	-0.25646	-5.74646e-07
-0.1709	-0.2589	-5.72815e-07
-0.17334	-0.26134	-5.69153e-07
-0.17578	-0.26378	-5.63049e-07
-0.17822	-0.26622	-5.58777e-07
-0.18066	-0.26866	-5.57556e-07
-0.18311	-0.27111	-5.5542e-07
-0.18555	-0.27355	-5.49927e-07
-0.18799	-0.27599	-5.45044e-07
-0.19043	-0.27843	-5.43213e-07
-0.19287	-0.28087	-5.41992e-07
-0.19531	-0.28331	-5.3833e-07
-0.19775	-0.28575	-5.32837e-07
-0.2002	-0.2882	-5.2887e-07
-0.20264	-0.29064	-5.27954e-07
-0.20508	-0.29308	-5.26123e-07
-0.20752	-0.29552	-5.21545e-07
-0.20996	-0.29796	-5.16663e-07
-0.2124	-0.3004	-5.14526e-07
-0.21484	-0.30284	-5.14221e-07
-0.21729	-0.30529	-5.11169e-07
-0.21973	-0.30773	-5.05371e-07
-0.22217	-0.31017	-5.01709e-07
-0.22461	-0.31261	-5.01099e-07
-0.22705	-0.31505	-5.00183e-07
-0.22949	-0.31749	-4.95605e-07
-0.23193	-0.31993	-4.90417e-07
-0.23438	-0.32237	-4.88586e-07
-0.23682	-0.32482	-4.88281e-07
-0.23926	-0.32726	-4.8584e-07
-0.2417	-0.3297	-4.80896e-07
-0.24414	-0.33214	-4.7702e-07
-0.24658	-0.33458	-4.76379e-07
-0.24902	-0.33702	-4.75677e-07
-0.25146	-0.33946	-4.71893e-07
-0.25391	-0.34191	-4.66949e-07
-0.25635	-0.34435	-4.64355e-07
-0.25879	-0.34679	-4.64355e-07
-0.26123	-0.34923	-4.6286e-07
-0.26367	-0.35167	-4.58313e-07
-0.26611	-0.35411	-4.54346e-07
-0.26855	-0.35655	-4.53857e-07
-0.271	-0.359	-4.534e-07
-0.27344	-0.36144	-4.50134e-07
-0.27588	-0.36388	-4.45282e-07
-0.27832	-0.36632	-4.42871e-07
-0.28076	-0.36876	-4.43146e-07
-0.2832	-0.3712	-4.41895e-07
-0.28564	-0.37364	-4.37653e-07
-0.28809	-0.37609	-4.33655e-07
-0.29053	-0.37853	-4.32953e-07
-0.29297	-0.38097	-4.32892e-07
-0.29541	-0.38341	-4.30115e-07
-0.29785	-0.38585	-4.25629e-07
-0.30029	-0.38829	-4.23035e-07
-0.30273	-0.39073	-4.23492e-07
-0.30518	-0.39318	-4.2276e-07
-0.30762	-0.39562	-4.1861e-07
-0.31006	-0.39806	-4.14581e-07
-0.3125	-0.4005	-4.13544e-07
-0.31494	-0.40294	-4.14124e-07
-0.31738	-0.40538	-4.11926e-07
-0.31982	-0.40782	-4.0741e-07
-0.32227	-0.41027	-4.04877e-07
-0.32471	-0.41271	-4.05334e-07
-0.32715	-0.41515	-4.04846e-07
-0.32959	-0.41759	-4.01154e-07
-0.33203	-0.42003	-3.97095e-07
-0.33447	-0.42247	-3.95874e-07
-0.33691	-0.42491	-3.96545e-07
-0.33936	-0.42736	-3.94958e-07
-0.3418	-0.4298	-3.90839e-07
-0.34424	-0.43224	-3.87909e-07
-0.34668	-0.43468	-3.88245e-07
-0.34912	-0.43712	-3.88092e-07
-0.35156	-0.43956	-3.84827e-07
-0.354	-0.442	-3.80493e-07
-0.35645	-0.44445	-3.79486e-07
-0.35889	-0.44689	-3.80524e-07
-0.36133	-0.44933	-3.78845e-07
-0.36377	-0.45177	-3.74969e-07
-0.36621	-0.45421	-3.71796e-07
-0.36865	-0.45665	-3.7207e-07
-0.37109	-0.45909	-3.72162e-07
-0.37354	-0.46154	-3.69324e-07
-0.37598	-0.46398	-3.65387e-07
-0.37842	-0.46642	-3.6377e-07
-0.38086	-0.46886	-3.64838e-07
-0.3833	-0.4713	-3.63861e-07
-0.38574	-0.47374	-3.59833e-07
-0.38818	-0.47618	-3.56476e-07
-0.39063	-0.47862	-3.56598e-07
-0.39307	-0.48107	-3.57117e-07
-0.39551	-0.48351	-3.54797e-07
-0.39795	-0.48595	-3.50861e-07
-0.40039	-0.48839	-3.49182e-07
-0.40283	-0.49083	-3.49976e-07
-0.40527	-0.49327	-3.49274e-07
-0.40771	-0.49571	-3.45551e-07
-0.41016	-0.49816	-3.42285e-07
-0.4126	-0.5006	-3.42194e-07
-0.41504	-0.50304	-3.42926e-07
-0.41748	-0.50548	-3.4079e-07
-0.41992	-0.50792	-3.37036e-07
-0.42236	-0.51036	-3.34778e-07
-0.4248	-0.5128	-3.35602e-07
-0.42725	-0.51525	-3.35358e-07
-0.42969	-0.51769	-3.32031e-07
-0.43213	-0.52013	-3.28491e-07
-0.43457	-0.52257	-3.28033e-07
-0.43701	-0.52501	-3.29407e-07
-0.43945	-0.52745	-3.27484e-07
-0.44189	-0.52989	-3.23547e-07
-0.44434	-0.53234	-3.2135e-07
-0.44678	-0.53478	-3.22357e-07
-0.44922	-0.53722	-3.22418e-07
-0.45166	-0.53966	-3.19183e-07
-0.4541	-0.5421	-3.15796e-07
-0.45654	-0.54454	-3.15186e-07
-0.45898	-0.54698	-3.16193e-07
-0.46143	-0.54943	-3.14728e-07
-0.46387	-0.55187	-3.11249e-07
-0.46631	-0.55431	-3.08716e-07
-0.46875	-0.55675	-3.09387e-07
-0.47119	-0.55919	-3.09814e-07
-0.47363	-0.56163	-3.07129e-07
-0.47607	-0.56407	-3.03497e-07
-0.47852	-0.56652	-3.02612e-07
-0.48096	-0.56896	-3.04047e-07
-0.4834	-0.5714	-3.03009e-07
-0.48584	-0.57384	-2.99133e-07
-0.48828	-0.57628	-2.96692e-07
-0.49072	-0.57872	-2.97485e-07
-0.49316	-0.58116	-2.98157e-07
-0.49561	-0.58361	-2.95715e-07
-0.49805	-0.58605	-2.91962e-07
-0.50049	-0.58849	-2.91168e-07
-0.50293	-0.59093	-2.92236e-07
-0.50537	-0.59337	-2.91901e-07
-0.50781	-0.59581	-2.883e-07
-0.51025	-0.59825	-2.85797e-07
-0.5127	-0.6007	-2.86102e-07
-0.51514	-0.60314	-2.8714e-07
-0.51758	-0.60558	-2.85095e-07
-0.52002	-0.60802	-2.81586e-07
-0.52246	-0.61046	-2.80243e-07
-0.5249	-0.6129	-2.81769e-07
-0.52734	-0.61534	-2.81586e-07
-0.52979	-0.61779	-2.7832e-07
-0.53223	-0.62023	-2.75543e-07
-0.53467	-0.62267	-2.7594e-07
-0.53711	-0.62511	-2.7713e-07
-0.53955	-0.62755	-2.7533e-07
-0.54199	-0.62999	-2.71881e-07
-0.54443	-0.63243	-2.70508e-07
-0.54688	-0.63487	-2.71759e-07
-0.54932	-0.63732	-2.71912e-07
-0.55176	-0.63976	-2.69073e-07
-0.5542	-0.6422	-2.66205e-07
-0.55664	-0.64464	-2.66205e-07
-0.55908	-0.64708	-2.67792e-07
-0.56152	-0.64952	-2.66541e-07
-0.56396	-0.65196	-2.62939e-07
-0.56641	-0.65441	-2.61505e-07
-0.56885	-0.65685	-2.62817e-07
-0.57129	-0.65929	-2.63123e-07
-0.57373	-0.66173	-2.60345e-07
-0.57617	-0.66417	-2.57507e-07
-0.57861	-0.66661	-2.57416e-07
-0.58105	-0.66905	-2.58972e-07
-0.5835	-0.6715	-2.58026e-07
-0.58594	-0.67394	-2.547e-07
-0.58838	-0.67638	-2.52899e-07
-0.59082	-0.67882	-2.54059e-07
-0.59326	-0.68126	-2.5473e-07
-0.5957	-0.6837	-2.52472e-07
-0.59814	-0.68614	-2.49329e-07
-0.60059	-0.68859	-2.49115e-07
-0.60303	-0.69103	-2.50885e-07
-0.60547	-0.69347	-2.50275e-07
-0.60791	-0.69591	-2.4707e-07
-0.61035	-0.69835	-2.45026e-07
-0.61279	-0.70079	-2.46094e-07
-0.61523	-0.70323	-2.47162e-07
-0.61768	-0.70568	-2.45148e-07
-0.62012	-0.70812	-2.42096e-07
-0.62256	-0.71056	-2.41699e-07
-0.625	-0.713	-2.43256e-07
-0.62744	-0.71544	-2.4292e-07
-0.62988	-0.71788	-2.40051e-07
-0.63232	-0.72032	-2.38037e-07
-0.63477	-0.72277	-2.39075e-07
-0.63721	-0.72521	-2.4057e-07
-0.63965	-0.72765	-2.38983e-07
-0.64209	-0.73009	-2.35779e-07
-0.64453	-0.73253	-2.35168e-07
-0.64697	-0.73497	-2.36877e-07
-0.64941	-0.73741	-2.37122e-07
-0.65186	-0.73986	-2.34344e-07
-0.6543	-0.7423	-2.32147e-07
-0.65674	-0.74474	-2.33398e-07
-0.65918	-0.74718	-2.34924e-07
-0.66162	-0.74962	-2.33765e-07
-0.66406	-0.75206	-2.30652e-07
-0.6665	-0.7545	-2.29828e-07
-0.66895	-0.75695	-2.31842e-07
-0.67139	-0.75939	-2.32452e-07
-0.67383	-0.76183	-2.2998e-07
-0.67627	-0.76427	-2.28027e-07
-0.67871	-0.76671	-2.28821e-07
-0.68115	-0.76915	-2.30713e-07
-0.68359	-0.77159	-2.29889e-07
-0.68604	-0.77404	-2.2702e-07
-0.68848	-0.77648	-2.26349e-07
-0.69092	-0.77892	-2.28333e-07
-0.69336	-0.78136	-2.29309e-07
-0.6958	-0.7838	-2.27448e-07
-0.69824	-0.78624	-2.25159e-07
-0.70068	-0.78868	-2.25983e-07
-0.70313	-0.79112	-2.28149e-07
-0.70557	-0.79357	-2.27753e-07
-0.70801	-0.79601	-2.25342e-07
-0.71045	-0.79845	-2.24396e-07
-0.71289	-0.80089	-2.26593e-07
-0.71533	-0.80333	-2.28149e-07
-0.71777	-0.80577	-2.26593e-07
-0.72021	-0.80821	-2.24518e-07
-0.72266	-0.81066	-2.25067e-07
-0.7251	-0.8131	-2.27661e-07
-0.72754	-0.81554	-2.28027e-07
-0.72998	-0.81798	-2.25769e-07
-0.73242	-0.82042	-2.24945e-07
-0.73486	-0.82286	-2.27173e-07
-0.7373	-0.8253	-2.29248e-07
-0.73975	-0.82775	-2.28119e-07
-0.74219	-0.83019	-2.26257e-07
-0.74463	-0.83263	-2.2702e-07
-0.74707	-0.83507	-2.30011e-07
-0.74951	-0.83751	-2.30865e-07
-0.75195	-0.83995	-2.29309e-07
-0.75439	-0.84239	-2.28638e-07
-0.75684	-0.84484	-2.31018e-07
-0.75928	-0.84728	-2.33551e-07
-0.76172	-0.84972	-2.33521e-07
-0.76416	-0.85216	-2.31873e-07
-0.7666	-0.8546	-2.3291e-07
-0.76904	-0.85704	-2.36267e-07
-0.77148	-0.85948	-2.3819e-07
-0.77393	-0.86193	-2.37274e-07
-0.77637	-0.86437	-2.36816e-07
-0.77881	-0.86681	-2.39471e-07
-0.78125	-0.86925	-2.43134e-07
-0.78369	-0.87169	-2.43774e-07
-0.78613	-0.87413	-2.42981e-07
-0.78857	-0.87657	-2.44568e-07
-0.79102	-0.87902	-2.48901e-07
-0.79346	-0.88146	-2.51709e-07
-0.7959	-0.8839	-2.51678e-07
-0.79834	-0.88634	-2.52136e-07
-0.80078	-0.88878	-2.55829e-07
-0.80322	-0.89122	-2.60468e-07
-0.80566	-0.89366	-2.62726e-07
-0.80811	-0.89611	-2.63306e-07
-0.81055	-0.89855	-2.65717e-07
-0.81299	-0.90099	-2.70966e-07
-0.81543	-0.90343	-2.75482e-07
-0.81787	-0.90587	-2.77191e-07
-0.82031	-0.90831	-2.79053e-07
-0.82275	-0.91075	-2.83966e-07
-0.8252	-0.9132	-2.90588e-07
-0.82764	-0.91564	-2.9483e-07
-0.83008	-0.91808	-2.96906e-07
-0.83252	-0.92052	-3.01239e-07
-0.83496	-0.92296	-3.08533e-07
-0.8374	-0.9254	-3.15338e-07
-0.83984	-0.92784	-3.19519e-07
-0.84229	-0.93029	-3.23486e-07
-0.84473	-0.93273	-3.30444e-07
-0.84717	-0.93517	-3.39539e-07
-0.84961	-0.93761	-3.4668e-07
-0.85205	-0.94005	-3.51868e-07
-0.85449	-0.94249	-3.58337e-07
-0.85693	-0.94493	-3.68134e-07
-0.85938	-0.94737	-3.78082e-07
-0.86182	-0.94982	-3.85681e-07
-0.86426	-0.95226	-3.92609e-07
-0.8667	-0.9547	-4.02405e-07
-0.86914	-0.95714	-4.14703e-07
-0.87158	-0.95958	-4.25598e-07
-0.87402	-0.96202	-4.34387e-07
-0.87646	-0.96446	-4.44427e-07
-0.87891	-0.96691	-4.57672e-07
-0.88135	-0.96935	-4.71619e-07
-0.88379	-0.97179	-4.83398e-07
-0.88623	-0.97423	-4.94659e-07
-0.88867	-0.97667	-5.0827e-07
-0.89111	-0.97911	-5.24445e-07
-0.89355	-0.98155	-5.39978e-07
-0.896	-0.984	-5.53741e-07
-0.89844	-0.98644	-5.68146e-07
-0.90088	-0.98888	-5.86029e-07
-0.90332	-0.99132	-6.05042e-07
-0.90576	-0.99376	-6.22559e-07
-0.9082	-0.9962	-6.39038e-07
-0.91064	-0.99864	-6.58264e-07
-0.91309	-1.00109	-6.79932e-07
-0.91553	-1.00353	-7.01599e-07
-0.91797	-1.00597	-7.22046e-07
-0.92041	-1.00841	-7.43103e-07
-0.92285	-1.01085	-7.67822e-07
-0.92529	-1.01329	-7.93762e-07
-0.92773	-1.01573	-8.18787e-07
-0.93018	-1.01818	-8.43811e-07
-0.93262	-1.02062	-8.70972e-07
-0.93506	-1.02306	-9.00879e-07
-0.9375	-1.0255	-9.31396e-07
-0.93994	-1.02794	-9.62219e-07
-0.94238	-1.03038	-9.93042e-07
-0.94482	-1.03282	-1.02509e-06
-0.94727	-1.03527	-1.05865e-06
-0.94971	-1.03771	-1.08917e-06
-0.95215	-1.04015	-1.11481e-06
-0.95459	-1.04259	-1.13464e-06
-0.95703	-1.04503	-1.14929e-06
-0.95947	-1.04747	-1.15601e-06
-0.96191	-1.04991	-1.15265e-06
-0.96436	-1.05236	-1.14166e-06
-0.9668	-1.0548	-1.1261e-06
-0.96924	-1.05724	-1.10962e-06
-0.97168	-1.05968	-1.09222e-06
-0.97412	-1.06212	-1.07452e-06
-0.97656	-1.06456	-1.05713e-06
-0.979	-1.067	-1.04584e-06
-0.98145	-1.06945	-1.03973e-06
-0.98389	-1.07189	-1.03699e-06
-0.98633	-1.07433	-1.03668e-06
-0.98877	-1.07677	-1.04004e-06
-0.99121	-1.07921	-1.05103e-06
-0.99365	-1.08165	-1.06659e-06
-0.99609	-1.08409	-1.08398e-06
-0.99854	-1.08654	-1.10352e-06
-1.00098	-1.08898	-1.12732e-06
-1.00342	-1.09142	-1.15723e-06
-1.00586	-1.09386	-1.19049e-06
-1.0083	-1.0963	-1.22498e-06
-1.01074	-1.09874	-1.26007e-06
-1.01318	-1.10118	-1.30188e-06
-1.01563	-1.10363	-1.34827e-06
-1.01807	-1.10607	-1.3974e-06
-1.02051	-1.10851	-1.44562e-06
-1.02295	-1.11095	-1.49658e-06
-1.02539	-1.11339	-1.55426e-06
-1.02783	-1.11583	-1.61774e-06
-1.03027	-1.11827	-1.67999e-06
-1.03271	-1.12071	-1.74164e-06
-1.03516	-1.12316	-1.80695e-06
-1.0376	-1.1256	-1.8808e-06
-1.04004	-1.12804	-1.95923e-06
-1.04248	-1.13048	-2.03369e-06
-1.04492	-1.13292	-2.1051e-06
-1.04736	-1.13536	-2.18475e-06
-1.0498	-1.1378	-2.27325e-06
-1.05225	-1.14025	-2.35779e-06
-1.05469	-1.14269	-2.43378e-06
-1.05713	-1.14513	-2.51343e-06
-1.05957	-1.14757	-2.60162e-06
-1.06201	-1.15001	-2.69073e-06
-1.06445	-1.15245	-2.77008e-06
-1.06689	-1.15489	-2.84058e-06
-1.06934	-1.15734	-2.91565e-06
-1.07178	-1.15978	-2.99286e-06
-1.07422	-1.16222	-3.06549e-06
-1.07666	-1.16466	-3.11798e-06
-1.0791	-1.1671	-3.16681e-06
-1.08154	-1.16954	-3.21808e-06
-1.08398	-1.17198	-3.26599e-06
-1.08643	-1.17443	-3.29773e-06
-1.08887	-1.17687	-3.3139e-06
-1.09131	-1.17931	-3.3316e-06
-1.09375	-1.18175	-3.34778e-06
-1.09619	-1.18419	-3.35907e-06
-1.09863	-1.18663	-3.35327e-06
-1.10107	-1.18907	-3.34229e-06
-1.10352	-1.19152	-3.33527e-06
-1.10596	-1.19396	-3.32581e-06
-1.1084	-1.1964	-3.3075e-06
-1.11084	-1.19884	-3.27881e-06
-1.11328	-1.20128	-3.25134e-06
-1.11572	-1.20372	-3.22784e-06
-1.11816	-1.20616	-3.19916e-06
-1.12061	-1.20861	-3.16193e-06
-1.12305	-1.21105	-3.12286e-06
-1.12549	-1.21349	-3.08807e-06
-1.12793	-1.21593	-3.0542e-06
-1.13037	-1.21837	-3.01361e-06
-1.13281	-1.22081	-2.96783e-06
-1.13525	-1.22325	-2.92725e-06
-1.1377	-1.2257	-2.89093e-06
-1.14014	-1.22814	-2.85126e-06
-1.14258	-1.23058	-2.80792e-06
-1.14502	-1.23302	-2.7655e-06
-1.14746	-1.23546	-2.72766e-06
-1.1499	-1.2379	-2.69073e-06
-1.15234	-1.24034	-2.65045e-06
-1.15479	-1.24279	-2.61017e-06
-1.15723	-1.24523	-2.57385e-06
-1.15967	-1.24767	-2.54028e-06
-1.16211	-1.25011	-2.50519e-06
-1.16455	-1.25255	-2.46887e-06
-1.16699	-1.25499	-2.43439e-06
-1.16943	-1.25743	-2.40479e-06
-1.17188	-1.25988	-2.37366e-06
-1.17432	-1.26232	-2.3407e-06
-1.17676	-1.26476	-2.30988e-06
-1.1792	-1.2672	-2.28271e-06
-1.18164	-1.26964	-2.25677e-06
-1.18408	-1.27208	-2.2287e-06
-1.18652	-1.27452	-2.20032e-06
-1.18896	-1.27696	-2.17438e-06
-1.19141	-1.27941	-2.1524e-06
-1.19385	-1.28185	-2.12921e-06
-1.19629	-1.28429	-2.10358e-06
-1.19873	-1.28673	-2.07977e-06
-1.20117	-1.28917	-2.05963e-06
-1.20361	-1.29161	-2.04071e-06
-1.20605	-1.29405	-2.01874e-06
-1.2085	-1.2965	-1.99615e-06
-1.21094	-1.29894	-1.97693e-06
-1.21338	-1.30138	-1.96075e-06
-1.21582	-1.30382	-1.94275e-06
-1.21826	-1.30626	-1.92291e-06
-1.2207	-1.3087	-1.90491e-06
-1.22314	-1.31114	-1.88995e-06
-1.22559	-1.31359	-1.875e-06
-1.22803	-1.31603	-1.85791e-06
-1.23047	-1.31847	-1.84052e-06
-1.23291	-1.32091	-1.82587e-06
-1.23535	-1.32335	-1.81366e-06
-1.23779	-1.32579	-1.79962e-06
-1.24023	-1.32823	-1.78375e-06
-1.24268	-1.33068	-1.76941e-06
-1.24512	-1.33312	-1.75812e-06
-1.24756	-1.33556	-1.74683e-06
-1.25	-1.338	-1.7334e-06
-1.25244	-1.34044	-1.71875e-06
-1.25488	-1.34288	-1.70746e-06
-1.25732	-1.34532	-1.698e-06
-1.25977	-1.34777	-1.68732e-06
-1.26221	-1.35021	-1.67419e-06
-1.26465	-1.35265	-1.66229e-06
-1.26709	-1.35509	-1.65344e-06
-1.26953	-1.35753	-1.6452e-06
-1.27197	-1.35997	-1.63452e-06
[truncated: 709 more rows]

## Sheet: b
2b
wavelength	Absorption	molar absorptivity with c = 0.00017942 M
1100	0.00146	8.13736
1099	-0.00024	-1.33765
1098	-0.000889	-4.95487
1097	-0.00212	-11.8159
1096	-0.0036	-20.0647
1095	-0.00278	-15.4944
1094	0.00131	7.30133
1093	-0.00341	-19.0057
1092	-0.00192	-10.7012
1091	0.00186	10.3668
1090	0.00141	7.85868
1089	0.00124	6.91118
1088	0.00097	5.40633
1087	-0.00242	-13.4879
1086	-0.00021	-1.17044
1085	0.00042	2.34088
1084	0.00115	6.40956
1083	0.00114	6.35383
1082	-9e-05	-0.50162
1081	0.00067	3.73427
1080	-0.00075	-4.18015
1079	-6e-05	-0.33441
1078	-0.00085	-4.7375
1077	0.0004	2.22941
1076	0.00092	5.12765
1075	-0.00042	-2.34088
1074	-0.00018	-1.00324
1073	-0.00113	-6.29809
1072	-8e-05	-0.44588
1071	-0.00311	-17.3337
1070	-0.00129	-7.18986
1069	-0.00106	-5.90794
1068	0.00133	7.4128
1067	-0.00109	-6.07515
1066	-0.0013	-7.24559
1065	-0.00038	-2.11794
1064	3e-05	0.16721
1063	-5e-05	-0.27868
1062	4e-05	0.22294
1061	0.00167	9.3078
1060	-0.00068	-3.79
1059	-0.00101	-5.62927
1058	-0.00074	-4.12441
1057	0.00015	0.83603
1056	0.00037	2.06221
1055	-0.00024	-1.33765
1054	-0.00028	-1.56059
1053	-0.00018	-1.00324
1052	-0.0007	-3.90147
1051	3e-05	0.16721
1050	-0.00042	-2.34088
1049	3e-05	0.16721
1048	0.00027	1.50485
1047	-9e-05	-0.50162
1046	-0.00014	-0.78029
1045	0.00079	4.40309
1044	-0.00028	-1.56059
1043	-0.00083	-4.62603
1042	-0.00025	-1.39338
1041	-0.00061	-3.39985
1040	-0.00093	-5.18338
1039	0.00026	1.44912
1038	-9e-05	-0.50162
1037	-0.00017	-0.9475
1036	-4e-05	-0.22294
1035	-0.00046	-2.56382
1034	-0.00041	-2.28515
1033	-0.0001	-0.55735
1032	-0.0001	-0.55735
1031	-0.00052	-2.89824
1030	-0.0003	-1.67206
1029	-0.00014	-0.78029
1028	-0.00039	-2.17368
1027	-0.00036	-2.00647
1026	-0.00027	-1.50485
1025	0.0001	0.55735
1024	-2e-05	-0.11147
1023	-0.0001	-0.55735
1022	-0.00047	-2.61956
1021	-0.00028	-1.56059
1020	-0.0007	-3.90147
1019	-0.00021	-1.17044
1018	0.00023	1.28191
1017	-0.00028	-1.56059
1016	-0.00052	-2.89824
1015	-0.00045	-2.50809
1014	2e-05	0.11147
1013	-0.00069	-3.84574
1012	-0.00039	-2.17368
1011	-0.00036	-2.00647
1010	-0.00077	-4.29162
1009	-0.00017	-0.9475
1008	-0.0001	-0.55735
1007	-0.00041	-2.28515
1006	-0.00029	-1.61632
1005	-0.00058	-3.23265
1004	-0.0004	-2.22941
1003	-0.00052	-2.89824
1002	-0.00032	-1.78353
1001	-0.00056	-3.12118
1000	-0.00075	-4.18015
999	-0.00069	-3.84574
998	-0.00051	-2.8425
997	-0.00038	-2.11794
996	-0.00077	-4.29162
995	-0.0012	-6.68824
994	-0.00076	-4.23588
993	-0.00102	-5.685
992	-0.00104	-5.79647
991	-0.00129	-7.18986
990	-0.00099	-5.5178
989	-0.00153	-8.5275
988	-0.00161	-8.97339
987	-0.00144	-8.02589
986	-0.00148	-8.24883
985	-0.00107	-5.96368
984	-0.00164	-9.14059
983	-0.00163	-9.08486
982	-0.00165	-9.19633
981	-0.00162	-9.02912
980	-0.00199	-11.0913
979	-0.00191	-10.6455
978	-0.00218	-12.1503
977	-0.00112	-6.24236
976	-0.00185	-10.311
975	-0.00229	-12.7634
974	-0.00225	-12.5404
973	-0.00171	-9.53074
972	-0.00223	-12.429
971	-0.00216	-12.0388
970	-0.00211	-11.7601
969	-0.00234	-13.0421
968	-0.0021	-11.7044
967	-0.00273	-15.2157
966	-0.00253	-14.101
965	-0.00251	-13.9896
964	-0.00251	-13.9896
963	-0.00255	-14.2125
962	-0.00255	-14.2125
961	-0.00265	-14.7699
960	-0.00263	-14.6584
959	-0.00261	-14.5469
958	-0.00242	-13.4879
957	-0.00232	-12.9306
956	-0.00223	-12.429
955	-0.00252	-14.0453
954	-0.00188	-10.4782
953	-0.00182	-10.1438
952	-0.00142	-7.91442
951	-0.00135	-7.52427
950	-0.00117	-6.52103
949	-0.00092	-5.12765
948	-0.00117	-6.52103
947	-0.00103	-5.74074
946	-0.00099	-5.5178
945	-0.00065	-3.6228
944	-0.00092	-5.12765
943	-0.00093	-5.18338
942	-0.00092	-5.12765
941	-0.00092	-5.12765
940	-0.00082	-4.5703
939	-0.00073	-4.06868
938	-0.00085	-4.7375
937	-0.00064	-3.56706
936	-0.00101	-5.62927
935	-0.00085	-4.7375
934	-0.00078	-4.34735
933	-0.00077	-4.29162
932	-0.00082	-4.5703
931	-0.00085	-4.7375
930	-0.00067	-3.73427
929	-0.00056	-3.12118
928	-0.00064	-3.56706
927	-0.00047	-2.61956
926	-0.00044	-2.45235
925	-0.00029	-1.61632
924	-0.00016	-0.89177
923	-4e-05	-0.22294
922	-0.00039	-2.17368
921	-0.00032	-1.78353
920	-0.00032	-1.78353
919	-0.00024	-1.33765
918	-0.00041	-2.28515
917	-0.00027	-1.50485
916	-0.00027	-1.50485
915	-0.00016	-0.89177
914	-0.00017	-0.9475
913	-0.00016	-0.89177
912	6.9e-05	0.38457
911	3e-05	0.16721
910	-0.0002	-1.11471
909	-0.00017	-0.9475
908	-0.00025	-1.39338
907	-0.00033	-1.83927
906	-0.00013	-0.72456
905	-6.9e-05	-0.38457
904	0	0
903	4e-05	0.22294
902	0.00028	1.56059
901	0.00021	1.17044
900	0.00011	0.61309
899	6.9e-05	0.38457
898	0.0002	1.11471
897	6e-05	0.33441
896	4e-05	0.22294
895	8e-05	0.44588
894	0.00022	1.22618
893	-3e-05	-0.16721
892	-0.00011	-0.61309
891	5e-05	0.27868
890	3e-05	0.16721
889	-0.00018	-1.00324
888	-0.00013	-0.72456
887	-0.0004	-2.22941
886	-0.00026	-1.44912
885	-0.00041	-2.28515
884	-0.00052	-2.89824
883	1e-05	0.05574
882	-8e-05	-0.44588
881	-0.00012	-0.66882
880	-0.00017	-0.9475
879	-0.00022	-1.22618
878	-0.0001	-0.55735
877	0.00016	0.89177
876	6.9e-05	0.38457
875	0.0001	0.55735
874	3e-05	0.16721
873	0.00017	0.9475
872	-0.0002	-1.11471
871	-0.00035	-1.95074
870	-0.00025	-1.39338
869	2e-05	0.11147
868	-0.0001	-0.55735
867	1e-05	0.05574
866	0.00032	1.78353
865	1e-05	0.05574
864	-8e-05	-0.44588
863	-0.00037	-2.06221
862	-0.00021	-1.17044
861	-9e-05	-0.50162
860	-9e-05	-0.50162
859	-0.00035	-1.95074
858	-6.9e-05	-0.38457
857	-0.00019	-1.05897
856	-0.00033	-1.83927
855	-0.00033	-1.83927
854	4e-05	0.22294
853	-0.00013	-0.72456
852	-0.00018	-1.00324
851	-0.00019	-1.05897
850	-0.00015	-0.83603
849	-0.00016	-0.89177
848	-1e-05	-0.05574
847	-2e-05	-0.11147
846	-0.00031	-1.72779
845	-4e-05	-0.22294
844	-1e-05	-0.05574
843	-1e-05	-0.05574
842	-6e-05	-0.33441
841	0.00015	0.83603
840	3e-05	0.16721
839	-0.00015	-0.83603
838	-6.9e-05	-0.38457
837	6.9e-05	0.38457
836	-0.00049	-2.73103
835	0.00034	1.895
834	6.9e-05	0.38457
833	1e-05	0.05574
832	-0.00028	-1.56059
831	4e-05	0.22294
830	0.0001	0.55735
829	0.00015	0.83603
828	-1e-05	-0.05574
827	5e-05	0.27868
826	0.00012	0.66882
825	0.00028	1.56059
824	-0.00019	-1.05897
823	-0.00012	-0.66882
822	-6e-05	-0.33441
821	0.00016	0.89177
820	-8e-05	-0.44588
819	-3e-05	-0.16721
818	0.00014	0.78029
817	3e-05	0.16721
816	-5e-05	-0.27868
815	0	0
814	-3e-05	-0.16721
813	-0.00018	-1.00324
812	2e-05	0.11147
811	-0.00024	-1.33765
810	-0.00019	-1.05897
809	5e-05	0.27868
808	5e-05	0.27868
807	-3e-05	-0.16721
806	-0.00011	-0.61309
805	-0.00011	-0.61309
804	-0.00019	-1.05897
803	-3e-05	-0.16721
802	-6e-05	-0.33441
801	-0.00014	-0.78029
800	-4e-05	-0.22294
799	-0.00032	-1.78353
798	2e-05	0.11147
797	-0.00028	-1.56059
796	-0.00019	-1.05897
795	-9e-05	-0.50162
794	3e-05	0.16721
793	-8e-05	-0.44588
792	-0.00012	-0.66882
791	-5e-05	-0.27868
790	-0.00023	-1.28191
789	-0.00025	-1.39338
788	-5e-05	-0.27868
787	5e-05	0.27868
786	-0.00021	-1.17044
785	-3e-05	-0.16721
784	-0.00011	-0.61309
783	-1e-05	-0.05574
782	5e-05	0.27868
781	-8e-05	-0.44588
780	1e-05	0.05574
779	-5e-05	-0.27868
778	3e-05	0.16721
777	8e-05	0.44588
776	-0.0002	-1.11471
775	0.00023	1.28191
774	-6e-05	-0.33441
773	5e-05	0.27868
772	5e-05	0.27868
771	2e-05	0.11147
770	-0.00022	-1.22618
769	-5e-05	-0.27868
768	-8e-05	-0.44588
767	-0.00017	-0.9475
766	-0.00025	-1.39338
765	-2e-05	-0.11147
764	-0.00023	-1.28191
763	-8e-05	-0.44588
762	-0.0003	-1.67206
761	0	0
760	-0.00021	-1.17044
759	-0.00023	-1.28191
758	-0.00013	-0.72456
757	-0.00011	-0.61309
756	-0.00022	-1.22618
755	-6e-05	-0.33441
754	-0.00016	-0.89177
753	-0.0002	-1.11471
752	-0.00018	-1.00324
751	-0.00022	-1.22618
750	-9e-05	-0.50162
749	-0.00016	-0.89177
748	-0.00023	-1.28191
747	-0.0002	-1.11471
746	0.00012	0.66882
745	-0.00021	-1.17044
744	-9e-05	-0.50162
743	-0.00022	-1.22618
742	-0.00027	-1.50485
741	-0.00036	-2.00647
740	-0.00013	-0.72456
739	3e-05	0.16721
738	-5e-05	-0.27868
737	3e-05	0.16721
736	0.0001	0.55735
735	-0.00013	-0.72456
734	-0.00016	-0.89177
733	-9e-05	-0.50162
732	0.00011	0.61309
731	-9e-05	-0.50162
730	-0.00029	-1.61632
729	0.00021	1.17044
728	9e-05	0.50162
727	0.0002	1.11471
726	0	0
725	3e-05	0.16721
724	3e-05	0.16721
723	0.00024	1.33765
722	0.0004	2.22941
721	0.0004	2.22941
720	0.0002	1.11471
719	0.00036	2.00647
718	0.0003	1.67206
717	0.00029	1.61632
716	0.00065	3.6228
715	0.00051	2.8425
714	0.00035	1.95074
713	0.00024	1.33765
712	0.00034	1.895
711	0.00047	2.61956
710	0.00067	3.73427
709	0.00062	3.45559
708	0.00086	4.79324
707	0.00071	3.95721
706	0.001	5.57353
705	0.00078	4.34735
704	0.00083	4.62603
703	0.00075	4.18015
702	0.00108	6.01941
701	0.00116	6.4653
700	0.00114	6.35383
699	0.0013	7.24559
698	0.00141	7.85868
697	0.0015	8.3603
696	0.00167	9.3078
695	0.00217	12.0946
694	0.00205	11.4257
693	0.00222	12.3732
692	0.00231	12.8749
691	0.00278	15.4944
690	0.00293	16.3304
689	0.00323	18.0025
688	0.00342	19.0615
687	0.00394	21.9597
686	0.00418	23.2974
685	0.0047	26.1956
684	0.00503	28.0349
683	0.00558	31.1003
682	0.00588	32.7724
681	0.00633	35.2805
680	0.00701	39.0705
679	0.00764	42.5818
678	0.00847	47.2078
677	0.0091	50.7191
676	0.01029	57.3516
675	0.01109	61.8105
674	0.01197	66.7152
673	0.01306	72.7903
672	0.01385	77.1934
671	0.01515	84.439
670	0.01639	91.3502
669	0.01768	98.54
668	0.01917	106.845
667	0.02079	115.874
666	0.02203	122.785
665	0.0239	133.207
664	0.02546	141.902
663	0.02763	153.997
662	0.02956	164.754
661	0.03183	177.406
660	0.03376	188.162
659	0.0361	201.204
658	0.03814	212.575
657	0.04096	228.292
656	0.043	239.662
655	0.04565	254.432
654	0.04805	267.808
653	0.05063	282.188
652	0.05328	296.958
651	0.0558	311.003
650	0.05841	325.55
649	0.06063	337.923
648	0.0631	351.69
647	0.06553	365.234
646	0.06784	378.108
645	0.07004	390.37
644	0.07205	401.573
643	0.07412	413.11
642	0.07594	423.248
641	0.07773	433.225
640	0.07933	442.148
639	0.08061	449.282
638	0.08214	457.81
637	0.08327	464.108
636	0.08435	470.122
635	0.0851	474.308
634	0.08586	478.543
633	0.08669	483.169
632	0.08724	486.235
631	0.08774	489.022
630	0.0879	489.913
629	0.08839	492.644
628	0.08856	493.592
627	0.08874	494.595
626	0.08868	494.255
625	0.08898	495.933
624	0.08876	494.707
623	0.08856	493.592
622	0.08865	494.094
621	0.08869	494.317
620	0.08845	492.979
619	0.08821	491.641
618	0.08822	491.697
617	0.08814	491.251
616	0.08806	490.805
615	0.08796	490.248
614	0.08786	489.685
613	0.08805	490.749
612	0.0881	491.028
611	0.08802	490.582
610	0.08815	491.307
609	0.08815	491.307
608	0.08875	494.651
607	0.08905	496.323
606	0.0893	497.716
605	0.08946	498.608
604	0.0901	502.175
603	0.0901	502.175
602	0.09061	505.018
601	0.0911	507.749
600	0.09196	512.542
599	0.09221	513.935
598	0.09273	516.834
597	0.09321	519.509
596	0.09376	522.574
595	0.09412	524.581
594	0.09478	528.259
593	0.09462	527.368
592	0.09517	530.433
591	0.09532	531.269
590	0.09587	534.335
589	0.09586	534.279
588	0.09608	535.505
587	0.09603	535.226
586	0.09618	536.062
585	0.09624	536.397
584	0.09613	535.778
583	0.09587	534.335
582	0.09584	534.162
581	0.09548	532.161
580	0.09527	530.985
579	0.09509	529.982
578	0.09464	527.479
577	0.09416	524.798
576	0.09373	522.402
575	0.09327	519.843
574	0.09294	517.998
573	0.09257	515.942
572	0.092	512.765
571	0.09155	510.257
570	0.09099	507.136
569	0.0906	504.962
568	0.09	501.618
567	0.08981	500.559
566	0.08952	498.943
565	0.08894	495.71
564	0.08869	494.317
563	0.0883	492.143
562	0.08802	490.582
561	0.0876	488.241
560	0.08712	485.566
559	0.08683	483.95
558	0.08677	483.615
557	0.08669	483.169
556	0.08673	483.392
555	0.08657	482.495
554	0.08632	481.102
553	0.08591	478.822
552	0.08576	477.986
551	0.08567	477.484
550	0.08547	476.37
549	0.08511	474.363
548	0.08476	472.413
547	0.08453	471.125
546	0.08448	470.852
545	0.08381	467.118
544	0.08332	464.387
543	0.08318	463.606
542	0.08256	460.145
541	0.08189	456.417
540	0.0817	455.352
539	0.08094	451.122
538	0.08038	447.995
537	0.0797	444.205
536	0.07902	440.42
535	0.07814	435.516
534	0.07809	435.237
533	0.07694	428.822
532	0.07619	424.642
531	0.07581	422.529
530	0.0723	402.966
529	0.07406	412.776
528	0.07311	407.475
527	0.07246	403.858
526	0.07152	398.619
525	0.07114	396.495
524	0.07037	392.209
523	0.06972	388.587
522	0.06919	385.633
521	0.06844	381.453
520	0.06778	377.774
519	0.06741	375.712
518	0.06657	371.03
517	0.06614	368.633
516	0.06535	364.23
515	0.065	362.28
514	0.0642	357.815
513	0.06365	354.755
512	0.06337	353.195
511	0.06269	349.405
510	0.06218	346.562
509	0.06146	342.549
508	0.06095	339.707
507	0.06045	336.92
506	0.05999	334.356
505	0.05931	330.566
504	0.05867	326.999
503	0.05801	323.321
502	0.05763	321.203
501	0.05674	316.242
500	0.05646	314.682
499	0.05592	311.672
498	0.05507	306.934
497	0.05493	306.154
496	0.05453	303.925
495	0.05388	300.302
494	0.05294	295.063
493	0.05249	292.555
492	0.05193	289.434
491	0.05128	285.811
490	0.05134	286.145
489	0.05044	281.129
488	0.0498	277.562
487	0.04948	275.778
486	0.049	273.103
485	0.04844	269.982
484	0.0482	268.644
483	0.04728	263.517
482	0.04705	262.235
481	0.04682	260.953
480	0.04595	256.104
479	0.04536	252.815
478	0.04515	251.645
477	0.04457	248.412
476	0.04414	246.016
475	0.04369	243.508
474	0.04341	241.947
473	0.04288	238.993
472	0.04245	236.596
471	0.04232	235.872
470	0.04182	233.085
469	0.04148	231.19
468	0.04137	230.577
467	0.04121	229.685
466	0.04076	227.177
465	0.04019	224
464	0.04021	224.112
463	0.03967	221.102
462	0.03955	220.433
461	0.03926	218.817
460	0.03912	218.037
459	0.03885	216.532
458	0.03899	217.312
457	0.03882	216.365
456	0.03857	214.971
455	0.03873	215.863
454	0.03882	216.365
453	0.03852	214.692
452	0.03917	218.315
451	0.03915	218.204
450	0.03949	220.099
449	0.0404	225.171
448	0.0409	227.957
447	0.04138	230.633
446	0.04268	237.878
445	0.04389	244.622
444	0.04503	250.976
443	0.04665	260.005
442	0.04866	271.208
441	0.05083	283.303
440	0.05298	295.286
439	0.0559	311.56
438	0.05854	326.275
437	0.06252	348.457
436	0.06628	369.414
435	0.07024	391.485
434	0.07484	417.123
433	0.08012	446.551
432	0.08525	475.144
431	0.09086	506.411
430	0.09715	541.469
429	0.10368	577.864
428	0.11043	615.485
427	0.11742	654.444
426	0.1252	697.806
425	0.13366	744.958
424	0.14196	791.219
423	0.15064	839.597
422	0.16067	895.499
421	0.17116	953.966
420	0.18194	1014.05
419	0.19537	1088.9
418	0.20875	1163.47
417	0.22373	1246.97
416	0.23995	1337.37
415	0.25799	1437.92
414	0.27726	1545.32
413	0.29752	1658.24
412	0.31843	1774.78
411	0.33981	1893.94
410	0.36136	2014.05
409	0.38211	2129.7
408	0.40173	2239.05
407	0.42037	2342.95
406	0.43728	2437.19
405	0.45263	2522.75
404	0.467	2602.84
403	0.48083	2679.92
402	0.494	2753.32
401	0.50749	2828.51
400	0.52141	2906.1
399	0.53642	2989.75
398	0.55155	3074.08
397	0.56888	3170.67
396	0.5864	3268.32
395	0.60276	3359.5
394	0.62077	3459.88
393	0.63873	3559.98
392	0.65575	3654.84
391	0.67218	3746.42
390	0.69031	3847.46
389	0.70714	3941.27
388	0.72522	4042.04
387	0.74459	4150
386	0.76496	4263.53
385	0.78591	4380.29
384	0.80704	4498.06
383	0.8303	4627.7
382	0.85219	4749.71
381	0.8703	4850.64
380	0.88349	4924.16
379	0.90511	5044.66
378	0.92183	5137.85
377	0.93682	5221.4
376	0.9468	5277.02
375	0.96202	5361.85
374	0.97412	5429.29
373	0.97306	5423.38
372	0.98258	5476.44
371	0.99133	5525.21
370	0.99693	5556.42
369	0.9933	5536.19
368	0.99827	5563.89
367	1.00036	5575.54
366	1.00802	5618.23
365	1.01255	5643.48
364	1.01433	5653.4
363	1.02574	5716.99
362	1.02631	5720.17
361	1.03962	5794.36
360	1.03714	5780.53
359	1.04577	5828.63
358	1.05453	5877.46
357	1.06344	5927.12
356	1.07302	5980.51
355	1.07401	5986.03
354	1.06465	5933.86
353	1.08045	6021.92
352	1.07888	6013.17
351	1.08282	6035.13
350	1.08172	6029
349	1.08109	6025.49
348	1.08532	6049.07
347	1.06926	5959.55
346	1.06913	5958.83
345	1.08568	6051.07
344	1.07777	6006.99
343	1.08407	6042.1
342	1.07684	6001.8
341	1.07003	5963.85
340	1.07671	6001.08
339	1.06873	5956.6
338	1.06789	5951.92
337	1.0658	5940.27
336	1.07727	6004.2
335	1.08047	6022.03
334	1.07331	5982.13
333	1.06904	5958.33
332	1.06021	5909.11
331	1.0541	5875.06
330	1.04318	5814.2
329	1.03456	5766.15
328	1.03262	5755.34
327	1.03882	5789.9
326	1.02811	5730.2
325	1.01794	5673.52
324	1.00813	5618.84
323	0.99882	5566.96
322	0.99072	5521.81
321	0.98379	5483.18
320	0.97793	5450.52
319	0.97317	5423.99
318	0.96931	5402.48
317	0.96612	5384.7
316	0.96333	5369.15
315	0.96102	5356.28
314	0.95849	5342.17
313	0.95571	5326.67
312	0.95219	5307.06
311	0.94768	5281.92
310	0.94272	5254.28
309	0.93774	5226.52
308	0.93269	5198.38
307	0.92935	5179.76
306	0.92817	5173.19
305	0.92994	5183.05
304	0.93529	5212.87
303	0.94419	5262.47
302	0.95743	5336.27
301	0.97487	5433.47
300	0.99595	5550.96
299	1.02124	5691.91
298	1.05018	5853.21
297	1.08348	6038.81
296	1.12021	6243.53
295	1.16196	6476.22
294	1.20886	6737.62
293	1.26034	7024.55
292	1.31573	7333.26
291	1.37539	7665.78
290	1.44094	8031.13
289	1.51046	8418.6
288	1.58275	8821.51
287	1.65739	9237.52
286	1.73467	9668.24
285	1.81385	10109.6
284	1.89111	10540.2
283	1.96965	10977.9
282	2.04693	11408.6
281	2.11966	11814
280	2.18755	12192.4
279	2.25372	12561.2
278	2.31354	12894.6
277	2.36854	13201.1
276	2.41671	13469.6
275	2.46511	13739.4
274	2.50834	13980.3
273	2.55814	14257.9
272	2.60218	14503.3
271	2.65815	14815.3
270	2.69817	15038.3
269	2.756	15360.7
268	2.81659	15698.4
267	2.88254	16065.9
266	2.949	16436.3
265	3.01908	16826.9
264	3.09163	17231.3
263	3.17334	17686.7
262	3.26609	18203.7
261	3.37441	18807.4
260	3.43574	19149.2
259	3.54781	19773.8
258	3.65199	20354.5
257	3.724	20755.8
256	3.84465	21428.3
255	4.0114	22357.7
254	4.05015	22573.6
253	4.13176	23028.5
252	4.33756	24175.5
251	4.4373	24731.4
250	4.62558	25780.8
249	4.78736	26682.5
248	4.53386	25269.6
247	4.6496	25914.7
246	4.59849	25629.8
245	4.6354	25835.5
244	4.51702	25175.8
243	4.48686	25007.7
242	4.93056	27480.6
241	4.801	26758.5
240	4.75675	26511.9
239	4.75347	26493.6
238	4.7079	26239.6
237	4.70346	26214.9
236	4.60045	25640.8
235	4.68658	26120.8
234	4.70161	26204.6
233	4.72022	26308.3
232	4.70521	26224.6
231	4.93485	27504.5
230	4.86706	27126.7
229	4.65028	25918.5
228	4.72071	26311
227	4.66164	25981.8
226	4.66993	26028
225	4.7508	26478.7
224	4.76329	26548.3
223	5.13939	28644.6
222	4.53358	25268.1
221	4.86174	27097.1
220	5.1716	28824.1
219	4.69327	26158.1
218	4.83894	26970
217	4.48243	24983
216	4.54919	25355.1
215	4.81644	26844.6
214	4.5383	25294.4
213	4.55349	25379
212	4.38093	24417.3
211	4.69438	26164.3
210	5.1898	28925.5
209	4.50444	25105.6
208	4.69383	26161.2
207	4.72719	26347.1
206	4.46381	24879.2
205	4.51195	25147.5
204	4.57371	25491.7
203	4.64387	25882.8
202	4.62098	25755.2
201	4.41783	24622.9
200	4.31387	24043.5
