# Supplementary material for: Janus-type emission from a cyclometalated iron(iii) complex
Source: Nat Chem. 2023 Feb 27;15(4):468–74. doi: 10.1038/s41557-023-01137-w (PMC10070185; doi:10.1038/s41557-023-01137-w)
Supplement: Supplementary file 6 — Emission and excitation spectra and transient absorption and streak camera data. [file 41557_2023_1137_MOESM6_ESM.xlsx]

## Sheet: a
Figure 3a
Emission						Excitation
λex = 350 nm			λex = 520 nm			λem= 450 nm			λem= 735 nm
wavelength	counts		wavelength	counts		wavelength	counts		wavelength	counts
360	2634.28		631	5177.21		250	47069.6		250	60022
361	2732.95		632	5209.08		251	49351.2		251	62258.3
362	2910.39		633	5221.47		252	51434.7		252	63828.5
363	3083.45		634	5351.2		253	53012.8		253	65609.9
364	3318.21		635	5421.44		254	54809		254	66134.5
365	3615.34		636	5596.46		255	56519.6		255	67876
366	3984.27		637	5690.9		256	57878		256	68824.9
367	4360.08		638	5904.2		257	59230.4		257	69532.2
368	4689.86		639	6107.61		258	60748.3		258	70667.6
369	4884.27		640	6250.15		259	61883.2		259	71069.8
370	4941.09		641	6467.64		260	62987.4		260	71194.3
371	4972.35		642	6817.89		261	64271.1		261	71361.5
372	4991.05		643	6999.76		262	65102.2		262	72316.4
373	5071.15		644	7215.01		263	66215.5		263	72714.2
374	5278.07		645	7567.53		264	67148.2		264	72682.7
375	5766.79		646	7791.81		265	67925.5		265	72751.7
376	6422.68		647	8072.14		266	68843.3		266	72369.5
377	7203.01		648	8339.99		267	69541.5		267	72619
378	8010.55		649	8695.3		268	70101.9		268	72611.6
379	8770.94		650	9036.75		269	70840.3		269	72324.7
380	9263.72		651	9245.97		270	71036.9		270	72572.9
381	9441.49		652	9542.53		271	71734.7		271	73007.7
382	9470.19		653	9800.65		272	71968		272	73062.5
383	9416.16		654	10215.2		273	72418.9		273	73146.9
384	9508.21		655	10524.7		274	72633.1		274	72483.3
385	9989.3		656	10792		275	72576.2		275	72405
386	10997.9		657	11163.8		276	72809.6		276	72076.4
387	12320.2		658	11475.9		277	73073.6		277	71912.5
388	13728.7		659	11819.6		278	73292.8		278	71079.5
389	15008.1		660	12156.8		279	74210		279	70329.4
390	15914.3		661	12476.3		280	74929.5		280	70161.7
391	16152.5		662	12803.9		281	75600.9		281	69033.9
392	15808.4		663	13061.6		282	76908.8		282	68293.8
393	15186.1		664	13363.5		283	78072.4		283	66748.9
394	14471.4		665	13718.1		284	79504.2		284	66165.5
395	13782.7		666	13888.4		285	81252.3		285	64607.1
396	13328.1		667	14233.6		286	82885.4		286	62801.2
397	13254.2		668	14353.7		287	84399		287	61845.9
398	13390.5		669	14642.6		288	85816.6		288	60091.6
399	13605.7		670	14811.4		289	87173.1		289	59832.6
400	13932.7		671	15056.8		290	88363.8		290	57806.1
401	14201.6		672	15230.6		291	90064.3		291	56543.7
402	14480.1		673	15465.2		292	91017.5		292	55855.9
403	14721.1		674	15675.4		293	92168.4		293	54130.2
404	15022.6		675	15685		294	93334.9		294	53234.2
405	15259.3		676	16080.3		295	94739.6		295	52176.9
406	15511.6		677	16115.1		296	95659.2		296	51308.1
407	15801.7		678	16127.8		297	96836.7		297	50337.5
408	16079.5		679	16440.5		298	97509.7		298	50265.8
409	16387.3		680	16147.9		299	98325.3		299	50040.1
410	16669.3		681	16317.3		300	98533.6		300	49647.7
411	16875		682	16373.8		301	98635.1		301	50093.4
412	17149.3		683	16387		302	99005.5		302	50584.8
413	17417.9		684	16348.1		303	99156.8		303	49973.3
414	17641.3		685	16637		304	98995		304	50412
415	17904.5		686	16563.9		305	98831.7		305	50704.6
416	18117.5		687	16721.8		306	98865.3		306	51313.6
417	18332.4		688	16740.3		307	98596.1		307	51841
418	18486		689	16800.6		308	98445.7		308	52489.6
419	18712		690	16877.9		309	98345.6		309	53793.6
420	18869.3		691	16928.2		310	98147.4		310	54328.3
421	19047.3		692	17089.9		311	98088		311	54873.8
422	19190.4		693	17022.8		312	98167		312	55217.9
423	19277.3		694	17148.8		313	98174		313	55882
424	19387.8		695	17159.2		314	98364.9		314	56224.9
425	19467		696	17235.7		315	98490.7		315	56653.3
426	19510.5		697	17319.3		316	98653.3		316	56559.1
427	19556.2		698	17357.6		317	98865.6		317	57102.8
428	19595.4		699	17379.7		318	99472.3		318	57508.9
429	19619		700	17332		319	99503.3		319	57985.8
430	19615.6		701	17421.8		320	99993.2		320	58075.9
431	19619.3		702	17447.4		321	100060		321	58454.9
432	19561.2		703	17489.1		322	100386		322	59094.8
433	19514		704	17592.1		323	100827		323	59266.1
434	19505.3		705	17760.7		324	100727		324	59706
435	19439.9		706	17661.7		325	100902		325	60410.9
436	19372.7		707	17787.6		326	101034		326	60618.7
437	19313.7		708	17722.6		327	101239		327	61343.5
438	19228		709	17887.1		328	101340		328	61613.6
439	19106.3		710	17854.4		329	101412		329	62106.8
440	19092.3		711	17815.3		330	101578		330	62271
441	19057.8		712	18058.9		331	101779		331	62613.5
442	18907		713	18177.8		332	102169		332	63097.6
443	18811.9		714	18378.2		333	102399		333	63149.7
444	18605.1		715	18122.5		334	102584		334	63003
445	18471		716	18182.9		335	102731		335	62910.7
446	18404.9		717	18322.7		336	102811		336	62989.8
447	18262.2		718	18385.3		337	103078		337	63230.3
448	18045.5		719	18367.9		338	102972		338	63218.4
449	17895.6		720	18347.6		339	102963		339	63238
450	17724.1		721	18337.7		340	103005		340	63103.8
451	17547.6		722	18436.4		341	102997		341	63113.7
452	17355.9		723	18472.3		342	102923		342	63278.1
453	17179.9		724	18705.4		343	102708		343	63527.4
454	17052.8		725	18609.1		344	102318		344	62961.6
455	16870.8		726	18632.2		345	101991		345	63152.8
456	16709.2		727	18386.7		346	101705		346	62879.1
457	16516.5		728	18458.4		347	101400		347	63186.2
458	16349.4		729	18526.4		348	100956		348	63319.7
459	16168.3		730	18746		349	100552		349	62937.9
460	16012		731	18458.8		350	100193		350	63466.8
461	15890		732	18518.8		351	99953.3		351	62872
462	15729.1		733	18732.7		352	99497.8		352	63065.3
463	15527.1		734	18511		353	99108.7		353	63071.8
464	15337.5		735	18596		354	98834.9		354	62157.4
465	15193.1		736	18746.7		355	98327.5		355	62202
466	15065		737	18405.4		356	98022		356	61922.6
467	14853.8		738	18678.9		357	97584.1		357	61948.9
468	14701.9		739	18513.2		358	97385.2		358	61790.4
469	14558.1		740	18492.4		359	96881.1		359	61995.6
470	14365.1		741	18314.3		360	96458.9		360	61727.8
471	14166		742	18402.8		361	96084.5		361	61041.3
472	14016.5		743	18492.6		362	95549.1		362	60944.8
473	13843.3		744	18315.7		363	94724.9		363	61050
474	13663.6		745	18404.9		364	94064.4		364	60820.1
475	13494.4		746	18354.9		365	93313.9		365	60906.4
476	13370.8		747	18240.7		366	92332.6		366	60352.2
477	13188.1		748	18281.9		367	91232.1		367	60388
478	13028.5		749	18279		368	90050.8		368	60043.8
479	12883.9		750	18203.5		369	89068.8		369	59927.3
480	12690.9		751	18214.5		370	88049.2		370	60089
481	12588		752	18128.9		371	86876.2		371	59757.6
482	12419.7		753	18047.4		372	85862.2		372	59534.4
483	12255.5		754	18018.4		373	84638.9		373	59305.9
484	12106.2		755	17968.5		374	83788.6		374	58615.3
485	11975.7		756	17898.4		375	82636.3		375	58555.6
486	11781.4		757	17659.2		376	81830.3		376	57999.9
487	11655.8		758	17693.7		377	80818.9		377	57232.1
488	11502.1		759	17867.5		378	79805		378	56264.2
489	11362.3		760	17561.7		379	78865.2		379	55981.5
490	11235.6		761	17742.2		380	77917		380	54921.1
491	11077		762	17695.8		381	76961.1		381	53932.7
492	10934.3		763	17502.9		382	75920.4		382	52785
493	10787.1		764	17371.7		383	74983.4		383	52267
494	10647.9		765	17317.5		384	73905.4		384	51313.8
495	10512.1		766	17250.2		385	72751.7		385	50219
496	10410.7		767	17225		386	71603.9		386	49594.2
497	10248.1		768	17044.3		387	70401.3		387	48406.4
498	10107		769	16938.3		388	69160.3		388	47290.5
499	9956.78		770	17023.8		389	67805.6		389	46560.3
500	9832.48		771	17031.6		390	66556.9		390	45803.9
501	9690.49		772	17036.9		391	65406.3		391	44742.9
502	9590		773	16916		392	64742.7		392	44496.5
503	9466.28		774	17054.3		393	65001.8		393	43250.2
504	9316.71		775	16714.8		394	67602.1		394	42561.3
505	9201.42		776	16660.3		395	72731.2		395	41353.6
506	9029.47		777	16450.3		396	78071.4		396	40661.8
507	8932.47		778	16585.5		397	80759.5		397	39913.8
508	8799.47		779	16353.1		398	78464.2		398	38853.5
509	8671.87		780	16468.4		399	70939.1		399	37833
510	8566.4		781	16528.7		400	62220.7		400	37158.7
511	8426.26		782	16427.2		401	54970.5		401	36418.3
512	8306.03		783	16368.3		402	50441.9		402	35669.5
513	8202.36		784	16339.6		403	48039.2		403	35014.3
514	8048.57		785	16302.4		404	46634		404	34063.4
515	7952.34		786	16225.2		405	46049.5		405	33117.1
516	7815.13		787	16095.5		406	46387.9		406	32061.8
517	7702.3		788	15879		407	47582.1		407	30663.8
518	7597.21		789	15889.7		408	48091.1		408	29532.9
519	7487.77		790	15920.9		409	47135.8		409	28388.9
520	7357.27		791	15706.7		410	44182.7		410	26655.3
521	7251.98		792	15446		411	40575.9		411	25767
522	7149.69		793	15628.4		412	36844.2		412	24136.1
523	7042.98		794	15624		413	34396		413	22713.4
524	6949.31		795	15423.3		414	32558.1		414	21487.7
525	6842.82		796	14869.5		415	31181.2		415	20041.6
526	6728.77		797	15256.4		416	29828.1		416	19276
527	6593.42		798	15192.9		417	28583.6		417	18098.1
528	6507.39		799	14898.7		418	27693		418	17212.2
529	6429.88		800	14725.8		419	26931.9		419	16318.2
530	6331.08		801	14751.7		420	26564.3		420	15576.9
531	6229.1		802	14739.9		421	26484.5		421	14897.9
532	6130.78		803	14681.3		422	26318.2		422	14060.5
533	6055.66		804	14689		423	25641.7		423	13351.4
534	5934.78		805	14829.5		424	24296.9		424	12680.5
535	5884.7		806	14449.4		425	22233.2		425	12046.5
536	5754.11		807	14294.2		426	20093.9		426	11383.5
537	5681.71		808	14099		427	18070.4		427	10792.1
538	5576.76		809	14456.7		428	16704.1		428	10076.9
539	5507.01		810	14239.6		429	15867.7		429	9666.45
540	5404.26		811	13738.8		430	15324.7		430	9053.17
541	5325.95		812	13872.5					431	8407.23
542	5245.02		813	13773.3					432	8145.83
543	5148.25		814	13810					433	7606.22
544	5088.55		815	13729.2					434	7194.87
545	5024.1		816	13509.9					435	6693.65
546	4904.15		817	13757.2					436	6351.13
547	4848.53		818	13406.9					437	6009.62
548	4763		819	13319.3					438	5815.77
549	4692.96		820	13313.3					439	5602.25
550	4614.66		821	13041.5					440	5235.97
551	4524.29		822	12990.7					441	5227.7
552	4477.12		823	13003.8					442	4990.55
553	4374.37		824	13036.1					443	4863.56
554	4321.66		825	13119					444	4496.67
555	4238.12		826	12572.7					445	4449.8
556	4180.21		827	12478.9					446	4378.86
557	4099.28		828	12375.9					447	4379.03
558	4032.29		829	12746.6					448	4265.44
559	3964.24		830	12584					449	4224.68
560	3903.64		831	11949.5					450	4223.09
561	3851.31		832	11821.8					451	4113.96
562	3781.03		833	11933.1					452	4154.79
563	3711.43		834	11989.3					453	4029.32
564	3624.27		835	11860.9					454	4114.46
565	3566.3		836	11904.9					455	4030.06
566	3532.15		837	11544.2					456	4074.1
567	3466.04		838	11625.4					457	4152.87
568	3382.03		839	11629.3					458	4144.36
569	3358.15		840	11423.4					459	4050.74
570	3306.57		841	11388.9					460	4163.76
571	3237.57		842	11328.5					461	4126.75
572	3180.43		843	11171.6					462	4154.77
573	3132.61		844	11234.7					463	4192.06
574	3070.48		845	11184.1					464	4187.5
575	3031.75		846	10838.2					465	4203.15
576	2977.99		847	10723.4					466	4318.56
577	2923.65		848	10702.8					467	4354.09
578	2884.75		849	10770.6					468	4429.41
579	2838.85		850	10398.1					469	4384.16
580	2792.17		851	10797.5					470	4470.9
581	2728.1		852	10268.4					471	4465.79
582	2689.75		853	10140.3					472	4518.59
583	2652.6		854	10379.1					473	4510.78
584	2613.22		855	10354.7					474	4515.24
585	2568.76		856	10110.1					475	4627.71
586	2526.73		857	10438.7					476	4624.32
587	2480.47		858	10103.6					477	4704.58
588	2439.65		859	9919.56					478	4589.75
589	2418.4		860	10091					479	4689.54
590	2350.11		861	9766.68					480	4756.07
591	2310.27		862	9603.41					481	4826.36
592	2289.06		863	9450.99					482	4864.14
593	2252.13		864	9372.42					483	4896.69
594	2207.75		865	9547.21					484	4940.41
595	2203.76		866	9482.62					485	4954.98
596	2146.35		867	9243.12					486	5023.17
597	2113.88		868	9047.65					487	5057.91
598	2096.79		869	9242.67					488	5093.81
599	2051.63		870	8979.07					489	5092.14
600	2018.87		871	8678.02					490	5162.03
601	1980.26		872	8800.37					491	5203.52
602	1958.32		873	9273.39					492	5176.01
603	1935.41		874	8804.28					493	5225.86
604	1905.73		875	8944.08					494	5317.78
605	1858.58		876	8358.21					495	5405.63
606	1857.67		877	8391.86					496	5485.61
607	1826.31		878	8616.27					497	5613.16
608	1805.14		879	8269.26					498	5515.35
609	1771.83		880	8525.69					499	5592.99
610	1774.22		881	8234.05					500	5590
611	1742.47		882	8600.87					501	5563.14
612	1737.82		883	7892.82					502	5758.75
613	1704.2		884	7870.85					503	5716.01
614	1677.32		885	8131.72					504	5731.63
615	1692.44		886	8067.88					505	5807.32
616	1654.55		887	7921.94					506	5947.37
617	1653.95		888	7793.49					507	6031.49
618	1639.67		889	7781.58					508	6101.08
619	1638.47		890	7567.33					509	6005.81
620	1645.85		891	7233.4					510	6029.05
621	1655.03		892	7313.72					511	6143.15
622	1648.48		893	7460.12					512	6287.16
623	1649.53		894	7265.42					513	6196.87
624	1665.61		895	6871.32					514	6306.32
625	1687.25		896	7037.71					515	6384.64
626	1706.65		897	7358.71					516	6374.88
627	1730.05		898	7620.72					517	6453.69
628	1770.63		899	6782.49					518	6588.94
629	1814.29		900	6818.86					519	6578.41
630	1843.68								520	6707.92
631	1908.61								521	6535.82
632	1948.62								522	6770.7
633	2023.17								523	6816.11
634	2090.44								524	6819.59
635	2200.12								525	6939.59
636	2264.84								526	7021.03
637	2375								527	7017.97
638	2468.9								528	6996.31
639	2578.89								529	7107.38
640	2708.72								530	7117.73
641	2845.54								531	7323.54
642	2983.16								532	7318.86
643	3150.26								533	7424.93
644	3287.74								534	7571.86
645	3472.19								535	7582.19
646	3620.67								536	7633.64
647	3769.37								537	7495.01
648	3977.17								538	7729.06
649	4168.46								539	7748.52
650	4369.88								540	7699.59
651	4552.28								541	7790.71
652	4769.85								542	7965.14
653	4950.45								543	7951.37
654	5158.38								544	7862.25
655	5361.37								545	7954.49
656	5550.55								546	8011.49
657	5788.11								547	7923.4
658	6008.02								548	7953.21
659	6197.91								549	8048.54
660	6389.2								550	7968.81
661	6616.78								551	8095.44
662	6824.24								552	7938.11
663	6977.39								553	8056.56
664	7129.72								554	8067.07
665	7309.26								555	8115.28
666	7468.47								556	8119.01
667	7658.53								557	8135.87
668	7770.49								558	8215.24
669	7958.55								559	8097.79
670	8086.77								560	8108.86
671	8228.37								561	8299.35
672	8341.22								562	8230.28
673	8497.85								563	8272.77
674	8569.6								564	8098.49
675	8718.98								565	8263.36
676	8798.86								566	8307.3
677	8909.56								567	8273.25
678	8874.2								568	8316.73
679	9032.58								569	8319.55
680	8888.32								570	8472.26
681	9014.51								571	8481.01
682	9115.4								572	8598.81
683	9161.99								573	8463.79
684	9197.14								574	8638.08
685	9184.26								575	8609.32
686	9268.07								576	8709.62
687	9295.79								577	8639.27
688	9391.21								578	8593.66
689	9397.73								579	8790.9
690	9435.14								580	8642.11
691	9580.06								581	8777.75
692	9570.02								582	8741.61
693	9566.74								583	8774.69
694	9616.67								584	8786.05
695	9620.78								585	8836.81
696	9707.55								586	8737.14
697	9712.03								587	8842.01
698	9735.03								588	8616.78
699	9837.35								589	8723.2
700	9805.73								590	8592.51
701	9886.48								591	8731.04
702	9861.76								592	8709.62
703	9911.76								593	8625.98
704	10034.7								594	8703.35
705	10052.9								595	8634.68
706	10040.3								596	8583.69
707	10145.8								597	8526.65
708	10162								598	8567.91
709	10164.5								599	8718.51
710	10214.9								600	8982.38
711	10256.6								601	9266.71
712	10313.1								602	9450.97
713	10374.7								603	9288.29
714	10338.5								604	9159.12
715	10447.2								605	8840.79
716	10441.9								606	8373.05
717	10540.2								607	8100.6
718	10493.8								608	8036.15
719	10536.2								609	7909.14
720	10611.1								610	7866.15
721	10650.4								611	7670.45
722	10593								612	7892.19
723	10622.8								613	7902.2
724	10678								614	7826.4
725	10637.6								615	7703.64
726	10651.2								616	7827.09
727	10691.2								617	7689.34
728	10664								618	7685.79
729	10655.6								619	7802.34
730	10666.5								620	7635.55
731	10637.6								621	7801.03
732	10696.9								622	7923.98
733	10718								623	7787.62
734	10737.3								624	7747.66
735	10718.5								625	7693.65
736	10751.6								626	7778.75
737	10756.4								627	7837.65
738	10669.2								628	7846.88
739	10638.3								629	8048.44
740	10743.9								630	7918.53
741	10670.5								631	7999.24
742	10704.8								632	7756.59
743	10639.9								633	7487.96
744	10635.5								634	7505.49
745	10669.5								635	7300.28
746	10623.2								636	7122.42
747	10636.9								637	7069.96
748	10612.5								638	6986.63
749	10603.2								639	6804.07
750	10537								640	6716.65
751	10493.7								641	6470.13
752	10498.8								642	6423.04
753	10452.6								643	6194.05
754	10483.5								644	6008.6
755	10464								645	5735.92
756	10392.4								646	5551.12
757	10385.4								647	5438.73
758	10314								648	5216.41
759	10266.7								649	4877.06
760	10276.3								650	4771.07
761	10245								651	4529.54
762	10185.1								652	4312.5
763	10135.5								653	4124.33
764	10182.7								654	3812.37
765	10111.9								655	3697.15
766	10095.2								656	3483.56
767	10042								657	3450.16
768	9894.83								658	3089.3
769	9889.07								659	2932.13
770	9976.12								660	2778.93
771	9947.41								661	2520.98
772	9866.48								662	2547.34
773	9808.54								663	2386.81
774	9811.77								664	2373.1
775	9793.98								665	2266.34
776	9711.23								666	2095.28
777	9705.99								667	1995.59
778	9708.74								668	1750.37
779	9576.9								669	1648.42
780	9596.26								670	1377.4
781	9492.7								671	1302.28
782	9530.37								672	1180.11
783	9521.78								673	1097.13
784	9431.69								674	943.085
785	9388.43								675	888.138
786	9327.6								676	803.241
787	9216.66								677	738.939
788	9261.24								678	693.165
789	9217.15								679	686.672
790	9227.35								680	547.281
791	9177								681	549.744
792	9062.2								682	466.583
793	9146.44								683	470.996
794	9002.52								684	427.127
795	8965.13								685	435.698
796	8848.53								686	351.3
797	8820.79								687	372.795
798	8875.56								688	342.027
799	8763.9								689	325.288
800	8718.59								690	336.23
801	8633.57								691	242.497
802	8617.2								692	221.705
803	8669.13								693	209.865
804	8468.64								694	194.515
805	8482.3								695	238.147
806	8503.09								696	181.401
807	8425.32								697	140.422
808	8438.75								698	198.548
809	8399.4								699	146.295
810	8336.16								700	97.5541
811	8303.79
812	8261.93
813	8056.92
814	8050.07
815	7931.96
816	8011.37
817	7877.34
818	7892.15
819	7860.82
820	7713.74
821	7753.66
822	7608.5
823	7547.03
824	7524.1
825	7523.04
826	7441.74
827	7318.45
828	7317.2
829	7273.61
830	7222.15
831	7266.22
832	7155.15
833	7062.75
834	7044.04
835	6982.29
836	6860.2
837	6785.68
838	6720.62
839	6723.51
840	6719.9
841	6577.28
842	6559.93
843	6431.45
844	6499.78
845	6522.22
846	6546.01
847	6364.28
848	6330.48
849	6351.84
850	6208.08
851	6195.79
852	6210.66
853	5991.88
854	6186.54
855	5959.4
856	5977.35
857	6057.99
858	5951.99
859	5870.08
860	5892.68
861	5780.95
862	5728.44
863	5752.57
864	5638.89
865	5493.74
866	5505.58
867	5534.07
868	5577.25
869	5419.07
870	5387.52
871	5304.71
872	5325.02
873	5311.18
874	5202.23
875	5324.31
876	5181.76
877	5155.11
878	5226.82
879	5007.46
880	5057.45
881	5125.84
882	5014.71
883	4876.59
884	4856.45
885	4873.4
886	4608.06
887	4746.17
888	4635.04
889	4590.29
890	4563.06
891	4578.15
892	4404.3
893	4434.72
894	4565.34
895	4600.02
896	4453.27
897	4648.27
898	4184.24
899	4564.83
900	4545.63
901	4584.87
902	4696.19
903	4489.43
904	4269.07
905	4753.66
906	4866.56
907	4894.59
908	4760.51
909	4797.87
910	5229.34
911	5055.27
912	4577.72
913	4961.63
914	4914.01
915	5318.16
916	5781.22
917	5076.93
918	4950.31
919	5614.25
920	5778.3
921	5671.28
922	6198.54
923	6303.82
924	6234.31
925	6868.23
926	6390.76
927	7152.19
928	7232.76
929	6915.34
930	6071.71
931	7165.65
932	8016.08
933	8547.61
934	8461.25
935	9336.39
936	6681.42
937	7657.71
938	8616.41
939	9320.31
940	8110.32
941	7184.56
942	8579.47
943	10279.8
944	9124.88
945	10417.7
946	9942.78
947	11773.3
948	11130.2
949	9844.56
950	10082.6

## Sheet: b - TA
Figure 3b
	DAAS, TA @ 330 nm						TA Data upon excitation @330 nm
λ (nm)	236 ps comp.	6 ps comp.	0.5 ps comp.			t (ps) | λ (nm)
398.814	0.0058	0.000364453	-0.00214			0	343.88	344.14	344.4	344.66	344.922	345.184	345.446	345.709	345.974	346.238	346.503	346.77	347.036	347.304	347.572	347.84	348.11	348.38	348.65	348.922	349.194	349.467	349.741	350.015	350.29	350.566	350.842	351.12	351.397	351.676	351.956	352.236	352.517	352.798	353.081	353.363	353.647	353.932	354.217	354.503	354.79	355.078	355.366
399.234	0.00757	-3.51906e-06	-0.00192			-1	-0.00226	-0.02013	0.00662	-0.00528	-0.00368	0.03166	-0.01771	-0.00111	0.00152	0.04343	-0.00369	-0.00997	0.01695	-0.00865	0.000230963	-0.00368	0.03387	0.02926	0.023	0.025	-0.01736	-0.0029	0.00418	0.0227	0.00878	-0.06186	-0.02201	0.02373	-0.02088	-0.08789	0.015	0.00744	-0.36647	0.00728	0.00958	0.00249	0.00174	-0.01871	0.02143	-0.01495	-0.04644	0.00421	0.04401
399.655	0.00619	7.89838e-05	-0.00214			-0.98	-0.00188	-0.01771	0.00561	-0.0044	-0.00333	0.02736	-0.01537	-0.00109	0.00123	0.03766	-0.00327	-0.00871	0.01452	-0.00769	0.000107671	-0.0028	0.02924	0.02496	0.02006	0.02127	-0.01456	-0.00225	0.00361	0.019	0.00711	-0.0509	-0.01835	0.01991	-0.01722	-0.07014	0.01267	0.0061	-0.27306	0.00622	0.00763	0.00219	0.00156	-0.01513	0.01745	-0.01157	-0.03614	0.00322	0.03573
400.078	0.00658	0.000441024	-0.00106			-0.96	-0.0015	-0.0153	0.00461	-0.00351	-0.00297	0.02302	-0.01304	-0.00107	0.000943142	0.03181	-0.00284	-0.00746	0.01207	-0.00672	-1.56556e-05	-0.00192	0.02455	0.02062	0.0171	0.01751	-0.01177	-0.0016	0.00304	0.01528	0.00544	-0.0402	-0.01471	0.01605	-0.01358	-0.05308	0.01033	0.00476	-0.19622	0.00516	0.00567	0.0019	0.00137	-0.01157	0.01343	-0.00821	-0.02608	0.00222	0.02728
400.502	0.00569	0.000347236	-0.00188			-0.94	-0.00112	-0.01291	0.0036	-0.00262	-0.00262	0.01863	-0.01072	-0.00105	0.000653132	0.02588	-0.00242	-0.00621	0.00961	-0.00576	-0.000139017	-0.00105	0.01982	0.01624	0.01411	0.01372	-0.00899	-0.000948573	0.00247	0.01152	0.00375	-0.02976	-0.01111	0.01216	-0.00997	-0.03667	0.00797	0.00342	-0.13096	0.0041	0.00371	0.0016	0.00119	-0.00804	0.00937	-0.00488	-0.01625	0.00121	0.01867
400.928	0.00698	0.000105543	-0.0027			-0.92	-0.00074533	-0.01053	0.00259	-0.00174	-0.00227	0.0142	-0.00842	-0.00103	0.000362929	0.01986	-0.002	-0.00496	0.00714	-0.00479	-0.000262414	-0.000173277	0.01503	0.01181	0.01111	0.00989	-0.00624	-0.000300108	0.00189	0.00772	0.00207	-0.01957	-0.00753	0.00824	-0.00639	-0.02085	0.0056	0.00207	-0.07424	0.00304	0.00173	0.00131	0.001	-0.00455	0.00527	-0.00157	-0.00664	0.00020776	0.00989
401.355	0.00524	0.000475558	-0.00187			-0.9	-0.000367444	-0.00816	0.00158	-0.00085429	-0.00192	0.00973	-0.00613	-0.001	7.29657e-05	0.01377	-0.00157	-0.00371	0.00465	-0.00383	-0.000385846	0.00069956	0.01019	0.00734	0.00809	0.00603	-0.0035	0.00034739	0.00132	0.0039	0.000371297	-0.00961	-0.00398	0.00427	-0.00284	-0.00559	0.00322	0.000720207	-0.02407	0.00197	-0.000250733	0.00102	0.000819887	-0.00108	0.00113	0.00171	0.00277	-0.000799185	0.00092072
401.783	0.00621	0.000567795	-0.00227			-0.88	1.0547e-05	-0.0058	0.000563772	2.64291e-05	-0.00157	0.0052	-0.00385	-0.000984015	-0.000217626	0.00758	-0.00115	-0.00247	0.00215	-0.00288	-0.000509312	0.00157	0.00529	0.00282	0.00505	0.00214	-0.00078376	0.000994357	0.000750402	3.80818e-05	-0.00133	0.000125689	-0.000467304	0.000276588	0.000680699	0.00915	0.000828907	-0.000635527	0.02089	0.000905397	-0.00224	0.000720703	0.000635621	0.00237	-0.00305	0.00496	0.00949	-0.00124	-0.00564
402.214	0.00523	0.000369493	-0.00207			-0.86	0.000387776	-0.00346	-0.000452781	0.000905366	-0.00122	0.000630882	-0.00158	-0.000963123	-0.000508412	0.00131	-0.000727463	-0.00123	-0.000371595	-0.00192	-0.000632814	0.00244	0.000335218	-0.00175	0.00198	-0.00179	0.00192	0.00164	0.000176877	-0.00386	-0.00304	0.00965	0.00302	-0.00375	0.00402	0.01924	-0.00152	-0.00201	0.03566	-0.000306751	-0.000785117	0.00118	-0.00142	0.005	-0.000523578	-0.000202904	-0.0265	0.00121	-0.0011
402.645	0.00559	0.000780988	-0.00206			-0.84	0.000765111	-0.00113	-0.00147	0.00178	-0.000865625	-0.00399	0.000675516	-0.000942231	-0.000798957	-0.00505	-0.00030613	wor	-0.0029	-0.000966739	-0.000756351	0.00326	-0.00403	-0.00528	-0.000672425	-0.00389	0.00276	0.000174644	-0.00192	-0.00229	-0.000417858	0.00249	0.00504	-0.00633	0.00511	0.00956	-0.0031	-0.00124	0.02182	-0.00111	0.000488668	-4.17563e-05	0.000103629	0.00208	0.00224	-0.00238	0.02017	-0.00152	0.00493
403.078	0.00574	0.000668031	-0.00244			-0.82	0.00114	0.00118	-0.00249	0.0026	-0.000280293	-0.00692	0.00237	0.000254763	-0.000314098	-0.00647	-0.00161	0.00275	-0.00199	0.00134	-0.000593238	0.00162	-0.00282	-0.00441	-0.00109	-0.00375	-0.00055149	-0.00117	-0.00536	-0.000298597	-0.000845391	0.00748	0.000820723	-0.000776747	0.000791256	0.00647	-0.00303	0.000971608	0.01779	-0.00185	-0.000758143	-0.00224	-0.00287	-0.00048985	-0.01056	0.00225	-0.01539	-0.000751328	-0.00293
403.512	0.00545	0.000592	-0.00225			-0.8	0.00134	0.00238	-0.000977839	0.00108	0.00212	-0.00345	0.00284	0.00171	0.000549913	-0.00673	-0.000776188	0.0017	-0.0025	-0.00133	0.0021	-0.000932085	-0.00238	-0.00487	-0.000605881	-0.00481	-0.000919526	-0.000540506	-0.0033	-0.00455	-0.00139	-0.00311	-0.000553395	-0.00441	0.00156	0.00182	-0.00172	-0.00129	0.0184	-0.00168	5.76849e-05	-0.00222	-0.00121	-0.000669888	0.00137	0.00399	-0.00705	-0.00076873	-0.00293
403.948	0.00566	0.000495238	-0.00257			-0.78	-0.000796233	0.00317	-0.000836398	-0.00137	0.00291	-0.00386	0.00257	0.00169	0.000855162	-0.00901	-0.000489136	0.00225	-0.000365075	-0.00246	-0.000498442	-0.000181966	-0.00869	-0.00453	-0.004	-0.00359	0.00147	0.000273612	2.75148e-05	-0.00217	-0.00066267	0.00609	0.00446	-0.00307	0.00225	0.00495	0.00203	0.000416165	0.02792	-0.00106	-0.000177301	0.00116	-0.0014	-0.000256433	-0.00119	0.00351	0.00402	-0.00106	0.00404
404.386	0.00592	0.000851089	-0.00249			-0.76	6.83029e-05	0.00406	-0.00121	-0.00111	-0.000722481	-0.00438	0.000893138	0.002	0.00128	-0.00687	-0.000593931	0.000335973	-0.0071	0.00378	-0.000656736	-9.81203e-05	-0.00636	-0.00216	-0.00212	-0.00303	0.00143	0.000399026	0.00203	-0.00106	-0.00157	0.00608	0.00232	-0.0012	0.00156	0.00806	-0.00201	0.00291	0.02143	-6.25739e-05	-0.000171218	0.00418	0.000352349	0.00239	0.00202	0.000203595	0.01168	-0.00151	0.00216
404.824	0.00554	0.000809967	-0.00233			-0.74	7.0727e-06	0.00141	0.000932287	0.00163	0.00253	-0.00298	0.0032	-0.000109549	0.000748089	-0.00552	-0.000300046	0.00099119	-0.000249905	0.00416	-0.000742865	-0.00105	-0.00438	-0.00404	-0.000910853	-0.00366	0.00352	-0.00047572	0.000808926	-0.00174	9.21951e-05	0.00648	0.00208	0.0028	0.00357	0.00823	-0.00274	0.0035	0.02008	-3.39073e-05	-3.04741e-05	0.00315	0.000289423	0.00159	-0.00101	0.00196	0.01197	-0.00123	-0.00399
405.265	0.00527	0.00094714	-0.00217			-0.72	-0.000962034	0.00122	-0.00177	0.00164	0.00153	-0.00242	0.00126	0.00108	0.000121596	-0.00451	0.00287	0.000892385	3.20229e-05	0.00184	0.00183	-0.00242	-0.00176	-0.00275	-0.00386	-0.00193	0.00283	-0.00123	-0.000148833	-0.00196	-0.000760982	0.00864	-0.00016047	0.000745942	0.00285	0.00448	-0.00235	0.00186	0.02267	-0.000931723	0.00199	0.00159	0.000492924	0.000979408	-0.00348	-0.000803795	0.00345	-0.00197	-0.00352
405.707	0.00598	0.000349816	-0.00294			-0.7	-0.00176	0.00337	-0.00446	0.00134	-0.000222064	-0.00402	0.0021	-0.000520255	0.00184	-0.00514	0.00165	0.000939623	0.000288162	0.00234	0.000908441	0.000803177	-0.00146	-0.00414	-0.00632	-0.000523382	0.00165	-0.000589645	-0.00138	-0.00374	-0.00307	0.00796	0.000228627	0.00159	0.000896585	0.00331	-0.0025	0.00143	0.02217	-0.00138	0.00311	-0.000538052	0.000325878	-0.000147809	0.000565146	0.000542488	2.62534e-05	0.00133	-0.00443
406.15	0.00477	0.00104	-0.00248			-0.68	0.00171	0.00227	-0.00015595	0.000324669	0.00152	-0.00427	0.00304	-0.00050895	0.00237	-0.00686	-0.00142	0.00131	-0.000913091	0.00022164	-0.00145	0.0015	-0.00411	-0.00249	-0.0032	-0.00193	0.000682588	0.00256	-0.00101	-0.0015	-0.00304	0.00766	0.000239044	0.00341	0.00466	0.00738	-0.00207	0.00152	0.02612	-0.00177	0.00063527	-0.00224	0.00206	0.000891869	-0.00361	0.000400628	0.00639	-0.000299549	-0.00626
406.595	0.00506	0.000826932	-0.00146			-0.66	0.000384738	0.00143	-0.00074851	0.00169	-0.000183394	-0.00493	0.00163	-0.000265963	0.00113	-0.00579	-0.000567839	0.00217	-0.00246	-0.000580833	-0.00166	0.000457547	-0.00477	-0.00249	-0.00203	-0.00285	0.001	0.00219	0.00135	0.000742309	-1.55005e-05	0.011	0.0057	-0.0028	0.000115765	0.0061	-0.000391714	-0.00113	0.02528	-0.000541934	0.00111	-0.00303	0.00167	-0.000541158	-0.00087723	0.00098079	0.01226	0.000343174	-0.00279
407.041	0.00589	0.000763118	-0.00326			-0.64	0.000147759	0.00305	-0.00267	-0.000205098	0.00292	-0.00632	0.00443	0.00014103	0.000716439	-0.00522	0.00278	0.0014	-0.00207	0.00109	0.000865967	-0.00138	-0.00655	0.000221868	-0.0061	-0.00341	0.000643127	-2.55311e-05	-0.002	0.00124	-0.00292	0.00632	0.000416103	-0.00224	0.000729694	0.00932	-0.0022	-0.00433	0.02679	-0.000981777	0.00107	-0.0025	0.00129	-3.83437e-05	0.000633236	0.000186231	0.00286	-0.00071261	-0.00169
407.489	0.00452	0.000610104	-0.00232			-0.62	0.00135	0.00192	-0.000850757	0.00155	0.00172	-0.0056	0.00301	8.11124e-05	9.1304e-06	-0.00547	0.00242	0.000523836	-0.00218	0.0016	-0.00228	-0.000113324	-0.00694	-0.00151	-0.00462	-0.00211	0.000664809	0.00125	-0.0037	-0.0028	-0.00062744	0.0067	0.00291	-0.00409	0.000766546	0.00519	0.000939861	-0.0019	0.02351	-0.0013	-0.00254	0.000637015	0.000175699	0.00242	-0.00371	0.00284	0.00297	0.00306	-0.00244
407.939	0.00533	0.00125	-0.00208			-0.6	0.000944989	-0.00013219	0.000766711	-0.000560664	0.0018	-0.00593	0.00053153	0.001	-0.00065453	-0.00598	0.000106544	0.0016	-0.0042	0.00127	-0.00128	-0.000912066	-0.00688	-0.00462	-0.00688	-0.00245	0.00323	0.000598572	-0.000777058	-0.00484	-0.00151	0.00379	0.00181	-0.00202	0.00166	0.00689	-0.0041	0.0012	0.01956	-0.000546717	-0.002	-0.00315	-0.000640343	0.0005038	0.00367	-0.00173	0.00994	-0.00342	-0.0058
408.39	0.00414	0.00084707	-0.00145			-0.58	0.00167	0.00367	0.000296512	-0.00123	0.00136	-0.0042	-0.00119	0.0014	-0.00332	-0.00466	0.000105676	-0.000324146	-0.00343	-0.000304775	0.00175	0.000882932	-0.00175	-0.00559	-0.00359	-0.00533	0.00187	0.00037169	-0.000572622	-0.00347	-0.00353	0.0104	-0.00109	-0.00052187	0.000333668	0.00857	-0.00439	-0.00142	0.01857	-0.000263728	5.24741e-05	-0.00191	0.00129	0.000502932	0.000746407	-0.00565	0.0064	-0.000946707	-0.00131
408.843	0.00496	0.000825199	-0.00149			-0.56	-0.00217	0.0043	-0.00269	0.00194	-0.00102	-0.00315	0.00268	0.000533327	-0.00173	-0.00435	0.00211	-0.00201	-0.00247	-0.00155	0.000254401	0.00078497	8.86594e-05	-0.00632	-0.00174	-0.00534	0.000893272	0.000982224	-0.00124	-0.00263	-0.00421	0.00839	0.000331488	-0.000661469	-0.00117	0.00888	-0.0055	-0.00306	0.01835	-0.000599336	-0.00269	0.000335518	-0.00304	0.00363	-0.00376	0.000360274	0.00111	-0.00235	-0.00422
409.297	0.00474	0.000710604	-0.00288			-0.54	-0.00202	0.00321	0.000167161	-0.00131	0.0018	-0.00547	0.00355	-0.00124	0.0016	-0.00796	0.00241	-0.000399776	-0.00186	0.00148	0.00145	0.000129876	-0.00288	-0.0067	0.00101	-0.00558	0.00394	-4.76819e-05	0.00105	-0.00261	-0.00144	0.00544	0.00166	-0.00362	0.000212142	0.00564	-0.00269	-0.00214	0.02063	-0.00234	-0.00166	-0.00165	0.00202	0.00167	0.0016	-0.0006772	0.00193	-0.000172666	-0.00384
409.753	0.0037	0.000751944	-0.00199			-0.52	-0.000528299	0.00319	-0.000849452	-0.000716805	-0.00105	-0.00363	-0.000341645	-0.00038331	0.000268755	-0.00786	1.01437e-05	-0.000188132	-0.000352904	0.000905634	-0.000311522	-0.000870288	-0.0041	-0.0038	-0.0064	-0.00447	0.00284	0.000358238	0.000563937	-0.000635538	-0.00164	0.00519	0.00284	-0.00312	0.00181	0.0032	0.000598676	-0.00215	0.02474	-0.00218	5.68165e-05	0.00207	0.0022	-0.00106	0.000652316	0.00583	0.00639	-0.00234	-0.00411
410.211	0.00472	0.000888331	-0.0023			-0.5	-0.00246	0.00428	-0.00148	-0.000782497	-0.000501548	-0.00366	0.0011	-0.00116	-0.00187	-0.00529	0.00048716	0.00113	-0.0029	0.000446432	-0.000932148	0.00136	-0.00829	-0.00052364	-0.00308	-0.00364	0.000526026	0.00123	-0.000323949	-0.0016	0.000901228	0.00762	0.00173	-0.000907724	6.40951e-05	0.00648	-0.00163	-0.00126	0.02223	0.000976467	1.46934e-05	-0.00177	0.000487284	0.000333286	-0.000828493	-0.00121	0.00202	-0.00231	-0.00436
410.67	0.00437	0.000824986	-0.002			-0.48	0.00202	0.00314	0.000240956	-0.000370673	-0.000265952	-0.00449	0.00523	-0.00276	-0.00233	-0.00475	0.00275	7.89931e-05	-0.000983601	0.00399	0.000867267	0.000869497	-0.000307517	-0.00227	-0.000809897	-0.00151	0.00219	0.00166	-0.000660475	-0.00159	-0.00254	0.00647	0.00165	-0.00113	0.000115331	0.01026	0.000421258	-0.000406814	0.01994	0.00273	-0.00144	-0.00108	-0.00246	0.00271	-0.00449	0.00142	0.00759	0.00179	-0.00397
411.13	0.00474	0.00102	-0.00212			-0.46	0.00191	0.00336	0.00108	0.00204	-0.000226844	-0.00282	0.00229	-0.000871728	-0.000847691	-0.00546	0.00218	0.00177	-8.04657e-05	0.000852758	0.00247	0.00234	-0.00443	-0.00319	-0.000384573	-0.00246	0.00153	0.00145	-0.00041349	-0.00224	-0.000460896	0.00492	0.00333	-0.00302	0.00198	0.00779	0.000101809	0.00256	0.02	0.000397167	-0.00208	0.0025	-0.001	0.00414	-0.00126	0.00144	0.00633	-0.000515596	-0.0062
411.593	0.00529	0.000921209	-0.00278			-0.44	0.000141247	0.00247	0.000187998	-0.000717675	-0.000550683	-0.00454	0.00218	0.000210055	0.000154592	-0.00608	-0.000217915	0.0035	0.000587523	0.00164	-0.0004554	-5.29458e-05	-0.00446	-0.00488	-0.00155	-0.00295	0.00282	-8.1562e-05	0.00133	-0.00295	0.000168608	0.00504	0.000788645	-0.00343	0.00178	0.00837	-0.00266	-0.000970553	0.02104	-0.00159	-0.00217	0.00117	-0.00208	0.00149	-0.00297	0.00313	0.00629	-0.000374741	-0.00571
412.057	0.00402	0.00103	-0.00187			-0.42	-0.00118	0.00402	-0.00102	0.00324	0.000543748	-0.00188	0.00114	0.00142	2.5633e-05	-0.00418	-0.0015	0.00044228	-6.7869e-05	-0.000548654	0.00162	-0.00198	-0.00227	-0.00339	-0.00241	-0.00558	0.00217	-0.00106	0.00158	-0.00182	-0.0008715	0.00402	0.00121	-0.00539	0.00135	0.00887	-0.00374	-0.00171	0.0214	-0.00103	-0.00028854	-0.000741601	-0.00122	0.00412	-0.0032	0.00249	0.0045	0.000595227	-0.00356
412.522	0.00414	0.00105	-0.00172			-0.4	-0.000284867	0.00451	-0.00153	-0.00148	-0.00242	-0.00263	-0.000917485	1.11984e-05	0.000930574	-0.00331	-0.000601325	-0.0004489	-0.00101	0.00196	0.00333	-0.000887695	-0.00781	-0.00387	-0.00442	-0.00181	0.00186	-0.000654882	0.000984886	-0.0024	0.00122	0.00404	0.00398	-0.00382	0.00429	0.00732	-0.000723071	-0.00259	0.01987	-0.000150323	-0.003	0.00292	-0.00178	0.00506	-0.0051	0.00593	0.000835843	0.00217	-0.008
412.99	0.00429	0.000991024	-0.00191			-0.38	-0.00168	0.00414	-0.000631499	-0.00154	-0.000481983	-0.00373	0.00143	0.000454809	0.0015	-0.00414	-0.000495223	0.00107	-0.00156	0.00384	-3.86746e-05	-0.000774562	-0.00405	-0.00231	-0.00362	-0.00285	0.00363	-0.00206	0.000456359	-0.00392	0.00181	0.00363	0.00313	-0.00391	0.00291	0.00519	-0.0021	-0.00278	0.01755	-0.000105143	-0.00397	0.00041883	-0.00212	0.00194	-0.00325	-0.00134	-1.28325e-05	0.00239	-0.00623
413.459	0.00429	0.00104	-0.00212			-0.36	-0.00129	0.00404	0.00107	0.00128	-0.00176	-0.00189	0.0032	-0.000845183	-0.000435371	-0.00463	-0.00109	0.00192	-0.00439	0.000723139	0.00085123	-0.0022	-0.00552	-0.00243	-0.000581527	-0.00436	0.00331	-0.00114	0.00124	-0.00395	0.00249	0.004	0.00238	-0.000781533	0.000847608	0.00542	-0.000937588	-0.000913537	0.02073	-0.000885591	-0.00213	0.000867226	-0.00154	-0.000510286	-0.00477	-0.00182	0.00191	0.00151	-0.00793
413.93	0.00409	0.00102	-0.00177			-0.34	0.000455026	0.00313	-0.000827695	0.00165	-0.00214	-0.00226	0.00219	-0.00016646	-0.00111	-0.00493	0.00122	0.00115	-0.00187	-0.00070479	-0.00149	0.00199	-0.00264	-0.00256	-0.00435	-0.000170018	0.00104	0.000659286	0.000725255	-0.00288	0.0017	0.00821	0.00468	-0.00392	0.00386	0.00494	0.000463341	-0.000534635	0.02235	-0.00118	-0.00097703	0.000246547	-0.00264	-0.000376386	-0.00343	0.005	-0.00386	0.000919513	-0.00882
414.401	0.00417	0.00104	-0.00152			-0.32	0.000818865	0.00293	-0.000109032	0.00041319	0.0018	-0.00428	0.00293	0.000576268	-0.00106	-0.00436	0.00181	7.98615e-05	-0.00358	0.000912135	-0.0021	0.000319565	-0.00183	-0.00262	-0.0051	-0.000208687	0.00195	-0.00102	-0.0014	-0.00311	0.000295788	0.00249	0.00484	-0.00201	0.00167	0.00509	-0.00169	-0.00231	0.0213	-0.00159	-0.000192942	-0.0028	-3.6203e-05	0.000816884	-0.0038	0.00151	-0.00288	-1.5852e-05	-0.00624
414.876	0.00381	0.000869747	-0.00202			-0.3	0.00135	0.00364	-0.00182	0.000983369	-0.00117	-0.00345	0.00516	0.00101	-0.00106	-0.00502	-0.000444355	0.00118	-0.00406	0.000893933	-3.17253e-05	0.000223211	-0.00389	-0.00335	-0.00277	-0.00119	0.0014	-0.00167	-0.00216	-0.00291	-0.000821459	0.00391	0.00109	-0.00279	0.00294	0.0026	-0.00186	-0.00248	0.02125	-0.0023	-0.000972678	-0.00235	0.000561459	0.00311	-0.0029	-0.000170318	0.00715	0.000756533	-0.0032
415.352	0.00413	0.00102	-0.00206			-0.28	0.00128	0.00246	-0.00207	0.000596249	0.0011	-0.00443	0.00294	0.00102	-0.00019199	-0.00576	-0.000335684	0.00352	-0.00506	0.00326	-0.00302	0.00123	-0.0073	-0.00434	-0.00569	-0.00231	0.00113	0.000860013	-0.000762266	-0.00357	0.00125	0.00606	0.00391	-0.00589	0.00204	0.00913	9.39939e-05	-0.0011	0.02228	-0.00246	-0.000547629	-0.00263	0.00147	0.00123	-0.00266	-0.00146	0.00275	-0.0006926	-0.00722
415.829	0.00399	0.00115	-0.0017			-0.26	0.00144	0.00205	-0.00107	-0.00117	-0.00139	-0.00448	0.00239	-9.31e-08	-0.00218	-0.00496	0.00205	0.00299	-0.000896119	0.00314	0.00111	-0.000389696	-0.00366	-0.00364	-0.00312	-0.00067081	0.00183	0.00166	-0.0014	-0.00232	6.00629e-05	0.00546	9.31772e-05	-0.00651	0.00202	0.00662	-0.000202232	-0.00143	0.02364	-0.00198	-8.08587e-05	-0.00181	0.00129	0.00241	-0.00243	0.00509	0.00324	0.0018	-0.00423
416.308	0.00407	0.0011	-0.00164			-0.24	0.00206	0.0014	0.00129	0.00216	0.00145	-0.00299	0.00202	0.000629612	-0.00128	-0.00561	0.00242	0.00189	-0.00146	0.00232	0.000532966	0.00192	-0.00517	-0.00214	-0.00361	-0.000340796	0.00113	0.000159016	-0.000615242	-0.00315	-0.000571338	0.0038	0.00182	-0.00569	0.00538	0.00434	9.44281e-05	-0.000807359	0.02465	-0.00087036	-1.70102e-05	-0.00167	0.00156	0.00258	-0.00149	0.00125	0.0045	-0.0025	-0.00462
416.789	0.00388	0.00101	-0.00183			-0.22	0.00119	0.00181	-0.000267618	0.00068775	0.00399	-0.0039	0.00318	0.00166	0.000334722	-0.0063	-0.000709192	0.00344	-0.00244	0.00283	0.00114	0.000126837	-0.00564	-3.47449e-05	-0.00258	-0.0029	0.00146	-7.15714e-05	-0.00165	-0.00132	-0.00074532	0.00384	0.00322	-0.00505	0.00319	0.0071	-0.00108	-0.000389861	0.02367	0.00158	-0.000994006	0.000111972	-0.00049249	0.00329	-0.00316	0.00203	0.00392	0.000141774	-0.00637
417.271	0.0039	0.00109	-0.00188			-0.2	0.000624624	0.00318	1.17155e-05	0.00101	0.00341	-0.00429	0.00265	0.000528122	0.000557721	-0.00602	-5.0226e-05	0.00322	-0.00139	0.00255	-0.00163	-0.000472728	-0.00425	-0.00379	-0.00424	-0.00136	0.00203	0.000103009	6.96366e-05	-0.00215	0.000643282	0.0031	0.00538	-0.00354	0.00224	0.00848	-0.00164	-0.000195601	0.01858	0.000714664	-0.00217	0.000419264	0.00037231	0.00237	-0.00224	-0.00311	0.00612	-0.000872722	-0.00488
417.756	0.00405	0.00108	-0.00178			-0.18	-0.00027661	0.00298	0.00104	0.000251756	0.00216	-0.00334	0.00308	0.000594483	6.29785e-05	-0.00494	0.00166	0.00336	-0.00204	0.000825016	0.000378953	-0.000272347	-0.00187	-0.0038	-0.00148	-0.00321	0.00226	-0.000154109	0.000973186	-0.00193	-0.000469157	0.00653	0.00112	0.00106	0.000344951	0.00851	-0.00271	3.3503e-06	0.01907	-0.00226	-0.00293	2.64291e-05	-0.000479881	0.00243	-0.00351	0.00186	0.00831	-0.000847483	-0.00532
418.242	0.00315	0.00107	-0.0011			-0.16	0.00151	0.00496	0.00203	0.00333	0.000790048	-0.0039	0.00122	0.00179	-0.0013	-0.00498	0.00185	0.00245	-6.1939e-06	0.000689319	0.000509542	-0.000812849	-0.00444	-0.00113	-0.000868205	-0.00232	0.0017	-0.000567466	0.00162	-0.00176	-0.000166232	0.00544	0.00262	-0.00113	0.00231	0.00767	0.000365718	-0.000736008	0.02052	-0.000632825	-0.00192	0.000535961	0.000227356	0.00122	-0.00125	0.00126	0.00295	-0.0018	-0.00553
418.73	0.00392	0.000973066	-0.00195			-0.14	0.000138642	0.00503	-0.000629324	0.00136	0.000551121	-0.00509	0.00294	5.37561e-05	-0.000366689	-0.00438	0.00097362	0.00375	0.00025344	0.000511071	-0.000879488	7.82073e-05	-0.00483	-0.00501	-0.000563697	-0.00234	0.00203	0.000304861	-0.000868433	-0.00201	-0.00229	0.0072	0.000548849	-0.00425	0.000916954	0.01029	-0.00153	-0.00115	0.01933	0.00172	-0.0013	0.00279	-6.79103e-05	0.00143	-0.00342	0.000479155	0.00739	-0.000407342	-0.00404
419.22	0.00408	0.00127	-0.00159			-0.12	0.000206365	0.00478	0.000416279	-0.000339379	-0.0019	-0.00266	0.00335	-0.000192963	0.000165011	-0.00391	0.00268	0.00139	7.37101e-05	0.0018	0.000286953	0.000765462	-0.000289264	-0.0036	-0.00139	-0.0025	0.00321	0.000509656	-0.00098072	-0.00289	-0.000368738	0.00537	0.004	-0.00219	0.000198251	0.01233	-0.00414	0.000254298	0.01688	0.000618832	-0.0012	0.000986836	-0.000415974	0.00197	-0.00297	0.0031	0.00252	-0.00156	-0.00492
419.711	0.00345	0.00101	-0.00139			-0.1	2.05354e-05	0.00376	-0.000327157	-0.000478049	0.0013	-0.00259	0.00374	-0.000689866	-0.000646266	-0.00492	0.00339	0.00145	0.00074363	0.000870529	0.00132	-0.00333	-0.00415	-0.00432	0.00267	-0.00599	0.00435	-2.33595e-05	0.00136	-0.00364	-0.000585689	0.009	0.00105	-0.00328	-0.00177	0.00802	0.000788593	-0.00132	0.01904	-0.00182	-0.00152	0.00249	0.000699364	0.003	0.000368188	0.00471	0.00769	2.32341e-05	-0.00487
420.205	0.00356	0.00112	-0.0017			-0.08	-0.00122	0.00467	-0.00215	0.00236	-0.0026	-0.00245	-0.000911392	0.00123	-0.00211	-0.00598	0.000775113	0.00191	0.000157073	-0.00153	0.00128	0.000398541	-0.00295	-0.00276	-0.000468039	-0.00397	0.00253	-0.000115879	0.00179	-0.00322	-0.000691813	0.00628	0.00174	-0.00203	0.00529	0.00764	0.000438179	-0.00238	0.0235	-0.00255	-0.00091392	0.00256	-0.00124	0.00314	0.000575121	0.00178	0.00627	-0.000858362	-0.00399
420.7	0.00383	0.00107	-0.00158			-0.06	-0.000861502	0.00569	-0.0018	0.00252	-0.00196	-0.00399	0.000698931	0.00104	-0.00129	-0.00564	0.000279751	0.00031167	-0.000924407	0.00187	-0.00141	-0.00204	-0.0025	-0.00199	-0.000903455	-0.00485	0.00338	0.000453694	0.0004082	-0.0038	-9.93304e-05	0.00576	0.00131	-0.00296	0.000251642	0.00972	-0.00155	-0.00155	0.02381	-0.00257	-0.000670706	-0.000802946	-0.00109	0.00199	-0.00126	0.00218	0.00593	-0.00286	-0.00394
421.197	0.00297	0.00107	-0.000933758			-0.04	0.00107	0.00293	0.000843872	0.00123	-0.000110842	-0.00266	0.00285	0.00067471	-0.000230661	-0.0049	0.000184691	0.000425359	0.000289464	0.00337	0.000722045	-0.000756289	-0.00424	-0.00271	-0.00288	-0.00345	0.00392	0.00187	-0.00302	-0.00274	-0.00202	0.00749	0.00142	-0.000636677	0.00168	0.00706	-0.00338	0.000247787	0.02103	-0.00126	-0.00288	0.00272	-0.00119	0.00338	-0.00415	0.00319	0.00582	-0.00138	-0.00173
421.695	0.00382	0.0011	-0.00175			-0.02	0.00035393	0.00345	-0.000359321	0.00212	0.00136	-0.00468	0.00236	0.00124	-5.34112e-05	-0.00513	-0.000265714	-0.000519334	-0.0018	0.000526253	-0.00242	0.00101	-0.00248	-0.00403	-0.00235	-0.00621	0.00362	0.000851344	-0.00207	-0.00254	0.000532253	0.00577	0.00227	-0.00369	-0.000349055	0.01067	-0.00309	0.00191	0.01818	0.000406279	-0.00322	0.00121	-0.00118	0.00254	-0.00406	-4.86851e-05	0.00371	-0.000596044	-0.00314
422.196	0.00364	0.0012	-0.00143			0	0.00157	0.000877979	-0.000729804	0.000998535	-0.000217719	-0.00393	0.00188	0.000392332	6.03731e-05	-0.00455	0.000934619	2.08043e-05	-0.000834326	-0.00128	0.00324	0.000227986	0.00145	-0.00842	-8.47474e-05	-0.00558	0.00539	-0.00068446	-0.000111907	-0.00314	0.00133	0.00337	0.00258	-0.00136	0.00273	0.0057	-0.00108	0.00121	0.01875	0.000756285	-0.00236	-0.00018207	-0.0026	0.00584	-0.00435	0.00297	-0.000266108	-0.00153	-0.00418
422.699	0.0032	0.00107	-0.00138			0.02	-0.0011	0.00583	-0.00244	0.00138	-0.00305	-0.00111	0.000895305	-0.000313332	-0.000230661	-0.00495	9.26499e-05	0.00154	-0.00211	0.00123	0.00155	-0.000657544	-0.0019	-0.00559	-0.00207	-0.00154	0.00543	-0.000201032	0.00196	-0.00533	0.000726102	0.00351	0.00448	-0.00267	0.00264	0.00796	-0.00232	0.00166	0.02108	0.000340756	-0.00133	0.00052555	-0.0016	0.00308	-0.0057	-0.0005289	0.00471	0.000432993	-0.00448
423.203	0.00367	0.00109	-0.00172			0.04	-0.00107	0.00529	-0.00104	0.00143	-0.00458	-0.00158	0.00208	-0.00104	-0.000834637	-0.00396	-0.000533921	0.00408	-0.00341	0.00279	-0.000282839	0.00192	-0.000354457	-0.00439	-0.00212	-0.00371	0.00511	-0.00091506	0.00144	-0.00393	-0.00154	0.00441	0.00237	-0.00327	0.00123	0.0091	-0.00329	0.000603994	0.02041	-0.000701114	-0.00266	0.000655228	-0.000730819	0.00286	-0.00185	0.00192	0.00603	-0.00262	-0.00181
423.709	0.00316	0.00114	-0.00112			0.06	-0.000932003	0.0042	-0.000332807	0.00318	0.00091618	-0.00242	0.0013	3.63861e-05	-0.00121	-0.00335	0.00143	0.00106	-0.00245	0.00246	0.00179	-0.0022	-0.00155	-0.00338	-0.0017	-0.0032	0.00411	-0.0021	0.000682763	-0.00236	-0.000944179	0.00677	0.00149	-0.00151	-0.00107	0.011	-0.00373	0.000530694	0.01854	-0.000517584	-0.00373	-0.000292875	-7.05165e-05	0.000648228	-0.00335	-0.000142948	0.00351	0.00117	-0.005
424.218	0.00274	0.000860347	-0.00123			0.08	-0.00156	0.00346	-0.001	0.000462215	0.00225	-0.00315	0.000496828	0.000436588	-0.000528848	-0.00564	0.00231	-0.000843826	-0.00165	-0.00145	0.000576774	-0.00232	-0.00216	-0.00378	0.000311226	-0.00248	0.00323	-0.0013	0.000291469	-0.00178	-0.00118	0.00698	0.00267	-0.00203	0.00262	0.00727	-0.000420839	-0.00122	0.02108	-0.000705029	-0.00318	-0.000567621	-0.00141	0.00346	-0.00324	0.00392	0.00436	0.000713177	-0.00622
424.728	0.00339	0.00112	-0.00138			0.1	-0.00251	0.0051	-0.00105	0.00162	-0.00106	-0.00194	0.0017	0.000782235	0.000344269	-0.00627	0.000706178	0.000859012	-0.00104	-0.000583442	0.000445337	0.000548643	-0.00282	-0.00389	-0.00115	-0.00117	0.00356	0.000190706	0.00095152	-0.00139	0.00287	0.00473	0.00626	-0.003	0.00553	0.00694	0.00152	-0.000660319	0.02312	-0.000659356	-0.000556326	-0.00196	0.000206086	0.00349	0.00135	-0.000123398	0.00748	-0.00144	-0.00355
425.239	0.00319	0.00107	-0.00121			0.12	-0.00127	0.00373	-0.000864682	0.00136	0.000397983	-0.00256	0.0015	-0.000184708	5.34253e-05	-0.00381	0.000393014	0.00223	-0.00203	0.00203	-0.00283	0.00168	-0.00151	-0.00308	-0.00253	-0.00149	0.00328	0.00056908	7.52815e-05	-0.00194	0.000471522	0.01004	0.00221	-0.00042057	0.00135	0.00909	0.000293246	0.00105	0.02272	-0.00167	0.0014	-0.00211	0.00105	0.00255	-0.00112	0.00239	0.00262	-0.00146	-0.00514
425.753	0.00317	0.00103	-0.00143			0.14	0.00164	0.00436	-0.000703268	0.000508199	0.0013	-0.00318	0.00192	0.000188784	0.0012	-0.00313	0.00237	0.00248	0.0003129	0.00109	-0.000244163	0.00165	-0.00234	-0.00177	-0.00269	0.000209972	0.00154	-0.000497024	-0.000989861	-0.00236	-5.0681e-05	0.00636	0.00156	-0.00193	0.00227	0.00891	-0.00194	-0.00182	0.02369	-0.00324	0.000870683	-0.00205	0.00125	-0.00064988	-0.000661003	-2.56655e-05	0.00574	1.41143e-05	-0.00116
426.27	0.00336	0.00115	-0.00125			0.16	2.01012e-05	0.00357	0.000839971	0.00282	0.00219	-0.00425	0.00312	-4.09187e-05	0.00176	-0.00387	0.00226	0.00101	-0.00126	0.00379	0.00116	0.000904603	-0.0024	-0.00352	-0.00444	0.000488131	0.00113	-0.000410944	-0.00263	-0.00167	-0.000775774	0.007	0.00142	-0.00486	0.00139	0.00598	-0.00281	-0.00286	0.02244	-0.00139	-0.000668097	-0.000717675	-0.00148	0.00343	-0.00469	0.00119	0.00379	-0.00104	-0.0035
426.787	0.00275	0.000958153	-0.00125			0.18	0.000642405	0.005	1.95325e-05	0.000655662	0.000143211	-0.00358	0.00326	-0.0012	-0.00126	-0.00506	0.00146	0.00144	-0.00176	0.00226	0.00111	0.00288	-0.00639	-0.00212	-0.00589	-0.00257	0.00128	0.00014686	0.000383902	-0.0053	0.00104	0.0048	0.00303	-0.00169	0.000500277	0.00823	-0.00186	0.000941274	0.02004	0.00113	-0.00079556	-0.00178	0.000118391	0.000829888	-0.00208	-0.0002381	0.00741	-0.0033	-0.00413
427.307	0.00311	0.000999723	-0.0013			0.2	-0.000554389	0.00393	0.00198	8.59197e-05	0.0022	-0.00499	0.00206	-0.00106	-0.00104	-0.00501	0.000801557	0.00355	-0.00133	0.000979305	0.002	0.000120324	-0.00132	-0.00588	0.00056243	-0.00575	0.00332	-0.00185	0.000284959	-0.00306	0.00159	0.00707	0.0021	-0.00136	0.000916087	0.00618	-0.000224392	0.00121	0.02167	-0.00039368	-0.00102	-0.00278	-0.00108	0.00301	-0.00389	0.0023	0.0047	0.000291097	-0.00526
427.828	0.00297	0.00107	-0.00119			0.22	-0.00189	0.00508	-0.000267184	-0.000201622	-0.00155	-0.0014	0.000783907	-0.000152992	-0.000870754	-0.00403	0.00161	0.000490434	-0.000302923	0.000790771	-0.000687184	0.000617603	-0.00321	-0.00282	-0.00208	-0.00267	0.00318	-0.0016	-0.000712237	-0.00183	0.000376071	0.00618	0.00391	-0.00251	0.00337	0.00718	0.000395659	-0.000216891	0.02213	0.00074458	-0.00183	-0.00197	-0.000471621	0.00206	-0.00211	-0.00167	0.00388	-0.00141	-0.00215
428.353	0.00303	0.00101	-0.00133			0.24	0.00054005	0.00226	0.000209703	-0.000377193	0.000768373	-0.00534	0.00236	0.00086026	0.000839125	-0.00409	0.000436836	0.00131	0.00111	0.000667205	0.000551617	0.000998205	-0.00207	-0.00488	-0.00119	-0.0021	0.00292	-0.000281421	0.000339641	-0.00128	-0.0016	0.00508	0.00115	-0.00267	0.0011	0.00912	-0.00236	0.00148	0.01943	0.00136	-0.00129	0.000770127	0.00097981	0.00441	-0.00454	0.00229	0.00531	-0.00138	-0.00325
428.878	0.00286	0.00106	-0.00105			0.26	-0.000616577	0.00396	-0.000707618	0.00216	0.00153	-0.00267	0.00282	0.0024	0.000885935	-0.00511	0.00075994	0.00288	-0.000928324	0.000180401	0.000151088	0.000981306	-0.00212	-0.00279	-0.00073463	-0.00297	0.00487	-0.000507894	-0.000468701	-0.00256	-8.71675e-05	0.0075	0.0023	-0.000748034	0.00128	0.00821	-0.00234	0.00208	0.02167	0.000446194	-0.000129946	0.00292	0.000118825	0.00445	-0.00299	0.00537	0.00203	-4.06084e-05	-0.00425
429.405	0.00283	0.000944219	-0.00128			0.28	-0.00151	0.005	-0.000431044	-2.09087e-05	0.00125	-0.00322	0.00302	0.00108	0.00107	-0.00603	0.00164	0.00173	0.000410101	-0.000530391	0.00261	-0.000743673	-0.00243	-0.00423	-0.00153	-0.00503	0.00442	-0.000213632	-0.000679178	-0.00296	0.000333978	0.00615	0.00275	-0.00529	0.0042	0.00467	-0.00106	0.00274	0.02102	-0.000703724	-0.000240738	0.00337	-0.000685578	0.00257	-0.00291	0.00195	0.00336	-0.00196	-0.00302
429.936	0.00289	0.00102	-0.00113			0.3	-0.000989457	0.00515	-0.00125	0.00304	0.000503841	-0.00275	0.00129	0.00155	0.000431919	-0.00467	0.000307961	0.00128	-0.000331607	0.00289	-0.000641948	0.00176	-0.00395	-0.00425	-0.00202	-0.00437	0.00395	-9.15527e-05	0.000221589	-0.00106	0.00023459	0.0079	0.0023	-0.00197	0.00246	0.01199	-0.0037	0.00241	0.01842	-0.000251126	-0.00229	0.00363	-0.00080913	0.00225	-0.00351	0.000551163	0.0068	-0.00125	-0.000445256
430.467	0.00278	0.00099205	-0.00115			0.32	0.000635466	0.00209	-0.000643242	0.00212	-0.000542421	-0.00541	0.00145	0.00201	0.00157	-0.0053	0.00096322	0.00208	0.000355428	0.00053059	0.00103	-0.00157	6.52117e-05	-0.00644	-0.000115589	-0.00275	0.00441	-0.00188	0.000932452	-0.000608573	0.00044419	0.0058	0.000631253	-0.00205	0.000349291	0.01031	-0.00208	0.000241277	0.01996	4.38305e-05	-0.00202	0.00198	0.000700665	0.0014	-0.0026	0.00229	0.00736	-0.00297	-0.00631
431.001	0.00286	0.000980802	-0.00117			0.34	-0.0017	0.00549	-0.00147	0.00096517	-0.00222	-0.00248	0.00179	0.000617469	0.00147	-0.00439	0.00256	0.000987723	0.000185725	0.000671975	0.00459	-0.00118	-0.00090333	-0.00671	0.00178	-0.00298	0.00364	-0.001	-0.000793591	-0.0029	-0.00141	0.00664	0.000817689	-0.00375	0.00176	0.00699	-0.00185	-0.00162	0.01962	-0.000376293	0.0002244	0.000267815	-0.000472055	0.000747955	-0.00165	0.000346387	0.00511	0.000535806	-0.00313
431.536	0.00299	0.00106	-0.00122			0.36	-0.0018	0.00755	-0.00352	0.00149	-0.000117792	-0.00278	-3.79404e-05	-0.000364619	0.00128	-0.00289	0.00207	0.00129	-0.00312	-0.000756123	0.001	0.00341	-0.0032	-0.00573	-0.00128	-0.00154	0.0028	9.617e-07	-0.00272	-0.00339	-0.00178	0.00667	0.000262483	0.000413717	0.00157	0.00902	-0.00186	-0.00214	0.02029	-0.00128	0.00079396	-0.000418924	-0.0011	0.00112	-0.00194	-0.000660236	-0.000102744	0.000486788	-0.00503
432.074	0.00261	0.000935178	-0.00107			0.38	0.00087608	0.00242	-0.000631064	0.00104	0.00311	-0.00343	0.00351	-0.000651589	0.00044667	-0.00488	0.00247	0.00242	-0.0023	5.14505e-05	0.0015	-0.000405344	-0.000887228	-0.00629	-0.00109	-0.000547297	0.00311	0.000575586	-0.00165	-0.000273392	-0.000928075	0.00564	0.00122	-0.0012	0.000426526	0.01173	0.000346191	-0.000705992	0.02127	-0.00116	-0.000259858	-0.00201	-0.0014	0.0018	-0.00293	-0.00341	0.00572	-0.00164	-0.00414
432.614	0.00259	0.000909531	-0.00106			0.4	0.00226	0.004	-0.00116	0.000742381	0.000753199	-0.003	0.00354	0.000654764	0.000161972	-0.00637	0.00105	0.00129	-0.000753399	0.000129173	-2.13016e-05	0.00179	-0.00217	-0.00588	-0.00167	-0.0015	0.0014	0.000225867	-0.00195	-0.000387263	-0.00173	0.00579	0.000134859	-0.00138	-0.000534252	0.01063	-0.00294	-0.00169	0.02072	-0.00136	-0.00186	-0.000902595	-0.00094621	0.00102	-0.00478	0.00432	-0.00322	0.000462061	-0.00603
433.156	0.00269	0.000941862	-0.00107			0.42	1.09813e-05	0.00412	-1.13021e-05	-0.000323298	0.000806088	-0.00425	0.00326	0.000675578	0.000354684	-0.00646	0.00077598	0.000972124	0.000254742	0.000763893	0.00105	0.0013	-0.00574	-0.00233	-5.43419e-05	-0.00306	-0.000295876	-0.00147	-0.000747474	-0.00328	0.000374769	0.00323	0.00321	-0.00474	0.00468	0.00913	0.000258525	-0.00107	0.02081	-0.00126	-0.000930459	0.000279534	-0.000109611	0.00202	-0.00498	0.00328	0.0023	-0.000341707	-0.00497
433.7	0.00261	0.000898197	-0.00104			0.44	-0.00132	0.00377	0.000609312	-0.000235079	0.00249	-0.00337	0.00276	-0.000537213	5.73334e-05	-0.00525	0.000622053	0.00196	-0.00255	0.00344	-0.000391496	0.00108	-0.00474	-0.00492	-0.00106	-0.00289	0.00261	-0.00132	0.000503644	-0.00588	0.000125627	0.00802	0.00504	0.000542994	0.00178	0.00587	0.000694512	0.000409657	0.0226	-0.0001147	-0.00115	0.00111	-0.00139	0.00429	-0.00658	0.00375	0.000187771	-0.000114452	-0.00727
434.247	0.00273	0.000919298	-0.00108			0.46	0.00148	0.00156	-0.000595402	0.00125	0.00142	-0.00196	0.000658171	0.00265	-0.00102	-0.00426	0.000361338	0.00103	-0.00375	0.00305	0.00073245	9.2102e-05	-0.0043	-0.00172	-0.00248	-0.00379	0.00431	-0.00136	-0.000215308	-0.00636	6.26683e-05	0.00444	0.00471	-0.00279	0.00179	0.00656	0.000895656	0.000812982	0.02106	0.000434047	-0.00304	-0.00101	-0.00177	0.00223	-0.00471	0.0027	0.0012	-0.000467335	-0.00634
434.795	0.00258	0.0009461	-0.0009671			0.48	0.000268001	0.00174	-0.0011	0.00435	0.00355	-0.00357	-9.57104e-05	0.00146	-0.0013	-0.00363	-0.000950252	0.00328	-0.00334	0.00337	-0.000270236	-0.000426645	-0.00554	-0.00485	-0.00417	-0.0012	0.00357	-0.00278	0.000284525	-0.00345	0.0011	0.00317	0.00143	-0.00524	-0.000794793	0.00976	-0.00147	0.000375812	0.02005	-0.000364992	-0.00238	-0.000358068	-0.00389	0.00315	-0.00615	0.00354	0.00234	0.000570071	-0.00342
435.346	0.00245	0.000833036	-0.000995429			0.5	0.00145	0.00254	-0.000508867	0.00347	-0.000832989	-0.00298	0.00172	0.000275162	-0.000678888	-0.00496	-0.00111	0.00214	-0.000767756	0.0028	-0.0023	-0.00125	-0.000331855	-0.00124	-0.00291	-0.00357	0.00228	-0.00239	-0.00103	-0.00284	0.000483235	0.00595	0.00201	-0.00655	0.00277	0.01011	0.000118743	-0.000827374	0.02008	-1.91404e-05	-0.00132	0.00127	-0.00117	0.000672078	-0.00434	-2.47968e-05	-0.00268	-0.00153	-0.00498
435.898	0.0026	0.000874262	-0.00106			0.52	0.00121	0.00498	-0.000881654	-0.000218567	-0.00108	-0.00228	0.00256	-0.000893052	-3.47346e-05	-0.00461	-0.000316126	0.00267	-0.00189	0.00156	0.00181	0.000484877	-0.0039	-0.00386	-0.0056	-0.0037	0.00241	-0.0012	-0.00227	-0.00306	-0.000616132	0.0038	0.00465	-0.00326	0.00294	0.00727	-0.00099156	-0.0012	0.02306	8.72534e-05	-0.00134	0.00118	0.0028	0.000272961	-0.00287	0.000519932	0.00472	-0.00301	-0.00255
436.453	0.00244	0.000839731	-0.000896399			0.54	0.00135	0.00366	-0.00112	-0.00201	0.002	-0.00269	0.000822054	0.000643922	-7.59978e-05	-0.00356	-0.000334815	0.00576	-0.00208	-9.36109e-05	-0.00194	0.0033	-0.00424	-0.00328	-0.00232	-0.00259	0.00129	1.13846e-05	-0.00227	-0.00314	-0.00348	0.00706	0.0019	-0.00122	-0.00074041	0.00853	-0.00359	-0.00119	0.02104	-0.000987	-0.00255	-0.00179	0.000753127	0.00375	-0.00674	0.00204	0.00166	0.000377455	-0.00575
437.011	0.00253	0.000838109	-0.00101			0.56	0.000254546	0.00414	0.000697341	0.00196	-0.000381126	-0.00294	0.00384	0.00211	0.000859063	-0.0075	0.00176	0.00179	-0.00154	0.00103	-0.000424534	-0.0011	-0.00562	-0.00473	-0.00303	-0.000586	0.000598893	0.000523103	-0.00129	-0.00419	-0.00131	0.0055	0.00211	-0.000250195	0.0043	0.00574	-0.00295	0.000359757	0.02122	-0.00201	-0.00276	-0.00425	-0.0022	0.00228	-0.000173256	-0.00315	0.00373	-0.000793094	-0.00237
437.569	0.00237	0.00085747	-0.000851049			0.58	0.000516193	0.00254	-0.0002372	0.00241	0.000523361	-0.00517	0.00184	0.00155	4.21349e-05	-0.00681	0.00181	0.000658284	-0.00361	0.00209	-0.00207	0.00134	-0.00171	-0.00517	-0.00155	-0.00217	-2.17359e-05	-0.000747101	-0.00119	-0.000870029	-0.00185	0.00709	0.000851932	-0.00302	-0.000386001	0.00894	0.0022	-0.00131	0.01906	-0.00195	-0.000960926	-0.0031	-0.00256	0.00192	-0.00251	0.00149	0.00624	-0.00323	-0.00614
438.131	0.00246	0.00080857	-0.000962935			0.6	0.000988755	0.00439	-0.000909506	0.000135851	-0.000754238	-0.00555	0.000778272	-0.000365054	-0.000488846	-0.0055	0.000610344	0.000868547	-0.00232	0.00264	-9.12321e-05	-0.000381871	-0.00303	-0.00199	-0.00216	-0.00184	0.00149	-0.00189	-0.000841018	-0.00109	-0.00041438	0.00446	0.00218	-0.00325	0.000409171	0.01184	0.00442	-0.0017	0.01614	-0.000848602	-0.00015384	-0.00116	-0.00272	0.00152	-0.00307	0.00271	0.000334908	0.000611273	-0.0039
438.694	0.00232	0.000773928	-0.000865826			0.62	0.000739532	0.00418	-0.000668035	0.00129	0.003	-0.00171	0.0022	-0.00199	0.000562058	-0.00551	0.00105	-0.000139038	0.000708945	0.00503	-0.000764617	-0.000772821	-0.00421	-0.0041	0.000710307	-0.00386	0.00128	0.000338277	0.00013216	-0.00346	0.000150374	0.00754	0.00452	-0.00536	0.000727526	0.01108	0.00116	-4.399e-05	0.01762	0.000385451	-0.00164	-8.25859e-05	-0.00118	0.00139	-0.00271	0.000352463	0.00549	-0.00346	-0.00438
439.261	0.00232	0.000797127	-0.000878072			0.64	-0.000501776	0.00367	-0.000255885	0.00273	0.000257812	-0.00443	0.00211	-0.000465907	0.000385493	-0.00385	0.00124	-0.000185959	-0.00226	0.00398	0.00403	0.000767196	-0.000158909	-0.00368	-0.00314	-0.00286	0.000622745	0.0011	-0.000203142	-0.0034	0.000402539	0.00903	0.00141	-0.000728022	0.0018	0.00702	-0.00537	0.00147	0.01895	0.000107227	-0.0023	0.000549841	0.000507239	0.0004179	-0.000250598	-0.00105	0.01149	-0.0015	-0.00193
439.829	0.00236	0.000772451	-0.000911577			0.66	-0.000508298	0.0033	0.000115063	-9.60518e-05	0.000942616	-0.00583	0.00097851	0.00148	0.00044103	-0.00552	0.00133	-0.00105	-0.00251	0.00144	0.00081482	-0.000538818	-0.00263	-0.00707	0.000242651	-0.00304	0.00122	0.00146	-0.00046305	-0.000873945	-0.00132	0.00749	0.00162	-0.000787189	0.00168	0.00859	-0.00031	0.00136	0.02287	-0.000460627	-0.00214	0.00131	-0.000765187	0.00249	-0.00415	0.00137	-0.00169	-0.000162239	-0.00492
440.399	0.00243	0.000778046	-0.000902125			0.68	-0.000584395	0.00362	-0.00187	0.00228	0.00136	-0.00576	0.000184381	0.000745818	0.000528659	-0.00662	0.00155	0.000140213	0.000387538	0.00127	0.000725513	-6.4731e-06	-0.00583	-0.00244	-0.000243759	-0.00265	0.00144	0.00153	-7.19438e-05	-0.000143041	0.000941099	0.0045	0.00392	-0.000217605	0.00349	0.0032	-0.000777017	-0.000251219	0.01995	0.00183	-0.00119	-0.00339	7.49714e-05	0.0042	-0.00208	0.00112	0.00718	0.000955482	-0.00496
440.972	0.00229	0.000778367	-0.000776954			0.7	0.000511856	0.00318	-0.000710663	0.00396	-0.000813844	-0.00349	0.00366	-0.000639411	-0.000234137	-0.00613	0.000188598	0.00328	-0.000485057	0.00063685	-0.00103	-0.000136783	-1.2305e-06	-0.00307	0.000594958	-0.000180011	0.0015	-0.000186259	-0.000378715	0.000254288	0.000936765	0.00764	0.0046	-0.00407	0.0012	0.01125	0.00185	-0.00173	0.01929	-0.000714599	-0.000785553	-0.00376	0.000835492	0.0012	-0.00352	-0.00194	0.00534	0.00108	-0.00346
441.547	0.00223	0.000701071	-0.000801843			0.72	-0.000267918	0.0034	-0.00256	-0.0019	0.000561531	-0.00303	0.000592687	-0.0021	-0.00221	-0.00329	0.00118	0.000767113	-0.00196	0.00201	0.00317	0.00247	-0.00261	-0.00339	-0.00315	-0.000339493	0.000379821	0.000602042	-0.00127	-0.000554213	0.000646318	0.00528	0.001	0.000641444	0.00279	0.0045	-0.0056	0.00166	0.02239	-0.0031	-0.000336347	-0.00172	0.00177	0.000559321	-0.00171	-0.00435	0.00365	-0.0047	-0.00406
442.124	0.00229	0.000726731	-0.000807745			0.74	0.000939355	0.00471	-0.000547566	-0.000531529	0.00272	-0.00169	0.00444	-0.00177	-0.00143	-0.00384	0.00233	-0.00107	-0.00275	0.000152617	0.000880704	0.00138	-0.00103	-0.00534	-0.00368	-0.00364	-0.00107	0.000693542	-0.00166	-7.13646e-05	-0.00175	0.00822	0.000555356	0.000324762	-0.00173	0.00935	-0.00288	0.000739718	0.01568	-0.000831632	-0.00146	0.00185	0.000397043	0.00322	-0.00494	0.00344	0.00317	-0.00328	-0.00574
442.704	0.00227	0.000715159	-0.000764328			0.76	-0.00122	0.0026	-0.000342804	-0.00117	-0.000904356	-0.00341	0.00359	-0.000920034	-0.000223274	-0.006	0.0017	-0.000550206	-0.00304	-0.00157	0.00411	0.000589847	-0.00451	-0.00415	-0.00631	-0.00448	-0.000672829	2.70185e-05	-0.0002605	-0.00386	-0.000610478	0.00651	0.00562	-0.00374	-0.00103	0.01339	0.00182	0.00224	0.01815	0.00136	-0.00403	0.000266947	-0.00119	0.00341	-0.00404	0.00328	0.00864	-0.00151	-0.00216
443.286	0.00218	0.00068326	-0.00073975			0.78	-0.00132	0.00262	-0.00264	-0.00195	7.54779e-05	-0.00542	0.00244	-0.000415477	-0.00135	-0.00563	0.00218	0.000454861	-0.00334	-0.00132	-0.000132066	-0.00169	-0.000314471	-0.00369	-0.00235	-0.00493	0.00399	-0.000618783	0.000604272	-0.00573	0.00174	0.00312	0.00345	-0.000162426	0.00245	0.01005	0.000150436	-4.09497e-05	0.02297	0.00105	-0.00181	-0.00334	-0.00039337	0.000868465	-0.00387	-0.00085427	0.00412	-0.0035	-0.00461
443.87	0.0022	0.00066292	-0.000736751			0.8	-0.00202	0.00432	-0.000565395	0.00114	-0.00451	-0.000700337	0.00228	0.000898834	-0.00186	-0.00451	0.00193	0.00103	-0.00461	-0.00154	7.554e-05	0.00237	0.000326973	-0.00573	-0.000350669	-0.00188	0.00329	-0.000174963	-0.000511745	-0.00363	0.000677106	0.00628	0.00255	0.00103	0.00248	0.00496	-0.00308	0.00103	0.02263	-0.00244	0.000687739	-0.00245	0.00375	0.00192	-0.00279	-0.00123	0.00764	-0.000355181	-0.00288
444.457	0.00215	0.000640934	-0.000691818			0.82	-0.00134	0.00489	-0.00119	0.00133	-0.000658973	-0.00301	0.00109	-0.000538953	-0.000601035	-0.00482	0.00115	0.00197	-0.000432887	0.00106	0.000397177	-0.000853752	-0.00458	-0.00296	-0.00172	-4.36074e-05	0.000108539	0.000783288	-0.00248	-0.000222116	-0.000460027	0.00604	0.00427	-0.00625	-0.000173059	0.00832	0.000208608	-0.000505068	0.02666	-0.00153	0.000643509	-0.000721155	0.00311	0.00129	-0.00117	-0.000978305	0.00912	0.000684993	0.000133866
445.046	0.00226	0.000664974	-0.000732987			0.84	-0.0011	0.00304	-0.00346	-0.0015	0.00341	-0.00299	0.00133	-0.00171	0.000905872	-0.00511	0.000766442	0.00136	0.000936518	0.00337	-0.000942158	0.00183	-0.00645	-0.00369	-0.00123	0.00111	-0.000980896	-0.000465286	-0.00372	0.000839414	0.000101313	0.00827	-0.000291696	0.000814438	0.00259	0.01295	-0.00538	-0.00204	0.02047	-0.000551501	0.000579758	-0.00225	-0.000333822	-0.000141727	-0.000986036	0.000316878	0.0034	0.00192	-0.00565
445.638	0.00211	0.000621004	-0.000688159			0.86	0.00104	0.000335001	-0.0019	-0.00125	0.0026	-0.0052	0.00641	-0.00193	0.000129845	-0.00521	0.00090905	7.94273e-05	-0.00175	-0.000666077	0.00313	0.000712134	-0.00312	-0.00484	9.418e-05	-0.00125	-0.000833362	-0.000603561	-0.00224	-0.00192	2.66256e-05	0.00604	0.00132	-0.000677127	0.000439542	0.00877	0.000626431	-0.00166	0.01908	-0.000692849	-0.00296	0.00238	-0.000707763	0.00264	-0.00696	0.00702	0.00253	0.00192	-0.00763
446.231	0.0021	0.000628176	-0.000626536			0.88	-0.000224464	0.00451	-0.0011	0.00127	-0.00189	-0.00557	0.00469	-0.000454168	0.000332119	-0.00552	-0.000100613	0.00139	0.000749266	0.00318	-0.000491486	0.000103391	-0.00319	-0.00484	-0.00178	-0.000775649	0.000989477	-0.000827156	7.9723e-06	-0.00418	0.00159	0.00296	0.00189	-0.0014	0.00263	0.00577	-0.00204	-0.000464199	0.01835	-6.04021e-05	-0.00433	0.0026	-0.00225	0.00149	-0.00309	-0.00314	0.00217	-0.00134	-0.00266
446.828	0.00211	0.000605801	-0.000655082			0.9	-0.00311	0.0048	0.00164	-0.000311128	6.54908e-05	-0.00266	0.00223	0.000740616	4.21349e-05	-0.00461	-0.00193	0.00307	-0.00355	0.00145	0.000803549	0.0033	-0.0035	-0.00744	-0.00184	-0.00453	0.00295	-0.00155	-0.00408	-0.00218	-0.000600041	0.00538	0.00111	-0.0025	-0.00161	0.00672	-0.00535	-0.000630308	0.02019	-0.0011	-0.00245	-0.00264	-0.00138	0.00156	-0.00507	-0.00209	-0.00246	-0.000787003	-0.00795
447.427	0.0021	0.000590423	-0.000636382			0.92	-0.00292	0.00278	-0.00111	0.000350706	-0.00387	-0.00371	0.000611769	0.00107	-0.00173	-0.00659	-0.00178	0.000754541	-0.00291	-0.00108	-0.00164	0.000203678	-0.00186	-0.00683	-0.00653	-0.000454251	0.00283	-0.000548333	-0.005	-0.00125	-0.00125	0.00563	0.00105	-0.000744988	0.000143552	0.0052	-0.00228	-0.00117	0.02202	-0.000109487	-0.0017	-0.00218	-0.000174342	0.00257	-0.00168	0.000615786	-0.00123	-0.00104	-0.000320503
448.027	0.00209	0.000590734	-0.000603786			0.94	-0.00196	0.00493	0.00149	0.000713332	-0.00309	-0.00671	0.000217806	-0.0022	0.000496125	-0.00625	-0.00189	0.000437073	-0.00253	0.00175	-0.00354	0.000687853	-0.00176	-0.00464	-0.00306	-0.00216	0.00433	-0.000139772	-0.00137	-0.0045	-0.00197	0.00691	0.000912176	-0.00453	-0.00104	0.00832	-0.00329	-0.00208	0.02153	-0.000642393	-0.0022	-0.00113	-0.00098843	0.0027	-0.000969931	-0.000616308	0.00349	-0.000341272	-0.0074
448.632	0.00205	0.000572837	-0.000602541			0.96	3.05236e-05	0.0028	-0.00213	0.000897565	-2.52725e-05	-0.00289	0.00104	-0.000812549	0.000181073	-0.00534	-0.000860165	-4.756e-07	-0.00302	0.00268	0.00156	-0.00259	-0.00813	-0.0035	-0.00257	-0.00404	0.00247	0.00105	-0.00275	-0.00376	-0.00196	0.00686	0.000469467	-0.00258	-0.000854404	0.00661	-0.00151	-0.00168	0.01975	-0.000820754	-0.0029	-0.00318	-0.00173	0.000650396	-0.0029	0.000124149	-0.00611	-0.00178	-0.00194
449.237	0.00203	0.000565963	-0.000548551			0.98	0.000321383	0.00376	-0.00139	0.00123	0.000512083	-0.00423	0.00125	-0.000481123	0.00125	-0.00702	-0.00142	0.000562006	-0.00176	-0.00379	0.000305615	0.000198034	-0.000974273	-0.00531	-0.00435	-0.00442	-0.000172904	0.000241494	-0.00279	-0.00258	-0.00177	0.00696	-0.00453	-0.00292	0.00564	0.00634	-0.00423	0.000612667	0.02157	-0.00055411	-0.00165	-0.00399	-0.00193	0.000389264	0.000677467	0.00167	0.00221	-0.00452	-0.00599
449.847	0.00204	0.00054876	-0.000558171			1	-0.00168	0.00321	3.64689e-05	0.00351	-2.04951e-05	-0.00394	0.0014	0.000122361	0.000102058	-0.00689	-0.00149	-0.00119	-0.00255	-0.00413	-0.00263	0.00173	-0.00408	-0.00512	-0.00107	-0.00154	-0.00122	0.000818834	-0.00202	-0.00132	-0.00351	0.00577	0.00252	-0.00398	-0.00245	0.00853	-0.000458661	0.00121	0.02126	-0.00199	-0.00284	-0.00328	-0.00324	-0.000762111	-0.0024	-0.00301	0.00615	-0.00338	-0.00157
450.458	0.00201	0.000530434	-0.000528341			1.02022	-0.00206	0.00341	-0.000521911	-9.307e-07	-0.0022	-0.00213	0.000522421	-0.00292	0.000214933	-0.00517	0.000816295	-0.000829902	-0.00198	0.00157	7.64084e-05	-0.00137	-0.00352	-0.00166	-0.00624	-0.00187	-0.00195	0.00181	-0.00302	-0.000833476	-0.0031	0.00471	-0.00145	-0.00251	-0.00186	0.01028	-0.00325	-0.00075428	0.02047	0.00104	-0.00607	-9.56174e-05	-0.00195	0.00129	-0.00258	0.000359406	0.00612	-0.000670416	-0.00357
451.071	0.00199	0.000531619	-0.000534399			1.04086	-0.000645282	0.00241	-0.000293693	-0.00203	0.00257	-0.00442	0.00157	-0.00252	0.00202	-0.00672	0.00402	0.000860745	-0.00335	-0.00222	0.000345106	-0.00147	-1.68654e-05	-0.00427	-0.00692	-0.00214	-0.00103	-0.000470068	-0.00108	-0.00319	-0.00366	0.00311	0.00248	-0.00192	0.00334	0.00783	-0.00441	-0.000372909	0.01899	0.00263	-0.0043	0.00257	-0.00164	-0.00196	-0.00762	0.00412	0.01996	-0.00581	-0.00483
451.688	0.00195	0.000492563	-0.000468918			1.06191	-0.000549606	0.0021	-0.000308034	-0.00156	-0.000740752	-0.00412	0.00158	-0.00185	-0.000431024	-0.00625	0.00199	-0.000135128	-0.000482014	0.00249	0.00271	-0.00103	-0.00395	-0.00583	-0.0019	-0.00321	-0.000560622	-0.000698379	0.000192505	-0.00296	-0.00078578	0.0043	-0.0037	0.000261832	0.00119	0.01024	-0.00265	-0.000833466	0.01966	-0.000254168	-0.00112	0.00403	0.00176	-0.00118	-0.0018	-0.00125	-0.00391	-0.000359962	-0.00176
452.307	0.00196	0.000499383	-0.000473605			1.08338	-0.00225	0.00273	-0.00276	0.000694687	-0.000682896	-0.00229	-0.000719073	-0.000394177	0.000150684	-0.00435	0.000423386	0.00156	0.00422	0.000463786	0.00299	-0.000941661	-0.0042	-0.00287	-0.00184	-0.00363	0.00135	-1.42389e-05	-0.00193	-0.00178	-0.000647447	0.00748	0.00313	-0.00131	4.67255e-05	0.00775	0.00124	0.000613535	0.02448	-0.00336	-0.00121	0.00117	0.000918708	0.00174	-0.000102444	0.00201	0.00997	-0.000441685	-0.00247
452.928	0.00191	0.00046872	-0.000439125			1.10529	-0.000546997	0.00355	-0.00171	0.00178	0.000702038	-0.00422	0.00060483	-0.00152	0.000386794	-0.00346	0.000632028	0.0013	-0.00108	0.000271122	3.21159e-05	-0.000333625	-0.00784	-0.00372	-0.00178	-0.00311	0.00189	-0.000463981	-0.00204	-0.0047	0.000869589	0.00303	0.00357	-0.00449	-0.00393	0.00777	0.0031	0.000426144	0.02073	-0.00391	-0.00147	-0.00219	-0.00135	-0.000927029	-0.00332	0.00112	-0.000446488	-0.00176	-0.00482
453.553	0.00191	0.000477189	-0.000444163			1.12765	0.00179	0.00328	0.000457929	0.00096777	-3.09187e-05	-0.00396	0.000117089	-0.000692041	-0.00143	-0.00617	0.00173	-0.00151	-0.00354	-0.000476475	0.00177	-0.000394043	-0.00404	-0.00365	-0.00437	-0.00436	-0.00101	-0.00293	0.00222	-0.0017	-0.00348	0.0061	0.00531	-0.00572	-0.00182	0.00719	0.00162	0.000641723	0.01655	-0.00207	-0.00433	-0.000596758	0.00464	0.000354116	-0.00657	-0.00172	0.00477	-0.000266521	-0.00538
454.179	0.00188	0.00046117	-0.000418777			1.15046	-0.00228	0.00299	-0.00136	-0.000393711	0.000609239	-0.00574	0.000962044	0.000592748	-2.5954e-06	-0.00691	-0.00192	-0.00128	-0.00414	-0.000129232	-0.000810301	-0.000199346	-0.00399	-0.00332	0.000278676	-0.00346	0.000296067	0.000823169	-0.000782279	-0.00291	-0.00233	0.0061	0.00191	-0.00567	0.00102	0.00909	-0.00158	-0.00148	0.02262	-0.000454106	-0.000415022	-0.000178159	-0.000560757	0.000715438	0.000183296	0.00131	0.0027	-0.0016	-0.00859
454.809	0.00188	0.000437231	-0.000404393			1.17372	0.000660618	0.00213	-0.000926044	0.00104	3.16196e-05	-0.00754	0.00064386	0.000791772	0.000529093	-0.00659	0.00247	0.00161	-0.00267	-0.00229	0.00131	0.000612399	-0.00546	-0.00456	0.00215	-0.000714744	0.00256	0.000638471	-0.0023	-0.00336	-0.00259	0.00662	-0.00104	-0.0064	0.00234	0.00679	0.00617	-0.00336	0.02313	-0.000793778	0.000917924	-0.00218	-0.00111	0.00345	-0.00437	0.00199	0.00611	-0.00427	-0.00773
455.44	0.00187	0.000444443	-0.000415851			1.19746	-0.000162332	0.00388	-0.00085772	0.00118	0.00168	-0.0022	0.00234	0.000988971	0.000914973	-0.00764	0.00134	0.00276	-0.00411	-4.71338e-05	-0.000546272	0.00171	-0.00375	-0.00487	-0.00308	-0.00704	0.00274	-0.00397	-0.00151	-0.00276	0.000613793	0.00179	0.002	0.000827875	0.00273	0.00284	-0.000881882	0.00255	0.02026	-0.00142	-0.00229	-0.000936542	-7.18196e-05	0.00135	-0.00572	-0.00191	0.00521	-0.00234	-0.00457
456.075	0.00183	0.00041205	-0.000391626			1.22168	0.00169	0.00161	-1.78168e-05	-0.00133	0.000113688	-0.0033	-0.000302529	-0.00064463	-0.000875976	-0.00578	-0.000467397	0.000449221	-0.00384	0.000908668	0.000736352	0.000427611	-0.00311	-0.00644	-0.00212	-0.00244	0.00208	-0.00274	-0.00235	-0.00201	-0.00402	0.00581	0.00307	-0.00196	0.00117	0.00367	-0.00215	-0.0023	0.01907	-0.00358	-0.000964408	-0.00233	0.00132	-0.000459851	-0.00294	-0.00194	0.00133	-0.00197	-0.00467
456.713	0.00184	0.000414866	-0.000387581			1.24639	-9.02185e-05	0.00353	-0.00352	-0.000601542	0.00275	-0.00371	0.000757462	-0.00136	8.165e-05	-0.0062	-1.46112e-05	-0.000715914	-0.0016	0.00053059	-0.00171	0.00119	-0.00412	-0.00599	-0.00387	-0.0014	-0.000179856	0.000813199	-0.00315	0.000490341	-0.000516549	0.00243	-0.00106	-0.00433	-0.00228	0.00883	0.00372	-0.00314	0.02086	-0.00252	-0.00152	-0.000715065	2.28619e-05	0.000217403	-0.00497	-0.000979611	-0.00643	0.000973682	-0.00225
457.353	0.00182	0.000388309	-0.000359628			1.27159	-0.00204	0.00466	-0.00119	-0.0005898	0.00221	-0.00522	0.00185	-0.00178	0.000489618	-0.00801	-0.00101	0.000829537	-0.0013	-0.000638675	-0.000816393	0.00234	-0.00412	-0.0054	-0.0045	-0.00108	0.00109	-0.00327	-0.00114	-0.00199	0.00142	0.00456	0.00189	-0.00415	-0.00328	0.01047	-0.00288	-0.00035813	0.0145	0.000123291	-0.00556	0.00214	-0.0023	0.00323	-0.00509	0.0026	0.00625	-0.00126	-0.00536
457.995	0.00181	0.000390159	-0.000357231			1.29731	0.00322	0.00154	-0.002	-9.5183e-05	0.000574977	-0.00348	0.00119	-0.00153	-0.00282	-0.00541	-0.00151	-0.00041586	-0.00393	-0.00112	-0.00016465	-0.00212	-0.00139	-0.00628	0.00144	-0.0051	0.00289	-0.00224	0.00154	-0.00413	0.000350903	0.0062	0.00066768	-0.000968221	0.000643406	0.00947	-0.00683	0.00291	0.02207	0.00125	-0.00514	-0.00124	-0.00125	0.00262	-0.00145	-0.00113	-0.00022613	0.000258111	-0.00185
458.641	0.00177	0.000368389	-0.000339252			1.32355	-0.0037	0.00515	-0.000343239	1.9915e-05	-0.00109	-0.0027	-0.000459882	0.000543304	-0.00165	-0.00493	0.00232	0.00144	-0.00284	-0.00148	0.00153	-0.00306	-0.0024	-0.0056	0.00279	-0.00465	0.00149	-0.00229	-0.000463919	-0.000236455	-0.000579601	0.00222	0.000465996	-0.00351	0.00301	0.0061	-0.000252636	6.02387e-05	0.02564	-0.00173	-0.00113	-0.00244	-0.00214	0.00204	-0.00928	-0.00199	0.00926	0.00307	-0.01222
459.289	0.00177	0.000375748	-0.000347242			1.35031	-0.00106	0.00549	-0.00117	0.000703793	0.000619214	-0.00462	0.00216	-0.00187	-0.00123	-0.00487	0.00288	0.0026	-0.00165	0.000304974	-0.000132501	-0.000477076	-0.00461	-0.00446	-0.00452	-0.00281	0.00419	-0.00201	0.00135	-0.00461	-0.00261	0.00566	0.00647	-0.00542	0.00168	0.00632	0.000692778	0.000144038	0.02088	-0.00133	0.000532914	-0.00299	-0.000475099	0.00105	0.000509191	-0.00067633	0.00673	-0.000582127	-0.00678
459.94	0.00174	0.000338866	-0.000297212			1.37762	0.00138	0.00115	-0.00105	0.00165	0.0012	-0.0052	0.00278	0.00275	-0.00258	-0.00652	-0.000137538	0.00116	-0.00161	0.00339	0.000413231	-0.000291034	-0.00557	-0.00263	-0.0039	-0.00139	0.00279	-0.000485285	-0.00151	-0.00121	-0.00151	0.00664	0.00265	-0.0041	0.000133566	0.00864	0.00209	0.000470396	0.01837	-0.00126	-0.00157	0.0024	-0.00348	0.00153	-0.00306	0.006	0.000318851	0.00193	-0.00419
460.594	0.00177	0.000340601	-0.000293165			1.40549	0.000521399	0.000962054	-0.0012	0.00126	0.00306	-0.00397	0.00358	-0.00061462	0.00050697	-0.00684	-3.7536e-06	0.00267	-0.00201	0.00121	0.00119	-0.000354488	-0.000888969	-0.00606	-0.00578	-0.00121	0.0035	-0.00243	0.00046894	-0.0046	8.39451e-05	0.0057	0.0039	-0.00429	0.00256	0.00373	-0.000871438	0.00194	0.01916	-0.0026	-0.00298	0.000595382	-0.0019	0.00161	-0.00627	0.000469611	0.00466	0.00129	-0.00761
461.251	0.00173	0.000328309	-0.000279765			1.43391	0.00112	0.00441	-0.000788536	0.00167	-0.000232493	-0.00398	0.00326	0.00188	-0.000982171	-0.00618	-0.00113	0.00352	-0.00382	0.000165641	-0.000725464	0.0043	-0.000330552	-0.00682	0.000374583	0.00198	0.00278	-0.00154	-0.000254851	-0.00285	-0.00174	0.00425	0.00259	-0.00209	0.00154	0.00601	-0.00243	0.000762696	0.026	-0.0034	-0.00438	-8.748e-06	0.000293763	0.00018528	-0.00439	0.00233	0.00947	-0.00154	-0.00352
461.91	0.00174	0.000319984	-0.000279869			1.46291	0.00199	0.00132	-0.00207	0.00155	-0.00087781	-0.00457	0.00268	0.0011	-0.000348868	-0.00616	0.000724822	0.0011	-0.00331	-0.000541696	0.00367	0.000991272	-0.00585	-0.00644	-0.00708	-0.00125	0.00116	0.000594235	-0.00151	-0.00252	-0.000523941	0.00626	0.00116	-0.00391	-0.000113107	0.00857	-0.0017	0.000654299	0.01618	-0.00144	-0.00236	-0.0019	-0.000740824	0.00312	-0.0013	-0.00123	0.00715	-0.00348	-0.00543
462.573	0.00171	0.0003101	-0.000259474			1.4925	-0.000332238	0.00253	-0.000933443	0.00114	-0.000553727	-0.00448	0.00273	-0.000109984	-0.000109446	-0.00705	0.000907316	0.00225	-0.00137	0.00246	-0.00101	0.000345602	-0.0015	-0.00466	-0.0029	-0.00568	0.0022	0.00125	-0.00195	-0.0017	-0.000610478	0.00812	-0.0014	-0.00377	0.00243	0.01473	-0.00402	-0.00467	0.01947	-8.47267e-05	-0.00284	-0.00228	-0.000729949	0.00182	-0.000481838	-0.00138	0.0087	-0.000653453	-0.00401
463.238	0.00169	0.000300467	-0.000270703			1.52268	-0.00229	0.00281	-0.00222	0.000354612	-0.000978782	-0.00546	-0.00194	-0.000722926	-0.000644961	-0.00475	0.000143449	-0.000641968	0.000936951	0.00129	-0.000571929	0.00104	-0.00113	-0.00668	-0.00296	-0.00381	0.00307	-0.000390078	-0.00338	-0.00276	-0.000920677	0.00729	0.00151	-0.00231	-0.00021086	0.0069	-0.00248	0.000930873	0.02049	-0.000849038	-0.00283	-0.00241	-0.00294	0.00357	-0.000862869	-0.00211	0.00834	1.49829e-05	-0.00473
463.906	0.00167	0.000297667	-0.000230053			1.55347	0.000140379	0.0034	-0.00252	0.00056719	0.00163	-0.00441	0.00127	-0.00114	2.34616e-05	-0.00609	0.00161	0.00107	-0.00162	0.00334	1.86536e-05	0.000424574	-0.00174	-0.00517	0.00212	-0.00126	0.00182	-0.000912884	-0.00185	-0.00161	-0.000120616	0.00631	0.00124	-0.00357	0.00398	0.00992	-0.00595	0.000567128	0.01818	-0.0017	-0.00312	-0.00138	-0.000222136	0.00323	-0.00419	-0.000614133	0.00207	0.000461627	-0.00213
464.578	0.00165	0.000286237	-0.000269242			1.58489	0.000330062	0.00401	-0.000761562	0.00217	0.000252603	-0.00752	0.000397911	0.00163	0.000995574	-0.0062	-0.0013	0.00298	-0.00359	0.00146	-0.00025155	-0.000697126	-0.00117	-0.00462	-0.00238	-0.00173	0.00421	1.13846e-05	-0.00184	-0.000301639	0.000374335	0.00747	-0.000685174	-0.000571442	0.00275	0.00838	0.00201	-0.000541158	0.01606	-0.00239	0.00197	0.000895398	0.0018	0.00248	-2.72993e-05	-0.00162	-0.00231	-0.00366	2.44439e-05
465.252	0.00165	0.000270599	-0.000218043			1.61695	0.000672326	0.00376	-0.000542348	0.00279	0.00106	-0.00468	0.000512444	0.000142766	-0.00157	-0.00531	0.00343	0.00241	-0.000548105	-0.00331	-0.000929536	0.000457113	-0.00243	-0.00394	-0.00275	0.001	0.00239	-0.00029272	0.000318376	-0.000407694	-0.00427	0.00718	0.00185	-0.0016	0.000584859	0.00872	-0.00257	-0.000513329	0.0238	-1.34943e-05	-6.04435e-05	-0.000890844	-0.000947951	0.00385	-0.00187	0.00245	0.00175	-0.00263	-0.00488
465.929	0.0016	0.000276257	-0.00023141			1.64965	-0.00113	0.00168	-0.001	-0.000457615	-8.26065e-05	-0.00245	0.00577	-0.00163	-0.000138117	-0.00622	0.00165	0.00242	-0.000957485	-0.00236	-0.00199	-0.000515338	-0.00211	-0.0042	-0.00223	-0.0019	0.00219	-0.00129	0.00166	-0.00502	0.00363	0.00454	0.00187	-0.00494	0.0023	0.00912	-0.00286	-0.00215	0.01758	0.00164	-0.00070159	-0.00371	-0.00191	0.00315	-0.00487	0.00135	-0.00117	0.00034274	-0.00868
466.608	0.00161	0.000271147	-0.000218261			1.68301	0.0017	0.00417	-0.00328	-0.0007155	-0.00324	-0.00179	0.00329	0.00119	-0.000904263	-0.00508	0.00193	0.00201	-0.00332	0.0022	-0.00166	-0.00156	-0.00288	-0.0035	-0.00408	-0.0075	0.00474	0.00156	-0.000942852	-0.00373	-0.00136	0.00628	0.00171	-0.0025	0.00162	0.00565	0.00143	0.000218271	0.02038	0.000530787	-0.00156	-0.0012	0.000140534	0.00205	-0.00525	-0.00126	0.01185	-0.000712175	-0.00942
467.292	0.00156	0.000256678	-0.000187115			1.71705	0.000733462	0.00312	0.000715118	0.00209	0.00144	-0.00438	0.00188	0.00131	0.000678716	-0.00453	0.00143	0.00302	-0.00127	0.00181	8.2308e-06	0.000825285	-0.00177	-0.00407	-0.00494	-0.00636	0.00392	0.0023	0.00239	-0.006	-0.00108	0.00784	0.00115	-0.00441	-0.00182	0.00774	0.000957195	-0.00086262	0.02124	-0.000620647	-0.000742482	0.000280402	0.00258	0.00393	-0.00674	0.00413	-0.00123	-0.00144	-0.00601
467.978	0.0016	0.000248474	-0.000200211			1.75178	0.000147759	0.00149	-0.000369752	0.00145	0.000157104	-0.00363	0.00135	0.00124	-0.00237	-0.0052	0.00101	0.00297	-0.00228	-0.000424741	-0.00176	0.00143	-0.00316	-0.00599	-0.00689	-0.00527	-0.000139452	-0.00129	-0.00165	-0.00276	-0.00251	0.00537	0.00227	-0.00486	0.00033497	0.00785	0.000655053	-0.00319	0.02103	-0.0029	0.000623561	0.00177	-0.00191	0.00339	-0.00132	0.00147	0.000304096	0.000678489	-0.00413
468.667	0.00157	0.000266005	-0.000182378			1.7872	0.0003101	0.000201755	-0.000647157	-0.00101	-0.000142989	-0.0029	-0.000309048	-0.000449386	-0.00187	-0.00635	-0.00015926	0.0041	-0.00279	-0.00114	0.000440131	0.00171	-0.00422	-0.00281	-0.00883	-0.00552	0.000763232	-0.00115	-0.00272	-0.0028	-0.000500461	0.00426	0.00322	-0.00118	0.00115	0.00832	-0.00518	-2.35766e-05	0.01929	0.000312549	-0.00241	-0.00111	-0.000479881	0.00358	-0.00231	-0.000278948	-0.000133152	-0.00194	0.00296
469.359	0.00153	0.000230101	-0.000175719			1.82335	0.000600338	0.00103	-0.00177	0.000816079	0.00171	-0.00376	-0.0011	0.000148844	0.000678283	-0.00698	0.000520996	0.000333369	-0.00235	0.000463786	0.00393	-0.00038361	-0.0037	-0.00338	0.00126	-0.005	0.00229	-0.000180611	6.2352e-06	-0.00224	0.000207678	0.00376	0.00106	-6.90273e-05	-0.000554255	0.00675	-0.002	-0.0016	0.01908	0.00121	-0.00221	0.00186	0.00136	0.000756192	-0.00616	0.000889351	0.00896	-0.000862714	-0.00308
470.055	0.00156	0.000221283	-0.000164703			1.86022	-0.000787966	0.00401	-0.00205	0.00128	0.00124	-0.00464	0.00167	0.00141	0.000958309	-0.00689	0.000340942	-0.000425859	-0.000186901	0.0019	-0.00183	-0.000302333	-0.00541	-0.00659	-0.00558	-0.00247	0.00128	-0.000195818	5.44385e-05	-0.000505948	0.000566953	0.00195	0.00138	-0.00117	0.00215	0.0096	-0.00259	1.11674e-05	0.02235	0.00399	-0.0011	0.000430978	-0.000662525	0.00294	-0.00236	0.000267836	0.00491	-0.00283	-0.00167
470.752	0.00152	0.000231978	-0.000178766			1.89785	0.000230239	0.00177	-0.00211	-0.000859077	0.00235	-0.00453	0.00275	1.77126e-05	0.00118	-0.00406	0.00168	0.0024	-0.00555	0.00194	0.000761498	0.000799709	-0.00453	-0.00373	-0.000536737	-0.00393	0.00172	0.000542622	0.000163419	-0.000177363	0.00259	0.0064	0.000652502	-0.00109	-0.0016	0.01117	-0.000187894	0.000377114	0.01921	-0.000521063	-0.00431	0.000232223	0.000737953	0.00295	-0.00437	0.00151	1.9305e-05	-0.00175	-0.000120627
471.454	0.00148	0.000212328	-0.000175315			1.93623	-0.00186	0.00428	-0.00241	-0.000947858	0.00114	-0.00211	0.00399	-0.00138	-0.000360604	-0.00475	9.69919e-05	-0.000243314	-0.0026	0.00129	0.0014	0.000396805	-0.00436	-0.00349	-0.00546	-0.00348	0.00423	0.00134	-0.00365	-0.000800843	0.00189	0.00936	0.00057444	-0.00144	0.00178	0.00933	-0.003	-3.22631e-05	0.02322	4.07908e-05	-0.00233	6.29061e-05	0.00236	0.00212	-0.00483	-0.00111	0.000269375	0.000208194	2.22725e-05
472.158	0.00148	0.000213464	-0.000151197			1.97539	-0.000523516	0.00219	-0.000141179	0.000933102	0.000796118	-0.00202	0.00449	-0.00148	-0.000698027	-0.00969	0.00155	0.000428396	-0.00202	0.000863594	0.00289	0.00208	-0.00429	-0.0031	-0.00632	-0.00117	0.0032	0.00157	-0.00234	-0.00075603	-0.000878898	0.00954	0.00116	0.0025	0.00334	0.0074	-0.00406	-0.00167	0.02424	-0.000901258	-0.00336	-0.00318	0.00216	-0.000275989	-0.000976895	0.00225	0.00775	-0.00147	-0.00387
472.866	0.00143	0.000188311	-0.000115048			2.01534	0.000424222	0.00117	0.000509552	-0.000807732	-0.000742927	-0.00399	0.00259	-0.00313	0.0016	-0.00599	-0.00126	-0.00029807	-0.00172	-0.000412134	-0.000994825	-0.00014634	-0.00618	-0.00236	-0.00342	-0.00264	0.00112	-0.00038747	-0.000480005	-0.00373	-0.00040786	0.00656	0.00607	-0.00516	0.0025	0.00454	-0.0011	0.000479073	0.02311	-0.000947391	-0.00374	0.00084382	-0.000409019	0.000770933	-0.00421	0.00314	0.00408	-0.00102	-0.00621
473.577	0.00147	0.000224301	-0.000172154			2.0561	0.000114329	0.00328	-0.000630629	-0.00268	0.00304	-0.00225	-0.0019	0.000898834	0.00216	-0.00412	0.000205962	0.00249	-0.00321	0.000494153	0.000285217	0.00115	-0.00327	-0.00141	-0.00218	-0.00333	0.00334	0.00122	1.01437e-05	-0.00328	-0.00316	0.00687	0.00201	0.00618	0.00157	0.00628	-0.00306	0.00418	0.02366	-0.00189	-0.00108	-0.00139	-0.00106	-0.000638137	-0.00349	-0.00187	0.00788	-0.00287	-0.0048
474.291	0.00142	0.0001926	-0.000132702			2.09768	0.000385606	0.00285	-0.00109	0.00401	0.000209631	-0.00449	0.00185	-0.000672032	-2.64824e-05	-0.00711	0.000895615	0.00026827	-0.0027	-0.000290868	0.0026	0.000349508	-0.000680566	-0.00408	-0.00331	-0.00239	0.00151	0.0013	-0.00454	0.000783494	-0.00119	0.00352	-0.000235203	-0.00578	-2.62343e-05	0.00695	-0.00248	0.000219573	0.02233	-0.00158	-0.000123864	-0.00276	-0.00097276	0.000786106	-0.00119	0.000237887	0.00462	-0.000756113	-0.0066
475.008	0.00143	0.000206585	-0.00013011			2.1401	0.000465872	0.00393	1.64925e-05	-0.00111	0.00187	-0.00381	0.00367	-0.000585482	-9.3373e-05	-0.00522	0.000636364	-0.000458029	-0.00463	0.00302	0.00143	0.00104	-0.00351	-0.00266	-0.00405	-0.000761727	0.00253	-0.0013	-0.00344	-0.00331	-0.00026139	0.00184	0.00316	0.000972196	0.00432	0.00336	-0.00172	-0.000225581	0.0213	-0.001	0.00124	7.76697e-05	-0.00173	0.00337	-0.00207	0.00157	0.00736	-0.000643014	-0.00149
475.729	0.00142	0.000197493	-0.000135384			2.18339	0.0014	0.00183	-0.000975227	-0.000681135	-0.000488504	-0.00295	0.00462	0.000529857	-0.0016	-0.00563	0.000189032	0.00299	-0.0035	0.000966738	0.00311	-0.000831995	-0.003	-0.00368	-0.00583	-0.00318	0.0014	-0.00123	-0.0022	-0.000488556	-0.0045	0.00291	-0.000722584	0.00133	0.000282458	0.00625	0.000120479	-0.000551594	0.01802	0.000733307	-0.00138	-0.000952645	-0.00114	0.00415	-0.00158	0.00209	0.00558	-0.000307372	-0.00276
476.453	0.0014	0.000203847	-0.000137798			2.22754	-0.000674424	0.00305	-0.000648897	0.00357	0.00115	-0.00438	0.00224	0.00012019	0.000338628	-0.00512	-0.00174	0.00442	-0.00133	0.000315824	0.00194	-0.0017	0.000307444	-0.00552	-0.0018	-0.00464	-9.03633e-05	-0.00213	0.00378	-0.00221	-0.00114	0.003	0.00116	-0.000261928	0.000200422	0.00857	0.00391	-0.000675978	0.0194	-0.000352821	-0.0039	-0.000452398	-0.00193	0.00464	-0.0035	0.000233112	0.00443	0.000197342	-0.00307
477.18	0.00139	0.000189865	-0.000112214			2.27259	-0.00334	0.00355	-0.00112	0.00264	-0.00213	-0.00383	0.00149	0.000299467	-0.000426242	-0.0051	-0.000673958	0.00248	-0.00324	0.000373539	0.0015	0.00138	-0.00359	-0.00625	0.000415369	-0.00282	0.00512	-0.00184	0.00148	-0.0022	-8.89051e-05	0.00299	0.00226	-0.00404	-0.000165239	0.00828	-0.0014	0.00152	0.02198	-0.00276	-0.0036	-0.0015	-0.00126	0.00221	-0.00237	-0.00113	0.00571	0.0015	-0.000920687
477.91	0.00138	0.00016866	-0.000100192			2.31855	-0.00178	0.00406	0.000565507	0.00167	0.000326818	-0.00227	0.00473	-0.0014	-0.000408853	-0.00541	0.00131	0.000824335	-0.0013	0.000485477	0.00265	0.00188	-0.00194	-0.00247	-0.00249	-0.00222	0.00188	0.00186	-0.00183	-0.00162	-0.00132	0.00972	0.0036	-0.00373	0.00128	0.00673	-0.00246	0.00165	0.02044	-0.00183	-0.00122	0.000245679	-0.00174	0.00123	-0.00501	0.00301	0.00867	0.0018	-0.00742
478.645	0.00135	0.000198635	-9.79224e-05			2.36545	0.000686201	0.00334	0.000154137	0.000724171	0.00237	-0.00458	0.00207	-0.000186445	0.000173693	-0.00347	0.000746066	-0.000588475	-0.00533	-0.000392573	0.000215336	0.000952273	-0.00598	-0.00368	-0.00133	-0.000442948	0.0035	0.000921989	-0.00147	-0.00396	0.000819309	0.00821	0.00468	-0.00196	0.00423	0.00227	-0.00105	0.00202	0.02236	-0.00252	-0.00233	-0.000869956	-0.00089703	0.00275	-0.00398	0.00451	0.00232	-0.000766554	-0.00912
479.382	0.00135	0.000173689	-0.000113305			2.41329	0.00106	0.00295	0.000298247	0.000840786	0.00121	-0.00352	0.00139	0.000333751	-0.00196	-0.0051	0.00131	-0.000619787	-0.00174	0.00199	-0.000558448	0.000333885	-0.00598	-0.0022	-0.00464	-0.00407	0.00478	-0.00218	-0.00112	-0.00424	0.000976632	0.00731	0.00245	-6.94617e-05	0.00157	0.00553	-0.000400408	0.000988507	0.02172	-0.0027	-0.003	0.000234394	-0.00122	0.000856328	-0.000151533	0.00197	0.00249	-0.00197	-0.000761862
480.122	0.00132	0.000176157	-8.45538e-05			2.46209	0.000455894	0.00297	-0.00287	0.00143	-4.09083e-05	-0.00192	0.00189	0.000282541	-0.0025	-0.00543	-0.00013189	0.00136	-0.00354	-0.000422567	0.000708604	-0.00117	-0.00378	-0.00114	-0.00119	-0.00733	0.00167	-0.000132387	-0.000978979	-0.00614	-0.00114	0.00522	0.00163	-0.00279	0.00136	0.00804	-0.00208	-0.00153	0.01868	-0.00114	-0.00111	0.00145	-0.00226	0.000648661	-0.00449	0.0052	0.00461	-0.00474	-0.00581
480.866	0.00132	0.000160001	-7.81777e-05			2.51189	-0.00077883	0.00267	-0.000891228	0.00201	0.000767072	-0.00337	0.00212	-0.00133	-0.00348	-0.00643	0.00181	0.00172	-0.00268	6.7212e-06	0.000555955	4.43371e-05	-0.0062	-0.00318	-0.00564	-0.00259	0.00111	0.000400762	-0.000368283	-0.00356	-0.000934168	0.00588	0.00193	-0.00668	0.00295	0.0048	0.000833676	-0.00112	0.021	-0.00342	-0.00348	0.000677343	-3.09911e-05	0.00175	-0.00598	0.00301	-0.00434	0.00184	-0.00932
481.613	0.0013	0.000176937	-6.7871e-05			2.56269	-0.000288343	0.00184	-0.00106	0.00121	0.00199	-0.00291	0.000169187	-0.000814725	0.000348609	-0.00222	-0.00278	0.00241	-0.00587	0.00377	0.000247891	0.002	-0.00821	-0.00475	-0.00569	-0.00182	0.00222	0.00121	0.000982286	-0.00168	-5.89336e-05	0.00608	0.00291	-0.00365	0.0034	0.00819	-0.000184852	0.000749256	0.01908	-0.000396288	-0.000181646	0.00195	-0.000263417	0.00238	-0.00106	-0.00274	-0.000811389	-0.00157	-0.00654
482.365	0.00129	0.000154162	-7.17971e-05			2.61452	-0.000143651	0.00365	-0.00185	0.000398004	0.000263888	-0.00225	0.00374	-0.00285	-0.000627999	-0.00533	0.000486292	0.000715087	-0.00145	0.0014	-0.00177	-0.000812414	-0.00273	-0.00411	-0.00292	-0.00281	0.00158	-0.000276206	-0.000410882	-0.00276	0.000435513	0.00609	0.00254	0.000487036	0.00454	0.00858	-0.00133	0.000415731	0.0212	-0.00088298	0.00109	0.0037	-0.00292	0.00155	-0.00215	0.000294311	-0.00152	0.000866205	-0.00473
483.119	0.00125	0.000179828	-8.64039e-05			2.66739	-0.00102	0.00267	0.00172	0.000606224	0.000825594	-0.00226	0.000971144	0.000396671	-0.000191121	-0.0061	0.00102	0.000999856	-0.00154	0.00554	-0.000440619	0.000921938	-0.00608	-0.00315	-0.0011	-0.00372	0.00159	-3.412e-07	-0.000889321	-0.00326	-0.00105	0.00614	0.0019	0.000368157	0.00223	0.00845	0.00111	0.00164	0.01982	-0.00186	-0.000263769	0.000130641	-0.000900077	0.00304	-0.00177	0.00433	0.00172	0.00127	-0.00227
483.877	0.00128	0.000141885	-5.79043e-05			2.72134	0.000291872	0.00385	-0.00104	0.00118	0.00334	-0.00364	0.000502033	0.00129	-0.00149	-0.00775	-0.00175	0.00144	-0.00122	0.00255	0.00268	-2.90574e-05	-0.00321	-0.0045	-0.00296	-0.00396	0.00317	-0.000473111	-0.00193	-0.00294	-0.0012	0.00734	0.00272	-0.00251	-0.000743455	0.00958	-0.00183	0.00043352	0.02425	0.00243	-0.000306793	-0.00192	-0.00146	0.0028	-0.00126	0.00252	0.00945	0.000159574	0.000625492
484.639	0.00122	0.000170195	-6.84147e-05			2.77638	-0.0016	0.0063	-0.00144	-0.000697665	-0.00399	-0.00434	0.000864099	0.000428778	1.21704e-05	-0.00644	-0.000417837	0.000519498	0.000150995	-0.000330852	0.00199	0.000763728	-0.00187	-0.00469	-0.00381	-0.00368	0.00335	0.00089772	-0.00318	-0.00242	-0.000507853	0.00704	0.000525427	-0.00258	0.00323	0.00694	-0.00333	0.00184	0.01847	-0.00265	-0.00077337	0.000111972	-0.000844375	0.00245	-0.00193	-0.000305023	0.00425	-0.00109	-0.00438
485.403	0.00124	0.000155883	-6.73703e-05			2.83253	0.000687936	0.00518	-0.00136	0.00127	0.00211	-0.00388	0.00583	-0.000740327	-0.001	-0.00605	0.0015	0.00125	-0.00144	0.00079554	0.003	-7.98762e-05	-0.00513	-0.00282	-0.00288	-0.00348	0.00164	0.00155	-0.000392625	-0.00254	-0.00145	0.00771	0.00338	-0.00376	0.00193	0.00716	0.000778189	0.00103	0.01976	-0.00074244	0.00135	0.00255	0.000901806	0.00114	-0.00456	0.000933556	0.0063	-0.00182	-0.00395
486.172	0.00118	0.000166474	-5.70093e-05			2.88981	0.00135	0.0012	-0.000456259	0.00338	0.00287	-0.00518	0.00391	-4.65651e-05	-0.0012	-0.00387	0.00371	0.00298	-0.000285539	-0.00109	0.00205	-0.000155898	-0.00205	-0.00537	-0.00156	-0.00158	0.0029	0.000731697	-0.00132	-0.00337	-0.00101	0.00863	0.00158	-0.00261	-0.00234	0.01001	-0.0041	0.00167	0.01699	-0.00393	-0.00565	9.058e-06	0.000565362	0.00111	-0.00477	-0.0017	0.00536	-0.00318	-0.00246
486.944	0.00121	0.00015462	-6.80596e-05			2.94826	-0.00241	0.00313	-0.00456	0.00163	0.00108	-0.00537	0.00201	-0.000988368	-8.98979e-05	-0.00521	0.000901682	0.00201	-0.000337692	-0.00241	0.000587183	0.000397673	-0.00519	-0.00556	-0.00048456	-0.00204	0.000747625	-0.000187128	-0.00138	-0.00208	0.00067884	0.00695	0.004	-0.00472	-0.000798709	0.01182	-0.00302	-0.00205	0.02138	-0.000384552	-0.00324	-0.0014	-0.000617727	0.00156	-0.0026	-0.00196	0.00701	-0.00294	-0.00184
487.721	0.00117	0.00015457	-4.69979e-05			3.00788	0.000547424	0.00212	-0.00157	0.00194	0.00127	-0.00544	-0.000189983	-0.000754249	0.00282	-0.00676	0.000225929	-6.3453e-05	-0.0039	-0.000276961	0.000809618	0.000681782	-0.00495	-0.0041	-0.0034	-0.00108	0.00103	0.000341314	-0.000802293	-0.000428125	-0.00212	0.0085	0.00169	0.00039289	-5.96782e-05	0.00746	-0.00493	0.000858062	0.02037	-0.00109	0.00248	0.00269	0.00148	-0.00251	-0.00122	-0.00285	0.00485	-0.000673896	-0.00117
488.5	0.00121	0.000150123	-7.74816e-05			3.06872	0.00206	0.00254	-0.000572353	-0.000605456	-0.000196863	-0.00619	0.00323	-0.000716836	0.00198	-0.00676	0.000992252	-0.00093478	-0.002	-0.00104	-0.000110346	-0.000872028	-0.00533	-0.0043	-0.00397	-0.00243	0.00288	-0.00123	-0.00603	0.000315917	-0.00347	0.00297	-0.00343	0.00386	0.000244263	0.00881	-0.00416	0.00274	0.01931	-0.00348	0.000877185	0.00281	0.0025	-0.00318	-0.00273	-0.00194	0.00569	-0.000597783	-0.00603
489.283	0.00109	0.000147288	-2.77802e-05			3.13078	-0.00107	0.003	0.00197	0.000326405	0.00164	-0.00581	0.00615	0.000193125	0.000375513	-0.00676	0.00158	-0.000371087	-0.00252	0.00085059	0.00182	0.00184	-0.00578	-0.00151	-0.00199	-0.00319	0.00291	0.00195	-0.00138	-0.0011	0.000156018	0.00595	0.0064	-0.00536	0.00156	0.0094	0.00268	-7.30917e-05	0.02363	-0.0023	-0.001	-0.000408926	0.00197	0.000109739	-0.00119	0.00389	0.00264	-0.00173	-0.00536
490.07	0.00114	0.000160371	-4.88558e-05			3.19409	-0.00111	0.00606	0.000116799	0.00050256	0.000860271	-0.0042	0.00348	-0.000462428	0.000970875	-0.00677	0.000352225	-3.73923e-05	-0.00425	8.18465e-05	8.94348e-05	0.00147	-0.00451	-0.00635	-0.000888658	-0.00175	0.00226	-0.00115	2.3266e-06	-0.00574	-0.000533072	0.00652	0.00453	-0.00023542	0.00274	0.00721	-0.00237	0.00235	0.02211	-0.000536281	-0.00474	0.00226	-0.00335	0.00151	-0.0044	0.00592	0.00602	-0.000830948	-0.00559
490.861	0.00109	0.00016055	-7.14464e-05			3.25869	0.000330062	0.00406	-0.00132	0.00185	0.000543314	-0.00506	-3.35971e-05	-0.000477645	0.00163	-0.00545	-0.000686138	0.00168	-0.00335	0.001	-0.00177	0.000318263	-0.00686	-0.00875	-0.00153	0.00204	-0.000225913	9.86667e-05	-0.00107	-0.00176	-0.00229	0.00464	0.000856267	-0.00112	0.00213	0.00389	-0.00238	6.41468e-05	0.01924	-0.00112	-0.00271	0.00216	-0.00236	-0.000548115	-0.00577	0.00522	0.01052	-0.00153	-0.00816
491.655	0.00105	0.000150983	-3.3526e-05			3.3246	0.00185	0.0019	-0.00115	0.00199	0.00104	-0.00479	0.000900073	-0.000374616	-0.000305406	-0.00602	0.00198	0.00133	-0.00347	-0.000927132	0.00323	-0.00103	-4.33592e-05	-0.00537	-0.000304599	-0.00409	0.00187	-0.00047572	-0.0034	-0.00367	-0.00107	0.00563	-0.0009445	-0.00134	0.000690671	0.01293	-0.00396	0.00165	0.01541	2.68944e-05	-0.00212	0.00266	-0.00102	0.00224	-0.00255	0.00359	0.00611	-0.00299	-0.00507
492.453	0.00112	0.000154593	-5.53235e-05			3.39184	0.000110421	0.00358	-0.00238	0.00177	-0.00125	-0.00397	0.00478	-0.00038331	-0.000417982	-0.00772	0.000808926	0.00124	-0.000263376	-0.0017	-0.00145	0.00206	-0.00222	-0.00681	-0.00332	-0.00444	0.00258	-0.000172356	-0.000483484	-0.00399	-0.00172	0.00666	0.00192	-0.00147	0.0035	0.00692	-0.00393	0.00212	0.02154	-0.00221	9.45935e-05	-0.00177	-0.00196	0.00224	0.000295716	0.000960424	0.00404	-0.0023	-0.00125
493.256	0.001	0.000148966	-4.91627e-05			3.46043	-0.000725319	0.00354	-0.00115	2.20864e-05	0.00195	-0.00543	0.00222	-0.00135	-0.00135	-0.00638	0.00168	7.11771e-05	-0.00478	0.000150447	-0.000429316	0.00194	-0.00556	-0.00201	-0.00683	-0.00323	-0.000321952	0.00244	-0.00139	-0.0043	-0.00227	0.00506	-0.00165	-0.00147	0.0021	0.00708	-0.0036	-0.00163	0.02029	-0.00173	0.00213	0.000840786	-0.000774323	0.000512041	-0.00227	0.000130662	0.00291	0.000698435	-0.00305
494.062	0.00111	0.000149948	-2.63822e-05			3.53042	-8.10966e-05	0.00207	0.000505648	0.000124997	0.00157	-0.00464	0.00252	-0.000454168	-0.00264	-0.00679	0.00104	0.00062923	-0.00295	0.00332	0.000313861	-0.000274519	-0.00635	-0.00124	-0.00367	-0.00123	0.00114	-0.000294458	-0.00139	-0.0037	-0.000356133	0.0038	0.000394842	-0.000105515	0.00284	0.0034	-0.00502	-0.00208	0.02023	-0.00167	-0.00377	-0.000268104	0.000257739	0.00183	-0.00244	-0.000150333	0.00256	0.000944648	-0.00224
494.871	0.00102	0.000145508	-6.56604e-05			3.60182	0.000202024	-0.000340765	-0.00168	0.00195	0.00348	-0.00548	0.000837659	-8.08794e-05	0.000665708	-0.00603	-0.00127	-0.000618918	-0.00272	0.00312	0.00232	-0.00038361	-0.00704	-0.00203	-0.00614	-0.00441	0.00213	0.0024	-0.00128	-0.00298	0.00124	0.00507	0.000211264	0.000988229	0.00151	0.00641	-0.00337	0.000747955	0.01946	-0.000680669	-0.00216	-0.0016	-0.000561192	0.00359	-0.00322	0.00253	0.00388	-0.000814414	-0.0022
495.686	0.00104	0.000150304	-3.20182e-05			3.67466	0.000212876	0.00239	-0.00226	-0.000131673	0.00138	-0.0038	0.000836792	0.000259972	-0.000936904	-0.00528	0.00201	9.80981e-05	0.00033807	0.000840188	0.000270895	3.65205e-05	-0.00496	-0.00401	-0.00207	-0.00462	0.000684756	-0.000697074	-0.000729638	-0.00506	0.000250216	0.0075	0.000624315	0.000336045	0.000616952	0.00682	-0.00391	0.00186	0.01834	-0.000372816	-0.000980948	-0.000684615	-0.00129	0.000835523	-0.00389	0.00433	0.00585	0.000302381	-0.00482
496.504	0.00102	0.000159665	-4.3477e-05			3.74898	-0.00115	0.000965087	-0.00292	0.00224	-0.000842127	-0.00302	0.00268	0.00069032	-0.00181	-0.00708	0.00322	0.00324	-0.00305	0.00294	0.000530797	-0.00149	-0.00423	-0.000879032	0.000940046	-0.00719	0.000870735	0.000193745	0.00159	-0.00337	-0.000930251	0.00495	0.00189	-0.000270619	0.00292	0.00745	-0.00334	-3.44347e-05	0.01821	-0.000553675	-0.000962667	-0.00057284	-0.00276	0.00156	-0.00232	0.00497	0.00562	-0.00182	-0.00588
497.325	0.00101	0.00015158	-3.91087e-05			3.8248	0.000148627	0.00172	-0.00471	0.00186	0.00175	-0.00445	0.00238	0.000773565	2.6161e-06	-0.00874	0.00234	0.00296	-0.00401	-0.00294	0.00166	0.000869497	-0.00492	-0.0028	-0.00469	-0.00299	0.00374	0.000530911	-0.000566969	-0.00214	-0.000157543	0.00429	0.0017	-0.00403	0.00146	0.00866	-0.00364	-0.00108	0.01981	-6.9798e-06	-0.00123	0.000546371	-0.00284	0.00178	0.000896822	0.00452	0.00495	-0.00264	-0.00125
498.15	0.00102	0.000157665	-4.03846e-05			3.90215	-0.00156	0.00138	-0.00201	-0.000902595	0.00193	-0.0043	0.00451	0.000101086	-0.000529718	-0.008	0.00151	0.00241	-0.00427	0.00152	0.00152	-0.000421863	-0.00486	-0.00262	-0.00518	-0.0025	0.0015	0.000906388	5.1833e-05	0.00015054	1.92429e-05	0.00548	0.00224	-0.00106	-0.000145254	0.01095	-0.00197	-0.00043681	0.02291	-0.000123823	-0.00144	-0.00145	-0.000831321	0.00121	-0.000485316	0.00419	0.0044	0.000155667	-0.00429
498.98	0.000955152	0.000147569	-1.61735e-05			3.98107	-0.00204	0.00169	-0.00358	0.00354	0.00371	-0.00419	-0.000439884	-0.000187749	0.00183	-0.0059	0.000488462	0.00213	-0.00541	0.00111	0.000237907	0.00206	-0.00153	-0.0047	-0.00635	-0.00284	0.00244	0.000563442	-0.00131	-0.00152	-0.00197	0.00728	0.00217	-0.000567528	-0.00165	0.01061	-0.000799206	0.000116686	0.01984	0.00134	-0.0017	-0.000374151	-0.000360335	0.00243	-0.00271	0.00252	0.00668	-0.00026348	-0.00163
499.814	0.000946934	0.000148075	-1.40715e-06			4.06159	-0.00119	0.00609	0.00187	-0.000228127	0.000141908	-0.00374	0.00538	0.00114	-0.00291	-0.00752	0.00293	0.00272	-0.00137	-0.000403005	0.00183	0.00293	-0.00132	-0.00439	-0.00716	-0.00305	0.00083736	0.000332635	-0.00104	-0.00203	-0.00241	0.00859	0.000706271	-0.000414484	-0.00367	0.00653	-0.000569102	0.000413996	0.02016	-0.000861222	-0.00156	-0.00158	-0.000628165	0.000803879	-0.00371	-0.00468	0.00244	0.000476377	-0.00214
500.652	0.000938914	0.000131681	3.93578e-06			4.14373	0.00178	0.00388	-0.000590183	-0.00145	0.00261	-0.00515	0.00202	-0.000230765	0.00218	-0.00616	0.000673224	0.00299	0.0002912	0.00215	0.00129	-0.000245839	-0.00676	-0.00337	-0.00622	-0.00452	-0.00245	-0.000292285	-0.00307	-0.0044	-0.00113	0.00657	0.000809886	-0.00429	0.000386174	0.00784	0.000710121	-0.00108	0.02265	-0.000972201	-0.00345	-0.00117	-0.00152	0.000423541	-0.00639	0.000670426	-0.00233	0.000146116	-0.00757
501.494	0.000924413	0.000143923	4.97706e-06			4.22753	0.00317	0.00196	-0.00253	0.00253	0.000355025	-0.00413	0.000456049	-0.000628972	-0.0047	-0.00514	0.000110018	0.00365	-0.00379	0.004	0.000847329	-0.00207	-0.00666	-0.0062	-0.00506	-0.00494	0.000211429	-0.00342	-0.00158	-0.00472	-0.00074445	0.00464	0.00322	-0.0042	0.00277	0.00685	-0.000785283	-0.000988399	0.02309	0.00231	-0.00466	0.000965603	-0.00101	0.00375	-0.00496	0.0019	0.000331003	0.000672418	-0.00859
502.34	0.00092454	0.000137001	6.57997e-07			4.31303	-0.00252	0.00248	-0.00153	0.000130641	-0.00366	-0.00297	0.00128	-0.000194701	-0.00253	-0.00673	-2.72063e-05	0.000384573	-0.00243	0.00059088	0.000856432	-0.00283	-0.00534	-0.00387	-0.00524	-0.00743	0.00195	-0.000897217	0.00177	-0.00376	-0.00106	0.00318	0.00477	-0.00143	0.00406	0.00273	-0.00175	0.00066991	0.02253	0.000850787	-0.00362	0.000392363	-0.000692973	0.00346	-0.00669	-1.9585e-05	-0.00413	0.00168	-0.00612
503.191	0.000920171	0.000153873	-1.94583e-05			4.40026	0.00106	0.000947321	-0.00258	0.00233	-0.000287246	-0.00261	0.00168	0.00027603	-0.000433632	-0.00693	-0.00155	0.00141	-0.00142	0.000207316	-0.00197	-0.00145	-0.00508	-0.00197	-0.00165	-0.0062	0.000970411	-0.000620523	0.00201	-0.00512	-0.00151	0.00258	0.00526	-0.00349	0.00174	0.00701	-0.00627	0.00174	0.01502	0.000112437	-0.00427	0.00211	-0.000759966	0.00296	-0.0043	0.00364	-0.00426	-0.00297	-0.00437
504.045	0.000885273	0.000144285	7.59368e-06			4.48925	-0.00251	0.00603	-0.000257189	0.00349	-0.000719871	-0.00116	0.000706302	0.00104	0.000763697	-0.00571	-0.00264	-0.000392821	-0.00217	0.00223	-0.00231	-0.0013	-0.0032	-0.00441	-0.000679385	-0.00382	0.00178	-0.0018	0.00191	-0.00602	-0.00199	0.00274	0.00385	-0.0023	0.00126	0.00394	0.000465077	0.00322	0.02131	-0.0018	-3.8292e-05	0.0011	-0.000828275	0.00138	-0.00767	0.00425	-0.0038	0.00197	-0.00781
504.904	0.000916361	0.000139736	1.27445e-05			4.58004	0.00188	0.00344	-0.00127	0.00216	0.00196	-0.000710777	-0.000239952	-0.00117	0.00101	-0.00351	-0.00244	0.000465273	-0.00171	0.0032	0.000377217	0.0013	-0.00206	-0.00413	-0.00132	-0.00418	0.00196	-0.000488328	0.00184	-0.0043	-0.000579166	0.00303	0.0023	-0.00292	0.00196	0.00778	-0.0023	0.0025	0.01867	-0.0022	-0.0058	0.00497	-0.00398	-0.000562465	-0.01024	0.00549	0.00586	-0.000264783	-0.00779
505.768	0.000822953	0.000146296	9.40589e-06			4.67267	0.000299684	0.00285	-0.00253	-2.04744e-05	0.000532904	-0.00335	0.00037231	-0.00201	-0.000140724	-0.0044	-0.000241814	-0.000811192	-0.00405	0.00241	0.00145	-8.55231e-05	-0.00414	-0.00576	-0.00308	-0.00297	0.00201	-5.72376e-05	-0.000897155	-0.00504	-0.00107	0.00396	-0.000403833	-0.00341	0.000453859	0.00703	-0.000989384	-0.000984047	0.01859	-0.00108	-0.00294	0.000914467	-0.00223	-0.00171	-0.00575	0.000481324	0.00701	-0.00178	-0.00662
506.635	0.000825365	0.000137402	-1.40988e-05			4.76717	0.00091942	0.00172	-0.00121	0.000369799	-0.0016	-0.00495	0.00171	-0.00209	-0.00243	-0.00465	0.00201	-0.000995281	-0.0054	0.00374	8.85664e-05	-0.00102	-0.006	-0.00474	-0.00538	-0.00291	0.00175	-0.0013	-0.00337	-0.0033	-0.00182	0.0039	-0.00179	-0.00205	0.0046	0.00314	-0.000529096	0.00155	0.0227	-0.00364	-0.00401	-0.000921309	0.00118	0.00156	-0.00262	-0.000913454	-0.000820961	-0.000444728	-0.00428
507.506	0.000899362	0.000155967	-8.22021e-06			4.86358	-0.00143	0.00175	-0.00139	0.00176	0.000640897	-0.00578	-0.000663395	-0.00119	-0.00204	-0.00522	0.00107	0.000556368	-0.00232	0.000659399	-0.00146	-0.00101	-0.00090246	-0.00478	-0.00217	-0.00637	0.00266	0.000401196	1.62237e-05	-0.00436	-0.00028138	0.00689	0.00269	-0.00432	0.00246	0.01095	0.000105283	0.000243013	0.01772	0.000970834	-0.00516	-0.00108	-0.0043	0.00287	-0.00571	-0.00073462	0.00871	0.00122	-0.00583
508.383	0.000848408	0.000148691	-4.0824e-06			4.96195	-0.000355274	0.00419	-0.00224	0.000156256	0.000297307	-0.00483	1.37421e-05	0.000264746	-0.000934293	-0.00718	0.0029	0.00187	-0.00337	0.00117	-0.00304	-0.00017458	-0.000121547	-0.00351	-1.82924e-05	-0.00447	0.00426	0.00138	0.00096842	-0.00486	0.000601216	0.00588	0.000432156	0.00279	0.0019	0.00712	-0.00352	0.00279	0.01671	0.000365925	0.000765782	-0.000131673	0.000321972	0.00356	0.000566013	-0.000368045	-0.00121	0.00223	-0.00559
509.264	0.000805846	0.000157628	-1.65166e-05			5.0623	0.00123	0.00154	-0.00259	-0.00158	0.00107	-0.00316	0.000163543	-7.52325e-05	0.00106	-0.00398	0.00155	0.000754107	-0.00322	0.00342	-0.00251	-0.000737147	-0.00297	-0.00245	-0.0016	-0.000486858	-0.000592803	0.00287	-0.00417	-0.00561	-0.000622221	0.0052	0.000260747	-0.00546	-0.000380785	0.0088	-0.00233	-0.00308	0.01909	-0.00218	-0.00416	-0.000909993	-0.00305	-0.000911361	-0.01042	0.00432	-0.00403	-0.00297	-0.00685
510.148	0.000800328	0.000133097	1.68185e-05			5.16468	-0.00128	0.00285	-0.00288	-0.00161	0.00147	-0.00394	0.000993676	-0.000563739	0.000347741	-0.00408	0.000269334	-0.00207	-0.00398	0.000902167	0.00197	-0.000933826	-0.00664	-0.00352	0.00341	-0.00174	-0.000641078	-0.000789303	-0.00355	-0.00144	-0.00163	0.00767	0.00293	-0.00262	-0.00129	0.00535	-0.00807	0.00129	0.01386	-0.00462	-0.00369	0.00422	0.00325	-0.00205	-0.00369	-0.00157	0.00689	-0.00111	0.000361741
511.037	0.000780895	0.000136774	3.53722e-06			5.26913	-0.00178	0.00357	-0.00209	0.00197	0.000337233	-0.00491	0.0043	0.00121	-0.00183	-0.00614	0.00507	-4.52103e-05	-0.0042	-0.000749598	0.00274	0.00243	-0.00398	-0.00546	0.00263	-0.00187	-0.00167	-0.000927246	0.00106	-0.00675	-0.00232	0.00744	0.00415	-0.0024	0.00365	0.00408	-0.0021	0.00112	0.02281	-0.00273	0.000580625	-0.000166863	-0.000681229	0.00326	-0.00368	0.000530776	0.00527	-0.00095106	-0.00667
511.932	0.000789389	0.000131575	1.05375e-05			5.3757	0.000715252	0.00347	0.00075804	0.00151	-6.87067e-05	-0.00502	0.00325	0.00137	-0.00313	-0.00604	0.00355	0.00212	-0.0028	-0.00109	0.00133	0.00337	-0.00792	-0.0055	-0.0017	-0.000732579	0.000959578	-0.00232	0.0021	-0.00434	-0.00162	0.00685	0.00786	-0.00796	-0.000686469	0.00664	0.00231	-0.00405	0.01766	0.00268	-0.00139	-0.00502	-0.00318	0.00494	-0.00139	0.00141	-0.00143	-0.00122	-0.01118
512.83	0.000759122	0.000140149	2.71731e-05			5.48442	0.000662352	0.00434	-0.00125	0.000618367	0.00149	-0.00164	8.97346e-05	0.00105	-0.000868143	-0.0064	-0.000423923	0.000547259	-0.00145	-6.05986e-05	-0.00062629	0.00236	-0.00315	-0.00697	-0.00455	-0.000696039	0.00565	-0.00184	0.000195978	-0.00241	0.000215925	0.00504	0.00272	-0.00526	0.0011	0.00135	-0.00391	0.00309	0.02144	-0.00155	-0.00806	0.00477	-0.000603375	0.00462	-0.00502	0.00226	0.00975	0.000788614	-0.00934
513.733	0.000719238	0.00012936	3.96461e-05			5.59534	-0.000747505	0.00366	-0.00144	0.000681679	-0.000113448	-0.00335	0.00164	0.000911403	-0.000789385	-0.00583	0.00162	0.00225	0.000766174	-0.00105	-0.00156	0.000706498	-0.00652	-0.00438	-0.0014	-0.00204	0.000555087	-0.000319665	-0.000848416	-0.00171	-0.000915454	0.00127	0.00115	-0.00103	0.000117502	0.00364	-0.000945858	0.00185	0.02729	-0.00364	-0.00278	-0.00042501	0.00105	0.000682051	-0.00138	-0.000341966	0.0063	-0.000140951	-0.00318
514.641	0.000707712	0.000129555	-9.37001e-06			5.7085	-0.00151	0.000541951	-0.00137	0.00193	-0.00229	-0.00449	0.0027	0.00159	-0.00205	-0.00726	0.00173	0.00448	-0.000576371	-0.00193	0.000299539	-0.000269739	-0.00354	-0.00355	-0.000242021	-0.000209122	0.00467	-0.005	-0.00212	-0.000970999	-0.00103	0.00272	0.000598727	0.000708655	0.000928655	0.00595	-0.00487	0.00139	0.01856	-0.0014	-0.00212	0.00296	-0.00202	0.00437	-0.00362	0.000429264	0.00218	0.00142	-0.00318
515.554	0.000757166	0.000137267	1.68004e-05			5.82395	-0.000708353	0.00209	-0.000909071	0.000596683	-0.000471983	-0.00386	0.00292	0.00108	-0.000692372	-0.00622	-0.000223564	0.00136	-0.00132	0.00144	0.000875936	-0.00222	-0.00631	-0.00102	-0.00214	-0.00638	0.00256	-0.00111	-0.000998131	-0.0066	-0.00352	0.00933	0.00411	-0.00359	-0.000136131	0.00374	0.000237256	0.00168	0.02167	-0.00494	-0.000541976	0.00189	-0.000743	0.000718907	-0.00282	5.12024e-05	0.00216	-0.00186	-0.00444
516.471	0.000692412	0.000137964	8.753e-06			5.94173	0.000986588	0.00255	0.000105076	-5.6524e-05	0.000514685	-0.00478	0.000912208	0.00195	0.0016	-0.00308	-0.00193	0.0004054	0.00296	0.000343164	-0.00388	0.00166	-0.00259	-0.00608	-0.00376	0.000712351	0.00326	-0.00175	-0.00060002	-0.000548995	8.69846e-05	0.00184	5.88739e-05	-0.000755429	0.00407	0.00739	-0.00579	-0.000414204	0.02732	-0.00138	-0.00193	-0.00213	-0.00144	0.00285	-0.000102444	-0.000803795	0.000125255	-0.00213	-0.0063
517.393	0.000691508	0.000135769	7.69438e-06			6.0619	-0.00132	0.00269	-0.00131	-0.00032069	0.000640463	-0.00295	0.000344538	0.000610964	0.000408055	-0.00318	0.0022	-0.00253	-0.0035	0.003	0.00255	-0.00141	-0.00619	-0.00657	-0.00396	-0.00311	0.00646	-0.00422	-0.00163	-0.00315	-0.000347006	0.00537	-0.000809597	-0.00554	-0.00321	0.01108	-0.00387	0.000947774	0.02461	0.000178427	-0.00521	0.00139	-0.00106	0.00313	-0.00425	-0.000517594	-0.000727856	-8.10035e-05	-0.0024
518.318	0.000686471	0.000140001	4.57122e-05			6.1845	-0.0016	0.00114	-0.00126	-0.000143837	0.00251	-0.00379	0.00115	-0.000261183	0.000152855	-0.00618	0.000395183	0.0026	-0.00377	0.00344	-0.00351	0.00068872	-0.0033	-0.00363	-0.00878	-0.00045599	0.00233	-0.00137	-0.00225	-0.00383	-0.00205	0.00703	0.00207	0.000612389	0.00638	0.00769	0.00185	-0.00294	0.01724	0.00135	0.0028	-0.0065	-0.00194	0.00307	-0.0053	0.000175812	0.00302	-0.00018179	-0.00709
519.25	0.000604604	0.000123286	2.80126e-05			6.30957	0.000179017	-0.000393359	-0.0011	0.000572829	0.000299043	-0.00275	0.0037	0.000676879	-0.00094735	-0.00813	0.0016	0.00174	-0.00123	0.00324	-0.00269	-0.000360138	-0.00963	-0.00122	-0.00157	-0.00211	2.29963e-05	0.0027	-0.00111	-0.0031	-0.0039	0.00245	0.00393	-0.00185	-0.00228	0.00703	0.00216	0.000488183	0.01764	-0.00245	-0.00284	-0.00483	-0.000910086	0.00187	-0.00562	0.0037	0.00814	-0.00273	-0.00605
520.187	0.000671004	0.000118365	3.30351e-05			6.43718	-0.00243	0.00475	-0.00302	-0.000268539	0.00125	-0.00285	0.00287	0.000806511	-0.00164	-0.0088	0.00157	-0.00132	-0.00471	-0.00196	0.00265	0.00041069	-0.0022	-0.0065	-0.00798	-0.00416	0.00228	0.00167	-0.00129	-0.00504	-0.00561	0.00921	-0.00183	-0.00371	-0.00306	0.00394	-0.00428	-0.00185	0.01865	-0.000847732	-0.00197	-0.00283	-0.00164	0.00232	-0.00204	0.000466141	0.00152	-0.00265	-0.0038
521.127	0.000704865	0.000134032	3.19732e-05			6.56737	-0.000530473	0.00527	0.000803993	-0.00177	0.00196	-0.00159	0.000284649	-0.000825167	-0.0014	-0.00723	0.000683197	0.00199	-0.00385	0.00359	-0.000631074	0.00133	-0.00435	-0.00638	-0.00382	-0.000277344	0.00317	-0.00566	-0.00462	0.000566251	0.00179	0.000766484	0.00206	-0.00417	0.00314	0.00293	0.00391	-0.00099014	0.01784	0.000121989	0.00112	-0.00289	-0.00406	0.000171388	-0.004	0.0027	-0.00171	-0.00107	-0.00522
522.074	0.000639796	0.000115649	5.57684e-05			6.70019	7.04741e-05	0.00339	-0.00175	-0.00424	-0.000147768	-0.00437	-0.00117	8.28493e-05	0.00033559	-0.00644	-0.00161	-5.04224e-05	-0.00256	-0.00298	0.000966078	0.00259	-0.00219	-0.00718	-0.00806	0.000553197	-0.000798118	0.000162923	-0.00272	-0.00342	-0.000740099	0.00484	0.000326715	-0.00277	-0.000620357	0.00559	-0.00406	0.00245	0.01949	-0.00343	-0.00386	0.000438354	-0.00148	0.000341097	-0.00368	-0.0011	0.00213	-0.000936262	-0.00326
523.024	0.000584364	0.000120318	4.14401e-05			6.83569	0.00148	0.00446	-0.00154	-0.00016947	-3.35247e-05	-0.00431	0.000650799	-0.000118237	0.00065053	-0.00822	0.00103	0.00212	-0.00317	-0.00443	-0.00138	0.000805778	0.000594648	-0.00574	-0.00714	-0.00402	0.00259	-0.00191	-0.0029	0.00159	0.00367	0.00398	-0.00371	-0.00463	0.0018	0.00889	0.00322	0.00213	0.01739	-0.00172	-0.0018	0.00358	0.00345	5.28566e-05	-0.000772801	0.00121	0.00218	-0.000618224	-0.00644
523.98	0.00062609	0.000135793	3.01196e-05			6.97394	-0.00328	0.0025	-0.00321	-0.00145	0.000944782	-0.00382	0.00391	0.000870229	-0.00169	-0.00975	9.43867e-05	0.00193	-0.00232	0.000284142	0.000952644	-0.000820246	-0.00382	-0.00469	-0.000139483	-0.00213	0.00347	-0.00081976	-0.00208	-0.00235	-0.00107	0.00341	-0.00122	-1.08265e-05	0.00095249	0.00798	-0.00207	0.00348	0.01781	-0.00204	-0.00297	0.00339	0.000110142	0.00116	-0.00311	-0.00185	-0.000896243	-0.000562993	-0.00853
524.941	0.000668379	0.00015296	3.16558e-05			7.11498	-0.00147	0.00241	-0.00417	-0.000782932	0.00233	-0.00376	0.000124035	-0.00132	0.00151	-0.00348	-0.0012	0.000139779	0.000576681	-0.00329	0.0015	-0.00149	-0.000166729	-0.00746	-0.00779	-0.00584	0.00211	4.13491e-05	-0.00228	-0.00347	-0.003	0.00648	-1.0175e-05	-0.000379274	-0.00228	0.0084	-0.00344	0.000389264	0.01294	0.000825646	-0.00274	-0.000756828	-0.00144	0.0023	-0.00215	-0.00147	0.00463	-0.00183	-0.00326
525.907	0.000533961	0.000106175	7.22943e-05			7.25888	0.000275813	0.00447	-0.000986109	0.000129338	-0.00106	-0.0039	0.000669011	-1.18192e-05	-0.000760671	-0.00817	-0.0046	0.00115	-0.000383331	0.00344	0.00304	-0.000635797	-0.00315	-0.00746	-0.00104	-0.00394	0.000141102	-0.00291	0.0025	-0.00296	0.00323	0.00552	0.00159	-0.00182	0.00222	0.00774	-0.0029	0.0038	0.01996	-0.000638479	-0.00452	-0.00131	-0.00248	0.00242	-0.00318	0.00027478	0.00197	-0.000989799	-0.00411
526.879	0.000506827	9.23152e-05	3.32154e-05			7.40569	-0.00429	0.00255	-0.0034	0.00257	1.81573e-05	-0.0043	0.0031	0.00158	0.00132	-0.00606	0.00204	0.000948724	-0.00253	-0.00207	0.00186	-0.000702346	-0.00489	-0.00699	-0.00373	-0.00617	0.00201	-0.00315	0.000170365	-0.0021	-0.000108453	0.00748	-0.00126	-0.00245	-0.00051512	0.00693	-0.00219	0.000723676	0.01798	0.00179	-0.00232	-0.000433704	-0.00317	0.00198	-0.00154	-0.000832078	0.00132	0.00183	-0.00693
527.854	0.00060087	0.000129899	6.42272e-05			7.55546	-0.00121	0.00283	-0.00242	-0.00448	0.00117	-0.00436	0.00194	-0.00239	0.000468361	-0.00811	0.000579551	0.00126	-0.000645086	0.00105	-0.000181159	0.000938406	-0.00595	-0.00405	-0.00733	-0.00523	0.0024	0.000982658	-0.00263	-0.00121	0.000112168	0.00934	0.00154	-0.0024	0.000458197	0.00514	-0.00344	-6.2042e-06	0.01551	-0.00217	-0.00151	-0.00255	-0.00172	0.000874532	-0.00155	-0.0048	-2.4093e-06	-0.00188	-0.00626
528.836	0.000575186	0.000123233	7.34768e-05			7.70826	-0.00154	0.00223	-0.000181583	0.00164	-0.000349396	-0.00622	0.000907007	0.0018	0.00177	-0.00533	-0.000310911	-0.00144	-0.00369	-0.000958034	-0.00104	0.00181	-0.00316	-0.00678	-0.00605	-0.00514	0.00241	-2.8137e-05	-0.0023	-0.00684	-0.00171	0.0075	0.00344	-0.00479	-0.00312	0.00531	-0.00715	0.000214799	0.01666	-0.00128	0.00136	-0.00143	-0.00451	-5.09395e-05	-0.00422	-0.00245	0.00696	-0.00239	-0.00483
529.822	0.000543946	0.000102831	6.75861e-05			7.86416	0.000170768	0.0021	-0.00406	-0.00186	0.00149	-0.00379	0.00187	-0.00253	0.000511742	-0.00399	-0.000858424	-0.00237	-0.00295	0.00285	0.00266	-0.00146	-0.00383	-0.00279	-0.00163	-0.00743	0.00178	0.000194179	-0.000494353	-0.00355	-0.00272	0.00442	0.00151	0.000834811	0.00132	0.00156	-0.00731	0.0008767	0.025	-0.00254	-0.00419	0.000279968	-0.00231	-0.000564205	-0.00593	0.00119	0.00592	0.000147852	-0.00515
530.814	0.000559494	0.000112866	5.33607e-05			8.0232	0.00151	0.00407	-0.00244	0.0035	-0.00295	-0.00247	0.00146	-0.000460689	-0.00285	-0.00607	0.00247	0.00286	-0.00149	-0.0015	-0.00101	-0.000335363	-0.00244	-0.00368	-0.00517	-0.00691	0.00377	0.000821869	-0.00148	-0.00278	-0.00074967	0.00572	-0.000118765	-0.00173	0.00363	0.00964	-0.00466	-0.00101	0.01845	-0.00031892	-0.00355	0.00147	-0.00216	0.00325	-0.00516	0.00341	0.000790327	0.00118	-0.00333
531.812	0.000539674	0.000121117	7.09424e-05			8.18547	0.000340044	0.00134	-0.00466	-7.04235e-05	-0.00121	-0.00416	0.00129	-0.0028	0.00181	-0.0069	0.000959753	-0.000387605	-0.00442	-0.00244	0.00093011	-0.000323629	-0.00385	-0.00204	0.00274	-0.00651	-0.000824225	0.00185	-0.00172	-0.0033	-0.00193	0.00543	-0.00242	-0.000856373	-0.000471207	0.00773	-0.0048	0.00163	0.01692	-0.00134	-0.000758143	-0.00343	-0.00396	0.00341	-0.00321	-0.000708954	0.00132	-0.0017	-0.000426563
532.814	0.000432047	8.77981e-05	7.73038e-05			8.35101	-0.00437	0.00319	0.000802692	0.000535093	0.00272	-0.00426	0.00553	-0.00111	0.00102	-0.00706	0.00299	0.00105	0.00344	0.00194	0.000272631	-0.00164	-0.00036967	-0.00383	-0.00182	8.14639e-05	0.00243	-0.000589645	-0.00585	-0.00209	-0.00163	0.00821	0.00057444	-0.00204	2.76182e-05	0.00992	-0.0012	-0.000229492	0.01339	-0.000377162	0.000119342	-0.00646	-0.00297	0.00282	-0.00193	-0.00107	0.00304	-0.00222	0.00171
533.822	0.000534447	0.000124991	5.10415e-05			8.51991	-0.000353101	-2.05571e-05	0.000589795	0.0021	-0.000561554	-0.00568	0.00288	0.000388861	-0.00141	-0.00766	0.00186	0.000411475	-0.00496	-2.368e-05	-0.000904294	-0.00189	-0.00825	-0.00369	0.000708573	0.000750071	-0.00132	-0.00159	-0.00171	-0.00108	0.000162096	0.0038	0.00074139	-0.003	-0.000725619	0.00926	-0.00135	-0.000441592	0.01542	-0.00318	-0.00176	-0.00113	-0.000502055	0.000840724	-0.00622	0.00165	0.0022	-0.00136	-0.00411
534.836	0.000535131	0.000117645	8.05371e-05			8.69221	-0.00262	0.00139	-0.00482	-0.00224	0.00342	-0.00231	0.000671613	-0.0012	-0.000714992	-0.00401	0.0016	0.00162	-0.00498	-0.0023	-0.00195	0.000717771	-0.00261	-0.0052	-0.00163	-0.0051	0.00347	0.000638037	-0.002	-0.0013	-4.02568e-05	0.00257	0.00207	0.00213	0.000998855	0.00493	-0.00256	0.00317	0.02184	-0.00259	-0.00508	0.000773162	-0.000534666	0.0026	-0.00617	0.000740667	-0.00238	0.000646834	-0.00198
535.854	0.000482126	0.00011478	4.53697e-05			8.86801	-0.000788836	0.00358	-0.000325853	-7.95452e-05	-0.00248	-0.00331	0.000338897	-0.000540692	-0.000349303	-0.00588	-0.000157957	0.00304	-0.000251209	0.00251	-0.00414	-0.00241	0.00040725	-0.00209	0.000946113	-0.00477	0.00298	-2.42281e-05	-0.00274	-0.00263	-0.000969423	0.00442	0.00211	-0.00025932	0.000879682	0.00917	-0.000160957	-0.0014	0.02483	-0.00137	-0.00367	-0.000930884	-0.00286	0.00578	-0.00303	0.000675629	0.000720094	0.00329	-0.00154
536.879	0.000462994	9.86102e-05	6.84501e-05			9.04736	0.00102	0.00137	-0.00205	-0.00048544	-0.00237	-0.0052	0.00151	0.00157	-0.00158	-0.00487	-0.00124	0.00258	-0.00384	0.000962838	-0.00181	-0.000714091	-0.00413	-0.00342	-0.00358	-0.00498	0.00454	-0.000120658	-0.00309	-0.00358	0.00112	0.00929	0.00241	-0.00294	0.000226901	0.00898	0.00067023	-0.00123	0.02395	-0.00201	-0.00438	0.00169	-0.000621641	0.00472	-0.00338	0.00441	0.00495	0.000731387	-0.00357
537.908	0.000475097	0.000126533	4.73778e-05			9.23033	0.000710916	0.00293	-0.00251	0.00117	0.00067819	-0.00407	-0.000921837	-0.00311	-0.000755885	-0.00656	-5.54381e-05	0.000816966	-0.000142151	-0.00107	-0.00315	-0.0011	-0.0039	-0.00557	-0.0056	-7.1406e-05	0.00403	-0.000847173	-0.00494	-0.00155	-0.000550031	0.00963	0.00058962	-0.00415	-0.000115714	0.00411	0.00030453	0.00195	0.02286	-0.00341	-0.00452	0.00158	0.00197	0.000265149	-0.00193	0.00239	0.00294	-0.00112	-0.00512
538.943	0.000523322	0.000107183	7.97411e-05			9.41701	-6.11157e-05	0.00121	0.000808761	-0.000371108	0.00164	-0.00299	-0.000950127	-0.00327	-0.00129	-0.00435	0.00218	0.000844708	-0.000571152	0.00235	-0.00292	-0.00164	-0.000654468	-0.00447	-0.00318	-0.00145	0.00074459	0.000235851	-0.000628289	-0.00347	-0.00209	0.00919	0.000162644	-0.00316	-0.000441643	0.00211	3.14645e-05	0.00142	0.0227	-0.00561	-0.00328	-0.000390669	0.000552784	-0.000502894	0.000617624	0.000170169	0.00118	-0.00213	-0.00495
539.984	0.00041665	0.000101038	6.57569e-05			9.60746	0.00531	0.000893582	-0.00151	-0.0018	0.00254	-0.00332	0.00512	-0.00308	0.000671345	-0.00533	0.00119	0.000683868	-0.000869138	-7.27608e-05	-0.000801599	0.00227	-0.0055	-0.00486	-0.00488	-0.000167846	0.00235	0.0015	-0.00372	-0.0027	-0.00153	0.00712	0.00014441	-0.00278	0.00179	0.00702	-0.000535184	-0.000610302	0.02097	-0.00225	-0.000789903	-0.00401	-0.00123	0.00124	0.000354736	-0.0007381	0.00632	-0.00326	-0.00492
541.031	0.000404152	9.24254e-05	9.10065e-05			9.80177	-0.000134094	0.00252	-0.00236	0.000999835	0.00189	-0.00611	0.0025	-0.0019	-0.000337568	-0.00589	0.000866143	-0.00114	-0.00371	-0.00183	0.00134	0.00212	-0.00802	-0.00571	-0.0054	-0.00292	0.00118	0.00249	-0.00499	-0.00461	-0.00269	0.01042	0.00297	-0.00595	0.00105	0.00895	0.00343	-0.000719477	0.01827	-0.00108	0.00142	-0.00344	-0.00192	0.00136	-0.000858953	-0.0022	0.00247	-0.0022	-0.00431
542.084	0.000464512	9.52167e-05	6.60029e-05			10	0.00222	0.00195	-0.000565395	-0.00159	0.00127	-0.00501	0.00281	-0.00254	0.000903705	-0.00687	-0.00167	-0.00102	-0.00286	-0.000438217	-0.00218	0.00128	-0.00674	-0.00421	-0.0051	-0.00434	8.24874e-05	0.00463	-0.00465	-0.00449	-0.00444	0.0103	0.00364	-0.00624	-0.0014	0.00914	0.00178	-0.00199	0.02151	-0.00338	0.00175	-0.0023	-0.000919226	0.00152	-0.00296	0.000332935	-0.00288	-0.000207425	-0.00562
543.143	0.000471875	0.00010271	8.04229e-05			10.2022	-0.000214036	0.00204	0.000387642	0.000137588	5.5631e-06	-0.00589	0.0019	-0.000818641	0.000534298	-0.00631	-0.0026	-0.00232	-0.00365	0.000246816	-0.00162	-0.0012	-0.00664	-0.00334	-0.00445	-0.00498	-0.000456269	0.000118639	-0.00352	-0.00305	-4.15598e-05	0.00614	0.00119	-0.00615	0.00236	0.013	-0.000488225	-0.00352	0.02259	-0.00139	-0.00143	-0.0022	7.135e-07	0.00237	-0.00511	0.00221	0.00317	-0.000787873	-0.00809
544.207	0.000404521	8.86745e-05	7.96371e-05			10.4086	0.000484092	0.00394	-0.000768088	-0.00397	-2.1798e-05	-0.00334	0.00216	-0.003	0.00102	-0.00417	-0.00288	0.00052427	0.000490362	-0.000126191	-0.0026	-0.00185	-0.00808	-0.00262	-0.00367	-0.007	-0.00213	0.00101	-0.000961133	-0.00262	-0.00118	0.00692	0.00304	-0.00473	0.00267	0.01263	-5.84372e-05	-0.00246	0.01957	-0.000773764	-0.000971372	-0.00276	0.000478174	0.000213062	-0.00228	0.00141	0.00641	-0.00206	-0.00694
545.277	0.000418239	7.93744e-05	6.38974e-05			10.6191	-0.000311811	0.0015	-0.00169	-0.00266	0.00131	-0.00392	0.00266	-0.00293	0.000712971	-0.00477	-0.000646556	-0.00113	-3.96363e-05	0.00208	0.00201	-0.00135	-0.00532	-0.00416	-0.00337	-0.00776	-0.000328906	0.00213	-0.00207	-0.00352	-0.00336	0.00911	0.000355356	-0.00175	0.000648176	0.00703	-0.00245	0.00118	0.01685	-0.00133	0.000188805	0.000110235	0.00128	4.11319e-05	-0.00351	0.000696876	0.00498	-0.000860538	-0.0059
546.354	0.000449544	9.29923e-05	8.42499e-05			10.8338	-0.00123	0.00597	-0.000126843	-0.00157	-0.0017	-0.00357	0.00551	-0.00177	-0.00165	-0.0069	0.00243	-0.000387605	-0.003	-0.000931049	0.00283	-8.68262e-05	-0.00185	-0.00552	-0.00109	-0.00687	0.00161	0.00179	-0.00122	-0.0067	-0.003	0.00987	-0.00205	-0.00352	0.000261191	0.0094	-0.00471	0.00030638	0.01927	0.000869858	-0.00199	-1.22225e-05	-0.000515969	0.000393603	-0.00349	0.000663922	0.00603	-0.00186	-0.00775
547.436	0.000378435	8.69942e-05	8.35825e-05			11.0529	-0.00213	0.00682	-0.00135	-0.00156	-0.000926552	-0.0031	0.00216	-0.00244	-0.00161	-0.00611	0.00247	1.6958e-06	-0.00397	-0.00356	-0.000274582	0.000191957	-0.00373	-0.00389	-0.00155	-0.00683	0.000855565	0.00118	-0.000379584	-0.00719	-0.00295	0.00903	-0.0013	-0.00409	-0.00278	0.00555	-0.00385	0.00112	0.02144	0.000518207	0.000299487	-0.000539791	-0.00271	-0.000594211	-0.00103	0.00133	0.00608	-0.0021	-0.01121
548.523	0.000400119	7.86586e-05	4.07219e-05			11.2765	-0.000472645	0.00229	-0.00318	-0.000656777	-0.000406773	-0.00299	0.00193	-0.00104	-0.00135	-0.00482	0.00135	0.000401061	-0.00464	-0.000577354	0.00116	-0.000362311	-0.00767	-0.00405	-0.00259	-0.00742	-0.000710673	-0.000533548	0.00106	-0.00507	-0.000711388	0.00579	0.000697165	-0.00367	-0.00422	0.00465	-0.00105	0.00149	0.0188	0.000888495	-0.000175128	0.00151	-0.00235	0.00162	-0.00436	0.000735031	0.00701	-0.00157	-0.00929
549.617	0.000430809	9.1315e-05	7.68281e-05			11.5046	-0.00188	0.00256	-0.00341	-0.000455441	-0.00215	-0.00249	0.00227	0.00174	-0.00214	-0.00782	-0.00187	8.46378e-05	-0.00285	-0.000829653	0.00133	-0.00149	-0.00364	-0.00423	-0.000724625	-0.00739	0.00149	-0.00327	0.00133	-0.00347	-0.00074358	0.0047	0.000623447	-0.00209	-0.00125	0.00738	0.000498047	-0.00113	0.0176	0.0033	-0.00196	0.00257	-0.00291	0.00515	-0.00845	0.00143	0.00916	-0.00086576	-0.00804
550.717	0.000393925	7.41243e-05	8.70217e-05			11.7372	-0.00175	0.00396	-0.00178	0.00167	0.000669084	-0.00311	0.00153	-0.0005333	-0.0014	-0.00644	-0.000541313	0.000346387	-0.00572	-0.000640415	0.0016	-0.000417516	-0.00437	-0.00502	-0.00308	-0.00385	0.000201445	-0.00199	-0.00179	-0.00263	0.001	0.00404	-0.00177	0.000735537	0.00264	0.00609	-0.00187	-0.00237	0.02244	0.00156	-0.000946562	0.000192722	7.67083e-05	0.00239	-0.0061	0.0013	0.00912	-0.00133	-0.00843
551.824	0.000373886	7.28897e-05	6.89086e-05			11.9746	-0.00155	0.0016	2.34409e-05	-0.000374151	0.00234	-0.00401	-0.000564236	-0.00146	-0.00109	-0.00609	0.000436836	0.000623158	-0.00486	0.000470293	0.00153	-0.000597959	-0.00498	-0.00346	-0.00725	-0.00214	0.000924476	-0.000519199	-0.00289	-0.00291	0.00196	0.00407	-0.000999779	0.00039853	0.00655	0.00717	-0.00339	-0.00291	0.02551	-7.56048e-05	-0.00271	0.00218	0.00137	0.000242145	-0.00328	0.00395	0.00366	-0.000727836	-0.00493
552.937	0.000418646	7.12529e-05	8.31721e-05			12.2168	0.00123	0.0012	-0.00145	0.000823014	0.000929615	-0.00411	-0.00268	0.000821249	-0.000521891	-0.00387	-0.00163	0.00376	-0.000331607	0.00218	-0.00112	0.000475334	-0.00413	-0.00283	-0.00684	-0.00392	0.00282	-0.00231	-0.000613502	-0.00442	0.000951933	0.00327	0.00231	-0.0015	0.0048	0.00933	-0.0014	-0.00113	0.02127	0.00174	-0.00269	0.00115	-0.000981901	0.00386	-0.00507	0.0058	0.000624697	-0.000445598	-0.00815
554.055	0.000378626	7.63209e-05	9.84718e-05			12.4639	0.000952789	0.00079779	-0.00362	0.000604923	0.0018	-0.00336	-0.00050336	0.000212659	0.000159367	-0.00341	-0.00115	0.00304	-0.00313	0.00353	0.000443602	0.00104	-0.00331	-0.00455	-0.00381	-0.00602	0.0023	-0.00189	0.00138	-0.00554	-0.000474374	0.00406	0.00531	-0.00443	0.000407869	0.01065	-0.000591715	-0.000200815	0.02026	0.000564619	-0.00154	-0.00343	-0.00367	0.00445	-0.00785	0.00366	-0.00122	0.00126	-0.01036
555.18	0.000358791	5.79234e-05	4.85667e-05			12.7159	0.000426826	0.00262	-0.000277613	0.00168	0.000673854	-0.00254	-0.00158	0.000511639	-0.000142462	-0.002	-0.000932842	0.00262	-0.00467	0.00148	0.002	0.000706931	-0.00237	-0.00618	-0.000605881	-0.00462	0.00375	-0.00302	0.000382166	-0.00497	-0.000271384	0.00341	0.00599	-0.0037	-0.000773909	0.00912	-0.0025	-0.000347264	0.01778	0.00113	-0.00167	-0.000332859	-0.0039	0.00515	-0.00893	0.0029	-0.0035	8.18568e-05	-0.00761
556.312	0.000409282	6.2601e-05	9.83303e-05			12.9731	-0.000228809	0.00474	-0.00153	0.00354	-0.000313322	-0.00264	-0.00208	0.000664304	0.000475303	-0.00136	0.0011	0.00185	-0.00589	0.00204	0.00325	-6.9017e-05	-0.00262	-0.00341	0.00033466	-0.00413	0.00341	-0.00233	-0.00129	-0.00399	0.000705723	0.00605	0.00259	-0.00347	4.80282e-05	0.0079	-0.00199	-0.00189	0.01468	0.00164	-0.000526322	0.00252	-0.00359	0.00256	-0.00674	0.00326	-0.000839672	-0.00147	-0.00849
557.449	0.000366599	5.23943e-05	8.71561e-05			13.2355	-0.000844966	0.00334	-0.00168	0.00101	-0.000694641	-0.00506	0.00235	0.000388861	0.00208	-0.0035	0.00155	-0.000667631	-0.00492	0.00305	0.0027	-0.00112	-0.00675	-0.000561906	-0.00405	-0.0036	0.000325578	-0.000296631	-0.00357	-0.00431	0.000439418	0.00869	-0.00119	-0.00207	0.0011	0.00821	-0.00231	-0.00229	0.01699	-0.000760277	-0.000318092	-0.00233	-0.000524665	-0.00157	-0.000920314	-0.00186	-5.88716e-05	-0.000102723	-0.00456
558.594	0.000426486	5.47319e-05	0.000103673			13.5031	-0.00305	0.00377	-0.00048191	0.000184908	0.000715913	-0.00548	0.00519	0.000615734	0.00152	-0.00519	0.000891281	-5.43316e-05	-0.000292927	0.00123	0.000738087	-0.000917723	-0.00605	-0.00426	-0.00602	-0.00144	4.29724e-05	0.00113	-0.00232	-0.00237	-0.000727483	0.00688	-0.00227	0.00208	0.00153	0.00753	-0.00235	9.4976e-05	0.02053	-0.0028	-0.0031	-0.00152	-0.000810001	-0.000238617	0.00136	-0.000709824	0.00397	-0.00397	-0.000797538
559.746	0.000344563	4.20464e-05	0.000105432			13.7762	-0.00271	0.00243	-0.00177	-1.65656e-05	0.00219	-0.00414	0.00148	-0.000356795	-0.000516238	-0.00507	-0.000560881	0.000494772	-0.00307	0.00113	-0.000987425	0.00045234	-0.00349	-0.00644	-0.00655	0.000483359	0.00119	0.000489701	-0.00167	-0.00132	-0.002	0.00273	-0.000871386	-0.00102	0.00121	0.00369	6.31646e-05	0.000711102	0.02365	-0.00358	-0.00215	-0.000442399	-0.000978854	0.00141	-0.000908563	0.00334	0.000431237	-0.00268	-0.00361
560.902	0.000394298	4.14901e-05	8.44387e-05			14.0549	-0.000185359	0.000796056	-0.0011	0.00069252	0.00207	-0.00432	2.98102e-05	-0.000620274	-0.00155	-0.0055	0.0017	0.00175	-0.0043	0.000632079	-0.00162	0.000379883	-0.00409	-0.00433	-0.00306	-0.00349	0.0011	0.00176	-0.00184	-0.00296	-0.00419	0.00373	0.00167	-0.00242	0.000941656	0.00486	-6.45182e-05	0.000959475	0.01983	-0.00217	-0.00198	-0.000389364	-0.000145234	0.00191	-0.00204	0.00151	0.00177	-0.000644754	-0.00403
562.066	0.000380007	3.96407e-05	0.000110034			14.3391	-7.15404e-05	0.00349	-0.00121	0.00316	-4.69891e-05	-0.00276	0.00212	-0.000650284	-0.002	-0.00437	0.0033	0.000404099	-0.00217	0.000197332	0.00213	-0.00112	-0.00473	-0.00519	0.00172	-0.00818	0.00241	0.00092329	0.000514489	-0.0045	-0.00192	0.00536	0.00125	-0.0019	-0.000991498	0.00997	-0.000590846	-0.000802573	0.01719	0.00137	-0.00307	0.00118	-0.00237	0.00358	-0.00595	0.00258	0.00421	-4.5601e-06	-0.0027
563.238	0.00036202	3.17084e-05	8.77211e-05			14.6291	-0.00107	0.00515	-0.00193	0.00114	0.000336799	-0.00143	0.00301	-0.000559825	-0.000792866	-0.00285	0.00193	-0.000904315	-0.00166	-0.000194835	0.00315	-0.00114	-0.00108	-0.00595	-0.002	-0.00773	0.00385	-0.000516155	0.000677126	-0.00525	-2.98329e-05	0.0062	-3.05878e-05	-0.00349	-0.00192	0.01011	-0.00104	0.000228255	0.01832	-0.000191163	-0.00494	0.0021	-0.00183	0.00317	-0.00224	-6.30186e-05	0.00574	0.000655507	-0.00346
564.416	0.000394571	3.48875e-05	0.000100001			14.925	-0.00229	0.00558	-0.00247	0.000198799	0.00159	-0.00148	0.0039	-0.00081429	0.00181	-0.00572	0.00174	-0.000367175	2.9263e-06	-0.0029	0.00157	0.000135086	-0.00124	-0.00623	-0.00392	-0.00631	0.00134	0.00136	0.000388675	-0.00287	-0.00127	0.01052	-0.000110511	-0.00172	-0.00147	0.0108	-0.00204	0.00208	0.01759	-0.000695024	-0.00401	-0.00103	-0.000415105	0.00092784	-0.00145	-0.006	0.0088	-0.00186	-0.00143
565.6	0.000369409	2.27017e-05	0.000125942			15.2268	-0.00131	0.00436	-0.00257	0.000524683	0.00156	-0.00355	0.00404	-8.60919e-05	0.00152	-0.00599	0.000864409	-0.00252	-0.00243	0.00107	0.000247457	-0.000464903	-0.00485	-0.00432	-0.00249	-0.00254	0.00165	0.000989157	-0.000223564	-0.00273	-0.00212	0.00902	0.00118	-0.000701052	0.00134	0.00761	-0.00198	0.000830755	0.0207	-0.00274	-0.00295	-0.00242	-0.000791292	0.000343267	-0.00145	-0.00269	0.0067	-0.00181	-0.00412
566.791	0.000344981	2.37844e-05	7.27648e-05			15.5348	0.000346987	0.00189	-0.00286	0.000407115	-0.000736837	-0.00598	0.00266	-2.05054e-05	-0.000114658	-0.00651	-0.000522181	-0.000546293	-0.00317	0.00232	-0.00165	-0.00106	-0.00612	-0.00365	-0.00243	-0.00041556	0.00226	0.000334371	-0.00161	-0.00388	-0.00143	0.00645	0.000890073	-0.000415788	0.000281156	0.00915	0.00133	0.000861963	0.01817	-0.00283	-0.00485	-0.000482397	-0.00246	0.000832055	-0.00109	-0.00104	0.00753	-0.00171	-0.00499
567.99	0.000330849	1.48556e-05	7.38277e-05			15.8489	0.000844006	0.00261	-0.00371	0.000480436	-0.00123	-0.00459	0.00339	-6.91514e-05	-0.000761106	-0.00723	-0.00056262	0.00135	7.548e-07	0.00102	-0.00142	-0.00103	-0.00668	-0.00266	-0.00273	-0.00126	0.00204	-0.00154	0.000169063	-0.00192	-0.00212	0.00694	0.00223	-0.000333635	-0.000988016	0.00896	0.00050759	0.00125	0.01878	0.000354209	-0.00278	0.000236998	-0.00209	0.00265	-0.00282	-0.00116	0.00781	-0.00211	-0.00499
569.195	0.000380176	1.69481e-05	9.5347e-05			16.1695	-0.000871945	0.00294	-0.00194	0.00192	0.000161445	-0.00306	0.00429	0.000206582	-0.00138	-0.00444	0.000889114	0.00239	-0.000229482	0.000431247	-0.000388888	0.000867763	-0.00241	-0.00347	-0.00139	-0.00368	0.0022	0.00024106	-0.000293527	-0.00178	-0.00267	0.01018	0.00356	-0.00409	0.00156	0.0077	-0.000375631	-0.00124	0.01943	0.00183	-0.00146	0.000175357	-0.00218	0.00408	-0.00197	0.000137608	0.0048	0.000404791	-0.00575
570.406	0.000368522	6.4551e-06	8.90109e-05			16.4965	-0.00117	0.00314	1.2925e-06	0.00263	0.00138	-0.00359	0.00347	0.000794373	-0.00118	-0.00288	0.00128	0.00383	-0.0027	0.00124	0.00113	0.00273	-0.0045	-0.00489	-0.000523257	-0.00268	0.00069733	0.00107	-0.00199	-0.00421	-0.0019	0.00996	0.0059	-0.00413	0.00531	0.00475	-0.00102	-0.00263	0.01896	0.00246	-0.00189	-0.000129067	-0.00242	0.00415	-0.00227	0.00322	0.0028	0.00105	-0.00495
571.627	0.000375907	5.66806e-06	9.64966e-05			16.8301	0.000805861	0.00271	-0.00103	0.00178	-0.000897393	-0.00431	0.00177	0.000860694	-0.000944303	-0.00315	-0.000739644	0.00269	-0.00384	0.00328	-0.000441488	0.000234931	-0.00813	-0.00353	-0.00433	-0.00184	-0.000365851	0.000438943	-0.00118	-0.00318	-0.000332663	0.00545	0.00358	-0.00514	0.00403	0.00438	0.00211	-0.00223	0.0221	0.000683011	-0.00214	-0.00161	-0.00199	0.00165	-0.0067	0.00496	0.00438	0.000259848	-0.00869
572.852	0.000369559	2.74505e-06	8.29908e-05			17.1705	0.00282	0.00198	-0.00166	0.00171	-1.78892e-05	-0.00418	0.000936476	0.00168	-0.000364516	-0.00344	-0.00338	0.00114	-0.00304	0.00031539	-0.000747215	0.000774566	-0.00656	-0.00485	-0.0043	-0.00121	0.000510843	-0.00157	-0.000172294	-0.00336	0.0011	0.00674	0.00344	-0.00543	0.00202	0.00684	0.00129	-0.00159	0.02391	0.000686046	0.000443984	-0.000544139	-0.000862652	0.00237	-0.00541	0.00334	0.00171	0.0011	-0.00887
574.086	0.000388844	-2.09272e-06	0.000104286			17.5177	0.000934588	0.00397	-0.0019	0.00096257	0.00234	-0.00386	0.00404	0.00269	-0.000401463	-0.00655	-0.000557837	0.00174	-7.95969e-05	-0.00116	0.000729849	0.000498325	-0.00531	-0.00426	-0.00131	-0.00174	0.000463992	0.000182458	-0.000327861	-0.00165	0.000329639	0.00694	0.00286	-0.00105	0.000173507	0.01167	-0.00133	-0.000944438	0.01907	0.00055898	-0.00139	-0.000749867	-0.00039337	0.00211	-0.00298	0.000871148	0.0042	-8.49129e-05	-0.00472
575.326	0.000374895	-8.39592e-06	8.5941e-05			17.872	-0.000448734	0.0037	-0.00283	0.00176	-0.000285074	-0.00435	0.00182	0.00211	-0.0011	-0.00682	0.00157	0.000576753	-0.00228	0.00169	0.000741555	-0.000728012	-0.00502	-0.00304	-1.3546e-06	-0.00607	0.00216	0.000337409	0.00128	-0.00219	0.00147	0.00731	0.000809886	-0.00154	-0.000760422	0.01117	-0.00251	-0.000137383	0.01942	-0.00154	-0.00522	0.00121	-0.00109	0.00279	-0.00477	0.00328	0.00467	-0.000389954	-0.00307
576.574	0.000342429	-1.81263e-06	5.1801e-05			18.2335	-0.0003418	0.00341	-0.00234	0.000601887	-0.00153	-0.00244	0.0032	0.0013	0.0011	-0.00666	-0.000391321	-0.000265911	-0.00295	-0.000260448	0.000200143	-0.000166325	-0.00373	-0.00414	-0.00147	-0.00605	0.00279	0.000585128	0.00146	-0.00411	0.00027105	0.00633	0.00103	-0.000664078	0.00197	0.00913	-0.00484	-0.00056203	0.01826	-0.00176	-0.00302	0.000448333	-0.00323	0.00307	-0.00449	0.000315576	0.00149	0.000707974	-0.00108
577.83	0.00037757	-1.80352e-05	9.98681e-05			18.6022	-0.00219	0.00224	-0.00167	0.00189	0.00116	-0.00343	0.00382	0.00127	0.000467928	-0.00847	-0.00107	0.000669125	-0.00241	-5.88612e-05	0.00105	-0.000489684	-0.00491	-0.0045	0.000187523	-0.00399	0.00172	0.0023	0.00151	-0.00444	6.74448e-05	0.0068	0.00175	-0.000161557	0.00282	0.01049	-0.00149	-0.00158	0.01968	-0.00101	-0.00129	-0.00125	-0.000787811	0.00199	-0.0052	0.00186	0.0031	0.000700603	-0.00503
579.094	0.000396999	-1.94157e-05	9.22337e-05			18.9785	-0.00283	0.00244	-0.00185	0.00236	0.00114	-0.00435	0.000624346	0.000495155	0.000351213	-0.00808	-7.32469e-05	0.00136	-0.00324	-0.00104	0.00231	-0.000297552	-0.00413	-0.00446	-0.00134	-0.00464	0.00273	0.000310503	-0.000542618	-0.00221	-0.00209	0.00501	0.000865369	0.00139	0.00137	0.00641	-0.00536	0.00217	0.02416	-0.00177	-0.000643304	-0.000425445	0.000638223	0.00129	-0.00313	0.000982957	0.00672	-0.000246532	-0.00317
580.363	0.000389737	-2.07235e-05	7.26666e-05			19.3623	0.000148193	0.00216	-0.00139	0.00308	0.000941315	-0.00298	0.00062955	0.000923971	1.08676e-05	-0.00792	0.000122175	0.00346	-0.00543	0.000204711	0.00112	0.000131179	-0.0017	-0.00463	-0.00512	-0.00298	0.00298	-0.00123	-0.00167	-0.00099668	-0.00125	0.00315	0.000744858	0.00334	0.00219	0.00615	-0.00561	-0.000761676	0.02081	-0.000221143	-0.00275	-0.000861688	0.00047427	0.00235	-0.00227	0.00176	-0.00208	0.000911712	-0.00228
581.643	0.000398693	-2.58612e-05	8.02993e-05			19.7539	0.000584291	0.000876679	-0.00289	0.00225	0.00151	-0.00359	0.00157	-0.00025901	0.00030174	-0.00656	0.0005596	0.00165	-0.00248	0.00188	0.000901074	1.3442e-06	0.00154	-0.00398	-0.00425	-0.00449	0.000201011	0.00141	-0.0025	-0.0015	-0.00213	0.0078	0.00123	-0.000581009	0.000842407	0.006	-0.00492	0.000871065	0.01982	-0.000625866	-0.00428	-0.00197	-0.00212	0.000360625	-0.00329	-0.002	0.00151	-0.00152	-0.00277
582.928	0.000415812	-3.18368e-05	6.81178e-05			20.1534	-0.000524386	0.00344	-0.00242	-0.000216395	0.00201	-0.00394	0.00155	-0.000902191	-0.000138552	-0.00509	0.000957587	0.000825202	-0.00339	0.00175	0.00057634	-0.00131	-0.000607931	-0.00363	-0.00425	-0.0018	0.00113	0.000859146	-0.00163	-0.00309	-0.000710518	0.00773	0.00123	-0.00038362	0.00176	0.0075	0.00218	5.24224e-05	0.02366	-0.0018	-0.00392	0.000108932	-0.000450752	0.000791308	-0.00555	-0.0013	0.00158	0.00036921	-0.00355
584.221	0.000394408	-4.41556e-05	6.03585e-05			20.561	-0.000372226	0.00345	-0.00121	0.00162	0.000970349	-0.00181	0.00187	-0.000714226	0.00161	-0.00591	-0.00135	0.0013	-0.00148	0.00149	-0.000528009	-0.000458816	-0.00192	-0.00274	-0.00525	-0.00306	0.00392	-0.000191473	-6.36909e-05	-0.00487	0.000961899	0.00477	0.00122	-0.00214	0.00195	0.00665	-0.00368	0.000511608	0.01951	-0.00104	-0.00275	0.00222	0.000120996	0.00347	-0.00318	0.000330765	0.00249	0.000277643	-0.00721
585.521	0.000389604	-4.02403e-05	6.31275e-05			20.9768	-0.000182318	0.0029	0.00128	0.00128	0.00228	-0.00195	0.00328	-0.00103	0.00272	-0.00278	0.00095282	0.00165	-0.000998836	0.00327	0.000664376	-0.000697126	-0.00392	-0.00195	-0.00175	-0.00478	0.00243	0.00143	-0.000177942	-0.00248	9.61029e-05	0.00319	0.00148	-0.00166	0.00123	0.00535	-0.0023	0.00114	0.02079	-0.00286	0.00118	-0.00013037	0.0023	0.000549779	0.000436309	0.00178	0.00378	-0.00249	-0.00483
586.832	0.000426331	-6.00356e-05	8.48857e-05			21.401	-0.0002375	0.00288	0.00168	0.00176	0.00053247	-0.00142	0.00172	0.00176	0.000436257	-0.00271	-0.00128	0.00303	-0.00199	0.00116	0.00046833	-0.000123316	-0.0024	-0.00352	-0.000539346	-0.00375	0.00311	-0.00266	0.00472	-0.0041	0.00182	0.00472	0.0038	-0.00278	0.00446	0.00926	0.0011	-0.000203856	0.02426	-0.00252	-0.000914791	0.00312	-0.00109	0.00173	-0.00486	0.00511	-0.00328	-0.000706085	-0.00656
588.148	0.000419465	-5.26165e-05	5.41561e-05			21.8339	-0.000272698	0.00401	-0.0018	0.00326	-0.000311584	-0.00318	-0.00262	0.00163	-0.000429285	-0.00489	-0.000800553	-0.000298939	-0.0016	0.000349239	4.47094e-05	-0.000537079	-0.00406	-0.00379	-0.00249	-0.00394	0.00312	-0.0022	0.00297	-0.00241	-0.000558728	0.00453	0.00442	-0.00111	0.00413	0.00883	0.000407374	-2.22737e-05	0.01758	-0.000436282	-0.00301	-0.0011	-0.00238	0.00453	-0.00394	0.00133	-0.000940635	-0.00248	-0.00753
589.473	0.000431775	-6.60669e-05	6.02176e-05			22.2754	-0.0002375	0.00367	-0.00204	0.00284	-0.00279	-0.00616	-0.000571193	0.000508602	-0.000320617	-0.00725	0.00368	0.00105	-0.00337	-0.00079789	0.00236	-0.000482293	-0.00305	-0.00283	-0.00144	-0.00402	8.2308e-06	-0.000708384	-0.00122	-0.00244	-0.00251	0.00592	0.00251	-0.0019	0.00216	0.01187	-0.0035	-0.0005629	0.01574	0.00104	-0.00283	0.0017	-0.000834367	0.0022	-0.00172	-0.00144	-0.00011621	-0.00307	-0.0052
590.805	0.000423222	-5.94519e-05	5.07908e-05			22.7259	-0.00124	0.00393	0.000118536	0.00205	-0.00376	-0.0045	0.00311	0.000123663	-0.00038538	-0.00661	0.00277	0.00337	-0.00194	0.002	0.00123	0.000998638	-0.00136	-0.0052	-0.00288	-0.002	0.00204	0.000599874	-0.00262	-0.00271	-0.000765332	0.00657	0.00392	-0.00325	-1.4787e-06	0.01404	-0.0043	-0.00123	0.01467	0.00040975	0.000457867	0.000933536	5.19571e-05	0.00173	-0.00301	0.00247	0.00359	-0.00124	-0.0072
592.146	0.000413341	-6.64885e-05	5.63353e-05			23.1855	-0.00133	0.00123	-0.00139	0.00132	-0.000535463	-0.00486	0.00447	-0.000468515	0.000214065	-0.00774	0.00128	0.00263	-0.00229	0.00289	0.002	0.00067788	-0.00769	-0.00513	-0.00549	0.000110555	0.000928377	-0.00108	-0.00445	-0.00186	-0.00173	0.00662	0.00244	-0.00418	0.00083157	0.00909	-0.00468	2.02873e-05	0.01626	-0.00128	0.000181859	-0.00252	-0.000959267	-0.000594646	-0.00234	-0.00145	-0.00195	-0.00112	-0.00287
593.496	0.000443538	-7.08043e-05	6.02869e-05			23.6545	-2.0474e-06	0.000433065	-0.00206	0.00254	-0.00020816	-0.00314	0.00225	-0.00093222	-0.000951702	-0.00619	-0.000594801	0.00144	-0.00516	0.00225	0.000864234	0.000235799	-0.00662	-0.00546	-0.00319	-0.00278	0.000522122	-0.00207	-0.00244	-0.00364	-0.00166	0.00685	0.00185	-0.00542	0.00452	0.00668	-0.00309	0.0011	0.01929	-0.00139	0.000969926	0.00252	-0.000649476	0.00294	-0.00599	0.00251	-6.10433e-05	0.000320174	-0.00225
594.852	0.000431557	-7.66391e-05	5.61709e-05			24.1329	0.000262793	0.000718019	-0.00259	0.00169	0.00033246	-0.0042	0.00165	0.00066864	-0.000494933	-0.00731	0.000901682	0.00293	-0.00404	0.00181	-0.00128	0.00114	-0.00664	-0.00447	-0.00531	-0.00198	0.000564629	-0.000273599	-0.000498266	-0.00305	-0.00136	0.00805	0.000496797	-0.00529	0.00355	0.00685	-0.00294	-0.00172	0.02265	-0.00129	-0.000407632	-1.61313e-05	7.67083e-05	0.000819485	-0.00155	0.00431	0.00374	0.000413035	-0.00302
596.219	0.000445326	-7.83136e-05	5.81488e-05			24.6209	-0.00107	0.00206	-0.0011	-0.00104	0.00186	-0.00577	0.00226	-2.96261e-05	-0.000191556	-0.00564	0.00081066	0.0041	-0.000903082	0.0038	-0.000421491	0.000588112	-0.0038	-0.00615	-0.00672	-0.000286905	0.00127	-0.00129	-0.00393	-0.00404	-0.000722263	0.00582	0.00233	-0.00286	0.00147	0.00338	-0.00177	0.000875399	0.02283	-0.00215	-0.00304	-0.000238555	-0.00258	0.000639555	-0.00213	0.000129793	0.0075	-0.00168	-0.00391
597.592	0.000445691	-7.97322e-05	5.0437e-05			25.1189	-0.00187	0.00203	-0.00157	-0.000116903	0.00187	-0.00171	0.00285	-0.00044243	-0.00142	-0.00472	0.00264	0.00235	-0.00163	0.00194	0.000679553	-0.000881167	-0.00155	-0.00332	-0.00289	-0.00443	0.00423	-0.00309	-0.000748344	-0.0036	0.00141	0.00329	0.000709306	-6.03401e-05	0.0035	0.01024	-0.000179639	0.00122	0.01921	0.000614495	-0.000646349	0.000400173	-0.00359	0.00434	-0.0054	0.00279	0.00474	0.00204	-0.00714
598.973	0.000439765	-8.38253e-05	4.71671e-05			25.6269	-0.00143	0.000613514	-0.00253	0.000518176	0.00139	-0.00161	0.00215	-0.00102	-0.00181	-0.00352	-0.00184	0.00252	-0.000751659	0.00271	-2.73821e-05	-0.000807193	-0.00767	-0.00275	-0.00316	-0.000562082	0.00286	-0.00345	0.00152	-0.00283	-0.00194	0.00389	7.19008e-05	-0.00224	0.00402	0.00604	-0.00269	0.00147	0.02092	-0.000912573	-0.00252	0.00114	-0.00297	0.00332	-0.00386	0.00206	-0.00323	0.00138	-0.00748
600.365	0.000454358	-8.27051e-05	4.67202e-05			26.1452	-0.000453516	0.00165	-0.00309	0.00161	0.00226	-0.00289	0.000215636	0.000152318	-0.000483629	-0.00745	-0.00166	0.00186	-0.00355	0.00106	0.000810918	0.000337357	-0.00775	-0.00392	-0.00261	-0.00162	0.000751527	-0.0011	0.000687099	-0.000271653	-0.00137	0.00411	0.00177	0.000654887	0.000711484	0.01042	0.000164763	0.000535031	0.02261	-0.00271	-0.00124	0.00188	0.000962477	0.00273	0.00105	0.00237	0.00538	-0.000731316	-0.00526
601.764	0.000459618	-8.1804e-05	3.00831e-05			26.6739	0.000270605	0.00374	-0.00163	0.000712031	0.00173	-0.00255	0.00166	0.00147	-0.00161	-0.00592	0.00234	0.00221	-0.00285	-0.000847059	-0.000966967	0.00196	-0.00331	-0.00306	-0.00208	-0.00543	0.000388933	-0.00112	-0.00091935	-0.000428125	-0.0018	0.00257	0.000755263	-0.00154	0.00269	0.004	-0.00228	-0.00119	0.02089	-0.00233	-0.000805132	-0.00068766	-0.000325129	0.00434	-0.00526	0.00313	-0.000484312	-0.00117	-0.00506
603.172	0.000452349	-7.78777e-05	2.83092e-05			27.2134	0.00225	0.00449	-0.0012	6.76826e-05	0.00112	-0.0044	0.00375	0.00285	0.00052996	-0.00362	0.00096192	0.00299	-0.00309	4.31998e-05	-0.002	0.0017	-0.00315	-0.00525	-0.00312	-0.00511	0.00169	-0.000627916	0.00121	-0.00298	0.00107	0.0053	0.0023	-0.00368	0.00497	0.00744	0.00143	-0.00148	0.02205	0.000678241	-0.00402	-0.000311563	-0.000549451	0.00402	-0.00673	0.00487	-0.00368	0.00167	-0.00385
604.588	0.000453296	-8.29314e-05	2.8151e-05			27.7638	0.00184	0.00272	-0.000225902	2.51263e-05	-0.000218153	-0.00563	0.00232	0.00297	0.00184	-0.00516	-0.000412621	0.00171	-0.00266	0.00531	0.00286	-0.00103	-0.00526	-0.00349	-0.00509	-0.00528	0.00167	0.00105	-0.000288312	-0.00337	0.00103	0.00723	0.00155	-0.00327	0.00336	0.00282	0.00329	-0.000692507	0.02087	-0.00195	-0.00164	-0.0035	-8.52852e-05	0.00435	-0.0019	0.00098469	-0.00142	0.00248	0.000537882
606.014	0.000459056	-8.02491e-05	1.58526e-05			28.3253	0.000199854	0.00372	-0.00132	0.000360253	0.000792216	-0.00259	0.00294	-0.000601573	-0.000459717	-0.00476	0.000278883	0.00108	-0.00296	0.00301	0.00242	-9.72515e-05	-0.00231	-0.00228	-0.00115	-0.00314	0.00275	-0.00117	-0.000570883	-7.57083e-05	-0.000469157	0.00206	0.00126	7.60259e-05	0.0022	0.00288	-0.0037	0.00118	0.01806	-0.000332828	-0.000880846	0.00167	-0.00246	0.00144	-0.00496	0.000837339	-0.000813129	-0.000293465	-0.00582
607.447	0.000474665	-8.83545e-05	8.45499e-06			28.8981	8.13295e-05	0.00301	-0.00185	0.00156	-0.00144	-0.0046	-0.00065948	0.00193	-3.90779e-05	-0.00452	-0.000537399	0.0016	-0.00151	0.00067024	-0.00166	0.00119	-0.00253	-0.00445	-0.00166	-0.00574	0.00256	-0.000472242	0.00166	-0.000481165	0.000932432	0.00491	0.00302	-0.00176	0.00179	0.00728	-0.000104481	-0.00043594	0.01744	0.000480901	-0.000303316	0.000868093	-0.004	-0.000801267	-0.00488	0.0042	0.00184	-0.0043	-0.00798
608.891	0.000448716	-7.59714e-05	-7.06045e-06			29.4826	-0.00232	0.00103	-0.00306	0.000589743	-7.4658e-06	-0.00665	-0.00124	0.00138	-0.000165487	-0.00799	-0.000488701	0.00224	-0.00408	0.000626875	-0.00142	0.0019	-0.00628	-0.00697	-0.00464	-0.00486	-0.000842065	0.0018	-0.00358	-0.000804759	-0.000429161	0.00404	0.000272465	-0.000906853	0.00142	0.00618	-0.00111	-0.000119137	0.02544	-0.0017	-0.00187	-0.00409	0.00074619	-0.000803443	-0.00496	0.000509088	-0.000967185	-0.00205	-0.00295
610.344	0.0004771	-8.99522e-05	-1.39268e-05			30.0788	-0.00254	0.00261	-0.00188	0.00184	-0.000348961	-0.00459	-0.000344253	-0.00144	-1.82304e-05	-0.00442	0.00185	0.00159	-0.00189	-0.000920169	-0.00157	0.00288	-0.00545	-0.00686	-0.000291561	-0.00397	0.000375916	-0.000708384	-0.00228	-0.00232	-0.00322	0.00263	0.00153	-9.68275e-05	-0.000345577	0.00839	-0.000292182	0.000129711	0.01843	0.000719433	-0.00374	0.00109	-0.00121	0.00128	-0.00475	0.00189	0.00188	-0.00068651	-0.000957682
611.805	0.000488865	-8.76198e-05	-1.21027e-05			30.6871	-0.00134	0.00284	-0.00239	-0.000246811	0.000969049	-0.00425	0.00262	-0.00105	-0.000572333	-0.00554	0.00363	0.00071422	-0.00419	-0.000968045	0.000716842	0.00175	-0.00802	-0.00523	-0.00338	-0.000455555	0.00146	0.000531778	-0.0036	-0.000267742	-0.00177	0.00398	0.000543644	0.00114	0.00365	0.00418	-0.00175	-0.000759935	0.01805	0.000244842	0.000832974	-0.00187	0.00141	0.000794776	-0.00335	0.000627929	0.00296	-0.000924511	-0.00108
613.273	0.000478907	-9.24309e-05	-2.57063e-05			31.3078	0.00054699	0.0031	-0.00227	-0.00134	0.00178	-0.00445	0.00094601	-0.00329	-0.000862051	-0.00513	0.00223	-0.00255	-0.00159	0.00179	0.000826523	-0.000798926	-0.0039	-0.00162	-0.00333	-0.000596002	0.00132	-0.000659232	-0.00208	-0.000467687	8.09057e-05	0.00803	-0.00196	-0.00119	0.000824635	0.00388	6.31646e-05	0.00115	0.01811	-0.0031	0.000101106	-0.00161	-0.000376852	-0.001	-0.000743652	-0.00135	0.00504	0.000435596	-0.00349
614.754	0.000474859	-9.08355e-05	-3.16891e-05			31.941	-0.00176	0.0039	-0.000678039	-0.000192497	0.00122	-0.00688	-0.00111	-0.000378963	-0.00107	-0.00833	0.000785517	0.0017	-0.000501144	-0.00277	-0.000314129	0.00273	0.000942337	-0.00708	-0.00417	-0.000735625	0.00379	-0.00391	-0.00283	0.000354973	0.00153	0.00666	-5.14359e-05	-0.0035	-0.00223	0.01394	0.00102	-0.00092964	0.01572	0.000587606	-0.000732911	0.000140192	-0.00316	0.00174	-0.000668832	-0.00024766	-0.000888845	0.00176	-0.00232
616.242	0.000499579	-0.000107865	-1.40889e-05			32.5869	-0.00113	0.0033	-0.00052539	0.000355913	0.00215	-0.00261	0.00184	-0.00154	-0.00149	-0.00618	0.00317	0.00138	-0.00115	-0.00128	0.00106	0.00186	-0.00146	-0.00456	-0.00121	-0.00333	0.000974311	-0.00253	-0.00219	-0.00178	0.00136	0.00332	0.00207	-0.00318	-0.000847877	0.01233	-0.000717851	-0.00295	0.01506	-0.00147	-0.000966584	-0.000740731	0.00176	0.00274	-0.00362	0.00114	0.00224	0.000747862	-0.00103
617.742	0.00051828	-0.000106714	-3.90122e-05			33.246	-0.000571784	0.00138	-0.000880783	0.00273	0.00111	-0.00217	0.000290291	-0.00223	0.000559889	-0.00641	0.0019	0.000412343	-0.00244	-0.00063911	0.00104	0.00152	-0.00253	-0.00522	-0.00375	-0.000701259	-0.000825095	-0.000928552	-0.00282	-0.00348	-0.00144	0.00559	0.00264	0.00138	0.00441	0.00631	-0.00205	-0.000796481	0.02055	0.000567655	0.00309	-0.00288	-0.000819138	0.00521	-0.00138	0.000660886	0.007	-0.00204	-0.00307
619.25	0.000511421	-0.000113944	-1.53723e-05			33.9183	0.000191172	0.00402	-0.000791582	0.00121	0.00356	-0.00301	0.00418	-0.00157	0.00173	-0.00406	-0.000743559	-0.000121226	-0.000920925	0.00201	0.000218809	0.000389863	-0.00607	-0.00404	-0.00353	-0.000711264	-0.00169	-0.000289678	-0.00059915	-0.00299	-0.00288	0.00628	0.00256	-0.00174	0.0018	0.01018	0.00294	-0.000381602	0.02503	-0.00199	-0.0024	-0.0025	-0.000716898	0.00465	-0.000138065	-0.00113	0.00789	-0.000223502	-0.00352
620.766	0.0005087	-0.000116092	-3.47383e-06			34.6043	-0.000237065	0.0045	0.00017975	0.000417529	0.00126	-0.00283	0.00229	-0.000148647	-5.25425e-05	-0.00351	0.000878712	0.00202	-0.00162	-0.000572571	-0.000611938	0.000438457	-0.0085	-0.00434	-0.00547	-0.005	0.0018	0.0021	-0.000656125	-0.00191	0.000318356	0.00628	0.00395	-0.00238	0.00115	0.00912	0.00358	-0.000598995	0.0237	-0.000297625	-0.00432	0.000378912	-0.00245	0.00093044	-0.000882887	0.00388	0.00664	0.00115	-0.000586135
622.293	0.000532327	-0.000122151	-1.54085e-05			35.3042	-0.000574828	0.00324	-0.00206	0.00051167	-0.00239	-0.0053	0.00125	0.000245648	-0.00105	-0.00704	0.00331	0.00106	-0.00201	-0.00116	-0.00196	0.0011	-0.00256	-0.00568	-0.00236	-0.00524	0.00286	0.000330031	-0.000545227	-0.00163	-0.000366999	0.00465	0.00224	-0.00203	0.00382	0.00861	-0.00222	-0.00294	0.01938	0.00261	-0.000940469	-0.00243	-0.002	0.00235	-0.00321	0.00381	0.00642	-0.00172	-0.00631
623.828	0.00050153	-0.000115178	-5.40823e-06			36.0182	-0.00139	0.00487	-0.0015	0.00165	0.000378457	-0.00596	0.00173	0.00181	-0.00131	-0.00506	0.00146	0.00226	0.00198	0.000419099	0.000514747	0.00147	0.00175	-0.00581	0.000902776	0.00182	0.0052	-0.00159	0.00386	-0.00397	0.000765555	0.00633	0.00446	0.0027	0.00404	0.00991	0.000593038	0.00156	0.0175	0.000679109	-0.00135	0.00264	-0.00235	0.00276	-0.00146	0.00276	0.00688	-0.000948013	-0.00434
625.375	0.000512203	-0.000117371	1.45217e-05			36.7466	0.000852675	0.00362	0.00323	-0.00113	0.00221	-0.00503	0.00564	-0.0012	-0.00202	-0.00609	0.00167	0.00465	-0.00341	-0.000948894	-0.00197	0.00495	-0.00201	-0.00344	-0.00288	0.00208	0.00172	-0.000264038	0.00102	-0.00215	-0.0016	0.00406	0.0033	-0.000728022	0.00227	0.00652	0.00314	-0.000360304	0.02443	-0.00164	0.000279089	-0.00257	-0.000644257	0.00274	-0.00237	0.000193177	0.00838	0.00336	-0.00661
626.932	0.000511003	-0.000116702	3.47372e-06			37.4898	0.000790688	0.00475	-0.000906895	0.00131	0.0022	-0.00219	0.00051201	-0.000239455	-0.000190252	-0.00431	-0.000109735	0.0028	-0.00193	0.00126	-0.00105	0.00202	0.000717368	-0.0054	-0.0012	0.000407002	0.00379	0.00039382	-0.000997696	-0.00439	0.000219832	0.00292	0.00227	0.000246206	0.00294	0.0064	-0.00237	0.000515946	0.02224	-0.000778115	-0.0029	0.00214	-0.00216	0.00223	-0.0044	0.000814365	0.00291	-0.000387346	-0.00419
628.496	0.000524422	-0.000112213	-1.39676e-05			38.248	0.000423355	0.00271	-0.000548436	-0.00071202	0.00119	-0.00394	0.00198	-0.00159	-0.00135	-0.00399	0.00034615	0.00302	-0.00229	0.0012	8.72638e-05	0.0031	-0.00307	-0.00501	-0.00555	-0.000848748	0.00264	-0.000833683	-0.00373	-0.00367	-0.000239228	0.00546	0.00358	-0.00152	0.00413	0.00561	0.002	-0.00102	0.02314	-0.00217	0.00133	0.00128	0.00117	0.000495991	-0.00322	0.00179	-7.01649e-05	-0.00212	-0.00362
630.074	0.000474983	-0.000102456	1.09891e-05			39.0215	0.000992655	0.00377	-0.000621931	0.000647856	-5.48073e-05	-0.00329	0.00219	-0.000556781	0.000280908	-0.00147	0.00123	0.00116	-0.00337	0.003	-0.000866868	0.00213	-0.00234	-0.00292	-0.00242	0.00033714	0.000966945	-0.000367041	-0.00153	-0.00388	1.66373e-05	0.00257	0.00296	0.000201931	0.00351	0.00602	-0.000205708	0.00114	0.01706	-0.000198115	-0.00283	-0.000836015	-0.000949692	0.00215	-0.0027	0.00341	0.000282396	-0.00178	-0.01026
631.66	0.000491705	-9.09278e-05	-6.03168e-06			39.8107	0.00042726	0.00546	-0.0024	-0.000331121	0.00054635	-0.00489	0.00205	0.000517278	0.00108	-0.00611	0.0011	-0.000371957	-0.00356	-0.00021656	0.00196	0.00274	-0.00433	-0.00383	-0.00245	-0.00366	0.000275669	-2.50967e-05	-0.0047	0.00105	0.000720465	0.00566	-0.000411658	-8.20584e-05	-0.000618617	0.01048	0.00119	-0.00152	0.02015	-0.00141	0.00128	0.00168	-3.18598e-05	0.0016	0.000547796	-0.000794658	0.00756	-0.00165	-0.00498
633.254	0.000491898	-9.84683e-05	-3.37538e-05			40.6159	6.39607e-05	0.00244	-0.000674124	0.00222	0.00321	-0.00585	0.000130114	4.55055e-05	0.000905005	-0.00666	-0.0026	0.00234	-0.00214	-0.00104	-0.000557143	0.000438024	-0.00416	-0.00203	-0.00338	-0.00121	0.000996843	0.00232	-0.0002366	-0.00464	-0.00050307	0.00631	0.000874471	-0.00364	-0.000402954	0.01073	-0.00172	-0.00191	0.02059	-0.000568895	0.00129	0.000361989	0.000782607	0.0017	-0.00201	-0.00295	0.00214	0.00192	-0.00226
634.861	0.000482913	-9.73755e-05	-2.56478e-05			41.4373	0.000418582	0.00221	-0.000909071	0.00345	0.00159	-0.00303	-0.000512925	0.00207	0.00027136	-0.00413	-0.000927184	0.00472	-0.00278	0.00149	-0.00165	-0.00181	-0.00152	-0.0016	-0.002	-0.0046	0.00306	9.30221e-05	0.00481	-0.00648	0.0013	0.00312	0.00381	-0.000122457	0.00377	0.00264	0.000866617	0.00177	0.02373	-0.00156	-0.00556	0.00254	0.00128	0.00264	-0.00496	0.00454	0.002	0.00264	-0.0058
636.479	0.000487686	-9.79724e-05	-1.23917e-05			42.2753	0.0032	0.00132	-0.000168984	0.00184	-1.96264e-05	-0.00443	0.000505937	-0.000342887	-0.000986959	-0.00502	0.00126	0.00386	-0.00312	0.00318	-0.00145	0.00226	-0.00446	-0.00299	-0.00641	-0.00426	0.000706002	0.00142	0.000624222	-0.00353	-0.000544813	0.00387	0.00126	-0.00519	0.00306	0.00834	-0.00106	-0.003	0.02305	-0.0027	-0.00125	0.000386722	0.00182	0.000217403	-0.00147	0.00315	0.00376	-0.000613875	-0.00306
638.105	0.000461444	-8.33887e-05	-2.45158e-05			43.1303	0.00146	0.000105376	-0.00134	0.00219	0.00129	-0.0044	0.00217	-0.000685951	0.00066007	-0.00751	0.0011	0.00324	-0.000692062	0.00105	0.00105	-0.000119841	-0.00503	-0.00281	-0.00115	-0.00254	0.000646597	-0.000183218	-0.000931972	-0.00445	0.000703989	0.00783	-0.000480782	-0.00202	0.00103	0.00932	-0.0051	0.00103	0.02348	-0.00223	-0.00155	-0.00262	0.000710204	0.00235	-0.00135	-0.00243	0.00554	0.000152628	-0.00395
639.742	0.00051052	-0.000103727	-5.44849e-05			44.0026	-0.000633104	0.00155	-0.00271	-0.00029896	0.00183	-0.00215	0.00694	-0.00163	0.000217537	-0.00772	0.00305	0.00151	0.00168	0.000919069	0.00208	-0.000316675	-0.0039	-0.00303	-0.00472	-0.00187	0.000799647	0.00226	-0.00295	0.000666864	-0.000120182	0.00799	-0.00118	0.00158	0.00162	0.0088	-0.00528	0.00359	0.02375	-0.00239	0.000998091	-7.56359e-05	0.0013	-0.000232968	0.00168	-0.0059	0.0033	-0.00153	-0.000820599
641.391	0.000532576	-0.000107541	-4.08766e-05			44.8925	-0.000191007	0.00361	-8.55748e-05	-0.00102	0.000843366	-0.00553	0.0052	-0.00151	0.000188019	-0.00777	0.00221	0.00133	-0.00201	0.00348	0.0015	0.00209	-0.00742	-0.00389	-0.00713	-0.000392086	0.00568	0.00176	-0.0021	-0.00215	0.00131	0.00671	-6.01229e-05	0.00245	0.00292	0.00592	-0.00128	-0.000631613	0.02115	-0.00274	0.00224	0.00119	0.00149	-6.52732e-05	0.000908524	-9.95062e-05	0.00714	-0.0041	-0.00112
643.051	0.000472354	-9.10944e-05	8.29261e-06			45.8004	0.00149	0.00181	-0.000799413	0.00181	-7.78284e-05	-0.00497	-0.00121	0.00206	-0.00218	-0.00652	-0.00217	0.00322	-0.00496	0.0035	0.000439697	0.00254	-0.00668	-0.00423	-0.00323	-0.00324	0.00429	0.000267102	0.00144	-0.00262	0.00258	0.00245	0.00385	-0.0031	0.00546	0.00523	0.00303	-0.00109	0.02283	-0.000208542	-0.0029	0.000695121	-0.00101	0.00253	-0.00553	0.00385	0.00167	0.00194	-0.00729
644.719	0.00050235	-7.61082e-05	-6.8052e-05			46.7267	0.00291	0.00465	-0.00302	6.63799e-05	0.000359798	-0.00508	0.00145	-0.000519385	-0.00106	-0.00554	0.00149	-0.000364567	-0.000710331	0.0013	-0.000102526	0.00054257	-0.00538	-0.00356	-0.000911288	-0.00293	0.000188422	0.000337843	-0.00117	-0.000805629	0.00154	0.00418	0.000803817	-0.00203	-8.00934e-05	0.00685	0.00103	9.84496e-05	0.02039	-0.000988741	-0.00162	-0.000498484	-0.00271	0.000962508	-0.00284	-0.000545858	0.000329267	-0.00215	-0.00361
646.4	0.000548059	-0.000108358	-4.52114e-05			47.6717	-0.000563956	0.0028	-0.00331	-0.00040197	0.00114	-0.0031	0.00503	-0.00059418	-0.000516673	-0.00504	0.00271	-0.00173	-0.00118	0.00355	0.00224	-0.000437948	-0.00534	-0.00452	-0.00222	-0.0014	0.00295	0.000974858	-0.00334	-0.00264	-0.00294	0.00883	0.000209962	-0.00064581	0.0014	0.01123	-6.669e-05	-0.000842604	0.01566	0.000605388	0.000787458	0.00322	-0.00109	-0.00122	0.000246237	-0.000953495	0.00201	-0.00284	-0.00129
648.09	0.000561143	-0.000108936	1.50173e-05			48.6358	0.00112	0.0035	-0.000595837	0.00133	0.000129318	-0.00459	0.00219	-0.000428953	0.000171089	-0.00567	0.0011	0.000514727	-0.00329	-5.32147e-05	-0.00196	0.00155	0.0016	-0.00482	-0.00547	-0.00161	0.00288	0.00213	0.00276	-0.00585	-0.00428	0.00266	-0.00254	0.00334	0.00124	0.0062	-0.00337	0.00216	0.01812	8.37797e-05	-0.00253	0.00304	-0.00131	0.000398809	-0.00557	-0.00253	0.00549	5.01581e-05	-0.00571
649.793	0.000506094	-4.77522e-05	-1.71827e-05			49.6195	-0.000338323	0.00206	-0.000545392	0.00119	0.00223	-0.00621	-0.000640343	0.000181404	0.000309986	-0.00414	0.00107	0.00152	-0.000714247	-0.000536043	-0.00336	5.38905e-05	-0.00322	-0.00383	-0.00394	-0.00206	0.00267	0.00126	0.00118	-0.00353	-0.000266604	0.00493	0.000780408	-0.000838532	0.0038	0.00854	-0.00244	-0.000744274	0.01635	0.000948734	-0.000454582	-0.000503267	0.000331519	0.00202	-0.00439	0.00185	0.00749	-0.00103	-0.00605
651.508	0.000516705	-4.48953e-05	-4.69951e-05			50.623	0.00111	0.00232	-0.000879043	0.0014	-0.00172	-0.0036	0.00186	0.000635249	-0.000309317	-0.00399	0.00133	0.00243	-0.00166	0.000871395	-0.000184201	0.000250557	-0.00321	-0.00557	-0.000601097	-0.0042	0.00368	0.00052744	0.00169	-0.0053	0.00153	0.00494	0.000956379	-0.00345	0.00466	0.00808	-0.00212	-0.00244	0.01746	0.00185	0.00108	0.000935702	0.00175	0.00386	-0.00181	0.0048	0.000411712	0.000462061	-0.00538
653.23	0.000594738	-8.19e-05	-3.66876e-05			51.6468	-0.00115	0.00547	-0.00277	0.00052208	-0.00162	-0.00178	0.00415	-0.00169	-0.00165	-0.00483	0.00204	0.00101	0.000628724	0.000409553	0.00207	-0.00175	0.000741214	-0.00605	-0.00119	-0.00178	0.00533	-0.000446591	0.000232875	-0.0029	-0.00127	0.00873	-0.000553395	-0.00298	-0.000143082	0.01599	-0.00348	-0.00142	0.01333	-0.000132945	-0.00476	-0.002	-0.00237	0.00575	-0.00242	-0.00123	0.00616	-0.00319	-0.000158422
654.969	0.000569979	-6.79324e-05	5.55308e-05			52.6913	0.00137	0.00279	-0.0028	0.000908833	0.00163	-0.00502	0.00178	0.00136	-0.00102	-0.00738	-0.00104	0.00239	-0.00493	0.00182	0.000741122	0.00055298	-0.00542	-0.00387	-0.00131	-0.00275	0.00361	0.000903787	-0.00102	-0.0065	-0.000127567	0.00354	0.000735754	-0.00348	-0.000296031	0.000575586	-0.00201	0.00181	0.02034	-0.00353	-0.000772935	0.000652626	-0.00196	0.00241	-0.00275	0.00154	0.00122	0.00314	-0.00358
656.715	0.000474127	2.43461e-05	-1.60272e-05			53.757	-0.00189	0.00301	-0.00117	0.00333	0.00205	-0.00432	0.00222	0.00115	0.000346439	-0.00705	0.00192	0.00219	-0.00249	0.00129	0.00107	-0.000444469	-0.00128	-0.00419	-0.00511	-0.0038	0.000312125	-2.03192e-05	-0.00094764	-0.00326	-0.000575252	0.00757	0.00211	-0.000507956	0.00314	0.00613	-0.00275	0.000525489	0.01575	-0.0021	-0.000975289	0.00097687	-0.000998007	0.00258	-0.000952521	0.00251	0.00262	-0.000177011	-0.00307
658.473	0.000522404	-4.29274e-06	-7.19157e-05			54.8442	0.000437672	0.00381	-8.81811e-05	-2.48176e-05	0.00134	-0.00466	-0.000794772	0.00116	0.00119	-0.00363	-0.00111	7.3416e-06	-0.000978813	0.00274	0.00069733	-0.00112	-0.00424	-0.00278	-0.00459	-0.00326	0.00211	0.00013644	-0.000975932	-0.0041	0.000294052	0.003	0.00325	-0.00216	0.00278	0.00359	-0.00251	0.000955575	0.01942	-0.00272	-0.00184	-0.00206	-0.00165	-0.00016345	-0.00536	0.00422	0.000417353	-0.0016	-0.00597
660.242	0.000597113	-4.17021e-05	-2.48364e-05			55.9534	0.00199	0.00113	-0.000681519	0.00102	0.000449613	-0.00338	-6.22637e-05	-0.00107	8.25184e-05	-0.00501	-0.00225	0.0016	-0.00445	-2.23771e-05	-0.00268	0.000672677	-0.00402	0.00075805	-0.00486	-0.0058	0.00159	-0.00107	-0.00181	-0.0013	-0.000128436	0.00337	0.0039	-0.00216	0.00374	0.00457	0.000113967	-0.00126	0.02171	0.000127633	-0.00143	-0.00277	-0.00144	0.00323	-0.00424	0.00183	0.00317	0.00125	-0.00466
662.025	0.00053876	-1.25122e-05	5.88547e-05			57.085	-0.00213	0.00372	-0.000640633	0.000618801	-0.000870847	-0.0041	0.00219	-0.000603313	-0.000776333	-0.00496	0.00214	-0.000501507	-0.0001352	-0.00156	-0.00195	-0.00087551	-0.0015	-0.00773	-0.00313	0.000660752	0.00623	-0.00226	-0.00353	-0.000587263	-0.00162	0.0052	-0.00148	0.00103	-0.00212	0.00792	-0.00687	-0.000146072	0.01666	0.00197	-0.00629	0.00046612	-0.00174	5.98044e-05	-0.0014	0.00351	0.00581	-0.00274	-0.00325
663.818	0.00043169	7.63937e-05	-5.53049e-05			58.2395	0.00115	0.00057318	0.00134	0.00163	0.00104	-0.00485	0.00239	0.000864161	0.000395039	-0.00295	0.00157	0.00148	0.00119	0.00102	-0.00163	0.00259	-0.00286	-0.00359	-0.00243	-0.00176	0.00549	-0.000627916	-0.000456093	-0.00295	-0.00281	0.0071	0.00483	-0.00476	0.0015	0.00491	3.0596e-05	0.000812115	0.02144	-0.00336	-0.00304	0.00156	0.00133	0.00191	-0.00442	0.00415	0.00751	0.00193	0.00219
665.625	0.000533004	2.88427e-05	-9.86553e-05			59.4173	-0.000136266	0.00392	-0.00211	0.0013	0.00151	-0.00503	0.0025	0.00269	-0.0015	-0.00617	0.00218	0.00193	-0.00532	0.00136	7.20662e-05	0.000635383	-0.00374	-0.00256	-0.0036	-0.00253	0.00325	-0.0013	-0.00294	-0.00195	-0.00135	0.0058	0.002	-0.00477	0.00141	0.01067	0.00167	0.000824253	0.02096	-0.000256775	0.00208	-0.00327	0.0013	0.00339	0.000308302	-0.0011	0.00484	0.00152	-0.00186
667.441	0.000579224	-1.6606e-05	-2.43104e-05			60.619	0.000404698	0.00438	-0.000876867	0.00161	0.00249	-0.00403	0.00241	-0.0017	-0.00124	-0.00296	0.00228	0.00163	-0.00499	0.00134	-0.00123	0.00174	-0.00539	-0.00228	-0.00692	-0.00271	-0.000236776	-1.38046e-05	-0.00307	-0.00263	0.00142	0.00375	0.00157	-0.00567	0.00309	0.01102	-0.000340424	-0.00145	0.01927	-0.00123	0.00304	0.000583238	-9.61448e-05	0.002	-0.00505	-0.000514551	-0.000765705	0.00331	-0.00208
669.27	0.000478082	4.45083e-05	2.84844e-05			61.845	0.000785053	0.00299	-0.000230247	-0.00012255	0.0031	-0.00456	0.000404419	-0.000668552	-0.000474933	-0.00647	0.00167	0.00329	-0.00339	-0.00133	-0.00229	0.00204	-0.00594	-0.00378	-0.00816	-0.00375	0.00242	0.00293	-0.000986814	-0.00183	-0.0029	0.00608	-0.000642983	-0.000702356	0.00425	0.00468	-0.000142275	0.000110607	0.01822	-0.0018	7.962e-07	-0.00265	-0.00103	0.000181373	-0.00187	-0.00175	-0.00212	-0.00126	-0.00645
671.111	0.000393871	0.000114281	-0.000119104			63.0957	0.00156	0.00253	-3.77956e-05	-0.000562403	5.1288e-06	-0.00416	0.00374	0.000774865	0.000300004	-0.0057	0.00177	0.00216	-0.00395	0.000325805	5.59997e-05	0.00166	-0.00539	-0.0043	-0.00448	-0.00173	0.00154	0.000324824	-0.00458	-0.00283	-0.00187	0.00927	0.00137	-0.00656	0.000522834	0.00791	-0.000999396	-0.000970118	0.01591	-0.00144	-0.00135	0.00341	0.00157	-0.00249	-0.00216	-0.00279	0.00382	0.00113	-0.000475254
672.965	0.000537646	4.95336e-05	-0.000135708			64.3718	-4.15702e-05	0.00504	-0.00389	0.00114	-0.000824287	-0.00355	0.00287	-0.00116	-0.00207	-0.00644	0.00262	0.0015	-0.00319	-0.000110987	0.00155	0.00296	-0.00245	-0.00561	-0.00214	-0.00176	0.000274367	-0.000423985	-0.00119	-0.00257	-0.000673979	0.00587	-0.000220864	-0.00257	0.0011	0.01017	0.00123	-0.000867842	0.01687	0.00243	-0.000285063	-0.00274	-0.00358	0.00394	-0.00229	-0.00321	0.00783	-0.0049	-0.00431
674.832	0.000584113	-2.08439e-05	2.47403e-06			65.6737	-0.000300077	0.00475	-0.00145	0.00116	0.00054288	-0.00462	0.000992809	-0.000585482	-0.000333656	-0.00352	0.00284	-0.00311	-0.00296	-0.00104	0.00321	0.000333452	-0.00436	-0.00482	-0.00303	-0.00182	0.00349	0.00179	-0.00332	-0.00224	-0.00217	0.01096	0.00126	-0.00223	-0.00367	0.01311	-0.00385	-0.00115	0.01959	0.00394	-8.56369e-05	-0.00413	-0.005	0.00379	0.00114	0.000324256	0.00661	-0.00221	-0.00467
676.707	0.000458212	5.37937e-05	7.47254e-05			67.0019	6.6566e-05	0.00577	-0.000361928	0.000804808	-0.00278	-0.00378	0.00133	-0.000886959	-0.00118	-0.00563	0.00182	0.000795725	-0.00486	-0.000481258	0.000933577	-0.00263	-0.00421	-0.00458	-0.000122106	-0.00452	0.0036	-0.00106	0.0012	-0.00434	-0.00221	0.00587	0.000936879	-0.00254	-0.000303854	0.00987	-0.000995478	-0.00261	0.01708	0.00131	-0.000392852	-0.000853855	-0.00416	0.00186	-0.00334	-0.00034892	0.00443	-0.000633011	-0.00337
678.598	0.000341652	0.000134397	-7.8939e-05			68.3569	-0.000321373	0.0036	-0.00014031	-0.00031504	-0.000132563	-0.00227	0.0024	-4.83024e-05	-0.000311925	-0.00492	0.000105242	0.00333	0.00143	0.00221	-0.0017	-0.00132	-0.00184	-0.00288	-0.00196	-0.00369	0.00588	0.000145992	0.00185	-0.0034	0.0001825	0.00576	0.00311	-0.00298	0.00155	0.00946	0.000746975	0.00122	0.01866	0.00144	5.5948e-05	-0.0024	0.00097331	0.00373	-0.00207	0.00506	0.00847	6.70933e-05	0.000156876
680.502	0.00047467	9.56974e-05	-0.000174178			69.7394	-0.00121	0.00183	0.000433199	0.00388	0.00126	-0.0029	0.00107	0.000121927	-0.00108	-0.00536	0.00187	0.00316	0.000130155	0.00195	-0.000689794	0.000507435	-0.00421	-0.00145	-0.000613274	-0.00329	0.000368539	0.00133	-0.00164	-0.0045	0.000769023	0.00164	0.000550584	-0.00331	0.00359	0.00482	0.00138	-0.00225	0.0194	-0.00034804	1.68648e-05	-0.00475	-0.00254	0.003	-0.00326	0.00435	0.00146	-0.00303	-0.00541
682.418	0.00059449	-1.9521e-05	7.47983e-06			71.1498	-0.00161	0.00546	0.000566374	0.00325	0.000155801	-0.00436	-0.000659915	-0.000113024	-0.00142	-0.0045	0.00117	0.00193	0.000597932	0.00217	0.00372	-0.000601873	-0.0047	-0.00337	0.00152	-0.0063	0.000559858	0.00164	-0.00107	-0.00553	-0.00145	0.01092	0.0026	-0.0021	-0.00157	0.01013	-0.00255	0.00159	0.01468	-8.42923e-05	-0.0012	-0.001	-0.00294	0.00361	-0.00535	0.00105	0.000985794	-0.0035	-0.00744
684.346	0.000504234	2.98375e-05	0.00012971			72.5888	0.000460232	0.000357133	-0.000600186	0.0047	0.00288	-0.00439	-0.0011	0.00239	0.000195833	-0.00514	6.00836e-05	0.00438	-0.00181	0.00058741	-0.000902988	0.00156	-0.00523	-0.0046	-0.00452	0.000797759	0.00155	-0.00311	-0.00251	-0.000716877	0.000458073	0.0071	0.0031	-0.00251	-0.00010746	0.00495	0.00102	0.000790007	0.02169	-0.00212	0.000954326	-0.00229	-0.000131332	0.000741886	-0.00113	0.00292	0.0063	-0.000961071	-0.00208
686.285	0.000332669	0.000148687	2.54551e-05			74.0568	-0.000939837	0.00241	-0.00103	0.000903199	-0.00198	-0.00598	0.00395	-0.000364184	3.64895e-05	-0.0064	0.000473278	0.00247	-0.00216	0.000956338	-0.00102	0.000106431	-0.00739	-0.00353	-0.00381	-0.00221	0.00148	-0.000482676	-0.00389	-0.00171	-0.000189259	0.00212	0.00258	0.00357	0.0016	0.00505	-0.000420404	0.000451741	0.01797	-0.00241	0.000335508	0.000230053	-0.000727773	0.00196	-0.00284	0.00104	0.00575	0.000605202	-0.0065
688.24	0.000379595	0.00013425	-0.000109677			75.5546	0.00106	0.00267	-0.0017	-0.00193	0.00341	-0.00218	0.000786942	-0.00253	0.000422373	-0.00582	0.000523598	0.00335	-0.000257727	0.00104	-0.00168	0.00256	-0.00212	-0.00689	-0.00529	-0.00195	0.00323	0.00139	-0.00258	-0.00242	-0.00242	0.00639	0.00134	-0.000385794	0.00629	0.00798	0.00117	0.00189	0.02527	-0.00478	0.00317	0.00287	0.00121	-0.000960107	0.00258	-0.00242	0.00716	0.000567469	-0.000889352
690.207	0.000536595	-4.15258e-06	-3.52414e-05			77.0826	-0.00194	0.00445	-0.000714143	0.000614898	-0.000313322	-0.00367	0.000106234	-0.00161	-0.00169	-0.00596	0.0046	5.64133e-05	-0.00606	-0.00141	0.00324	-0.000114193	-0.00655	-0.00778	-0.00676	-0.00254	0.000446205	-0.00306	-0.00444	-0.00341	-0.00112	0.00356	-0.00111	-0.000934707	0.00211	0.00242	-0.00296	0.00243	0.022	-0.00231	-0.000332435	-0.000171642	-0.000161308	0.00261	-0.00221	0.00102	0.00495	0.00229	-0.00341
692.188	0.000489213	-1.32903e-05	0.000148655			78.6416	0.000245865	0.00226	-0.00419	-0.000950469	-2.2542e-06	-0.00551	0.00337	9.76122e-05	0.000315194	-0.00654	0.00237	0.00287	-0.0069	0.00451	-0.00101	0.000658367	-0.00683	-0.000672374	-0.00404	-0.00188	0.00208	-0.000304454	-0.00258	-0.00113	5.35493e-05	0.00997	0.00175	-0.00451	0.00277	0.00852	-0.00263	-0.000551594	0.02431	0.00080874	0.000462205	-0.00364	0.0028	0.00209	4.8393e-06	0.00111	0.00473	-0.0014	-0.01082
694.18	0.000286296	0.000119622	4.60252e-05			80.232	0.00104	0.00308	-0.00133	-0.00174	0.00025868	-0.00487	0.0037	-0.00271	-0.000254561	-0.00657	0.00306	0.00251	-0.00296	0.00148	-0.00152	-0.000549689	-0.00345	-0.00142	-0.00569	-0.00542	-0.00122	0.00235	-0.00419	-0.00144	-0.00116	0.00859	-0.000945371	-0.0016	0.000100135	0.00682	-0.002	0.000187451	0.02608	-0.00261	-0.000444583	-0.00323	0.00158	0.00101	0.000661423	-0.0053	-0.00165	-0.000977175	-0.00769
696.188	0.000317983	0.000144231	-0.000171012			81.8547	-0.00177	0.00376	-0.00127	2.4692e-05	-0.00193	-0.00817	0.000565796	0.000604892	0.000745055	-0.00832	0.00135	0.00542	0.00142	-0.0045	-0.00155	0.0034	-0.000749732	-0.00522	-0.00453	-0.000178273	-0.000608024	-0.000383124	-0.00209	-0.0011	-0.000330924	0.00237	0.000347545	0.00172	0.00139	0.00763	-0.00344	-0.000435071	0.02003	-0.000648917	-5.74031e-05	-0.00197	-0.00354	0.000765297	0.00341	-0.00109	0.00225	-0.00204	-5.32974e-05
698.207	0.00050784	-3.41906e-06	-6.64791e-05			83.5101	0.00141	0.00389	-0.00123	0.00252	0.00147	-0.00374	0.000125338	0.000382352	0.000413696	-0.00595	0.00102	-0.000460203	-0.00187	8.74912e-05	0.00138	-0.00162	-0.00147	-0.00362	0.00201	-0.00516	0.00367	-0.000224061	-0.0032	3.72133e-05	0.00188	0.00596	0.00224	0.00188	0.00188	0.00833	-0.00271	0.000266885	0.02144	0.000874192	0.00286	0.00114	-0.00157	0.000769632	-0.00295	-0.00191	0.00687	-0.000882731	-0.00304
700.238	0.00051096	-1.23734e-05	0.000216772			85.1991	0.000462835	0.00517	0.00134	0.000874594	0.00298	-0.00576	0.000945577	-0.00167	0.00119	-0.00854	0.00211	0.00085381	-0.00291	0.000468124	0.00314	0.000986072	-0.00546	-0.00259	-0.00545	-0.000382089	0.00019667	0.00352	-0.0036	-0.00151	-0.0019	0.01105	0.00237	-0.000886399	0.00155	0.00721	0.00108	-0.00305	0.02488	-0.00198	0.0017	-0.00682	-0.000317741	-0.00202	0.000881653	0.000132398	0.00596	-0.00267	-0.000953765
702.285	0.000246852	0.000147398	0.000195398			86.9222	-0.00078318	0.00364	0.00139	0.00326	-0.000399818	-0.00414	-0.0012	0.000183141	-0.00146	-0.00438	-0.000308303	0.00153	-0.00311	-0.000102299	-0.00176	0.000551245	-0.00713	-0.00477	-0.00293	-0.00303	0.000996843	-0.00325	-0.00329	-0.00282	0.000853986	0.00766	0.0042	-0.00724	0.00326	0.01032	-0.00118	-0.0017	0.02506	-0.00153	-0.000659832	-0.00284	-0.0046	0.00567	-0.0058	0.00246	-0.00158	0.000776042	-0.00412
						88.6801	0.000676662	0.000138807	0.000722055	0.0035	0.000895378	-0.00376	0.00296	0.000486912	-0.000679758	-0.00548	0.00134	0.00269	-0.00422	-0.0017	-0.00299	0.000827452	-0.00315	-0.00227	-0.00287	-0.00297	0.0026	-0.000271426	-0.00209	-0.00147	0.00124	0.00794	0.00139	-0.00313	0.00167	0.00739	-0.00332	-0.000378994	0.0224	-0.00149	-0.00392	5.81295e-05	4.76147e-05	0.00123	4.56606e-05	0.000894552	0.00235	7.79489e-05	-0.00369
						90.4736	0.00044982	0.000769611	-0.0032	0.00122	0.00165	-0.006	0.0025	-0.000166894	0.000203213	-0.00786	-0.000464354	0.00117	0.0013	-0.000560395	-0.00333	0.00238	-0.00661	-0.00475	-0.00452	-0.000714744	0.000611036	0.00121	-0.0038	-0.00283	-0.00252	0.00901	0.001	-0.00427	0.00195	0.00699	-0.00118	3.24468e-05	0.01754	-0.00299	-0.00158	-0.000351548	-0.000936635	-0.00114	-0.00376	-0.00126	0.00285	-0.00254	-0.00603
						92.3033	0.00196	0.00378	-0.000804634	-0.000761178	0.000489525	-0.00656	-0.00166	-0.00131	0.00081225	-0.00638	0.00176	0.00163	-0.00356	-8.0449e-06	-0.00146	0.000955306	-0.00357	-0.00549	-0.00645	-0.00497	-0.00454	0.00233	-0.00558	-0.004	-0.00175	0.00665	0.00308	-0.00177	-0.000259962	0.01028	-0.00442	-0.00294	0.01871	-0.000463236	-0.00137	-0.00529	-0.00106	0.00173	-0.00546	0.000237887	0.00523	-0.00165	-0.00893
						94.1701	0.00084704	0.00177	-0.000418872	0.00338	0.000292967	-0.00539	0.00134	0.000766628	-4.73303e-05	-0.00608	0.00056654	0.00165	-0.00341	-0.00179	-0.00271	0.000475334	-0.00443	-0.00652	-0.00399	0.00281	0.000622745	-0.00432	0.00199	-0.00412	-0.00315	0.00912	0.000420875	-0.00553	-0.000251271	0.01143	0.00184	0.000452609	0.01911	0.000906697	0.0022	-0.00411	-0.00114	0.00599	-0.00179	0.00369	0.00766	0.000813323	-0.00522
						96.0746	0.000212008	0.00328	-0.00166	0.000642652	-0.00173	-0.0018	-0.00101	-0.000305944	-0.00287	-0.00176	-0.00326	0.00215	-0.00438	0.00197	-0.00469	0.00343	-0.00698	-0.00408	-0.00787	-0.000679509	0.00186	-0.00346	0.0031	-0.00464	0.00229	0.00178	0.00354	-0.00556	0.0013	0.00736	0.00119	-0.00126	0.02253	0.00078273	-0.00195	-0.000540661	-0.00152	0.00591	-0.00665	0.00775	-0.00168	0.00215	-0.00802
						98.0177	-0.00241	0.00455	-0.000649332	0.00269	0.0019	-0.00359	0.00457	0.000386257	0.000792309	-0.00573	0.000356998	0.00265	0.00208	-0.000190056	-0.00082466	-0.00174	0.000182872	-0.00372	-0.00209	-0.000577302	0.000898907	0.00179	-0.00319	-0.0032	0.000289712	0.0097	-0.000930573	-0.00444	-0.000643843	0.01183	-0.00203	0.00204	0.01825	-0.00161	-0.00143	-0.000602847	-0.00104	0.00127	-0.00109	-0.000453247	0.00722	0.00017911	-0.00433
						100	-0.00060527	0.00386	-0.000179845	0.00022441	0.00141	-0.00331	0.00157	0.00018097	0.00109	-0.00528	4.40166e-05	0.00173	-0.00733	0.000909535	-0.000880794	7.5602e-05	-0.0061	-0.00425	0.000153661	-0.00144	0.00219	-0.00059008	0.00318	-0.00444	0.000460243	0.00588	0.00509	-0.000758475	0.0037	0.00474	0.0027	-0.000641181	0.02259	-0.0018	-0.00131	-0.000978326	-0.00371	0.00163	-0.000209753	0.00205	0.0067	-8.92567e-05	-0.0053
						102.022	-0.00016016	0.00526	-0.00126	0.00131	-0.00294	-0.00634	0.00167	0.0034	0.000161538	-0.00853	0.000479352	0.000650912	-0.00269	0.00123	0.000862066	0.00209	-0.00143	-0.00505	-0.00214	-0.00582	0.00257	-8.76433e-05	0.000329226	-0.00361	-0.000457419	0.00616	0.00119	-0.00299	0.00206	0.01083	-0.00542	-0.000138686	0.0188	0.000196226	-0.00173	0.00304	-0.00158	0.00308	-0.00357	-0.00155	-0.00193	0.00235	-0.00584
						104.086	0.00263	0.00212	-0.00526	0.00256	-0.000758154	-0.00371	-0.000319914	0.00131	-0.000893818	-0.00432	-5.45694e-05	-0.000574993	0.000198748	-0.000725236	0.000127209	-0.000563604	-0.00762	-0.00704	-0.00137	-0.00121	0.00226	-0.000919847	-6.97719e-05	-0.00487	-0.00283	0.01079	0.00227	-0.00274	-0.000293424	0.00941	-0.00267	-0.000880462	0.01434	-0.00131	-0.00325	0.00137	-0.00144	0.00435	-0.00344	0.00142	0.00613	-0.000968035	-0.00515
						106.191	0.00199	0.00227	-0.002	0.0013	-0.00121	-0.0036	0.000339765	0.000244346	-0.000566679	-0.00377	-0.00188	0.000759743	-0.00302	0.00132	-0.0025	0.00115	1.8096e-06	-0.00255	-0.00103	-0.00594	0.00352	0.00034522	0.000947186	-0.00515	0.00151	0.00721	0.00249	-0.00628	0.00228	0.01006	-0.00367	-0.00153	0.02277	-0.000476714	-0.00415	-0.00124	-0.000784765	0.0017	-0.00661	0.00561	0.00677	0.00228	-0.01054
						108.338	0.00418	0.00173	-0.000756776	0.0009084	0.00223	-0.00324	0.00396	0.00175	0.000402849	-0.00686	-0.0017	0.00359	-0.00449	0.0021	-0.0042	0.00146	-0.00641	-0.000713263	-0.00777	-0.00299	-0.000170732	0.000288803	-0.0024	-0.000718617	-0.00118	0.00475	0.00571	-0.00428	0.00821	0.00272	0.00256	-0.00549	0.02258	-0.0004828	0.00383	-0.00351	3.80612e-05	0.00169	-2.1094e-06	0.00329	0.00648	0.00327	-0.00558
						110.53	-0.00141	0.00365	-0.00163	-0.000460224	0.0038	-0.00484	0.00229	0.00216	-0.000577116	-0.0058	0.00084317	0.00387	-0.00292	-0.000383879	-0.00066848	0.000786271	-0.000654903	-0.00478	-0.00569	0.000494638	0.0049	-0.00154	0.00129	-0.00246	0.000787664	0.00783	0.00266	-0.00576	0.00131	0.00803	8.8823e-06	-0.00354	0.01969	0.00165	-0.00186	-0.00198	-0.00229	0.00376	-0.0048	2.99239e-05	-3.45485e-05	-0.00102	-0.00644
						112.765	-0.00137	0.00368	-0.00304	0.00154	0.00139	-0.00357	-0.00037294	-0.000964864	0.000446236	-0.00531	0.00283	0.00248	-0.00436	-0.00225	0.000518218	0.00267	-0.00367	-0.00685	-0.0033	0.000563607	0.00297	-0.000765374	-0.000239642	-0.00291	-0.000970294	0.00373	0.00501	-0.000655814	0.00044041	0.00782	-0.00396	0.000199606	0.02024	0.000294755	-0.00192	0.00471	-0.00273	0.00192	-0.00356	-0.000230279	0.00606	0.000960248	-0.00549
						115.045	0.00115	0.0053	-0.000328896	-0.00133	0.00168	-0.00388	0.00384	-0.00143	0.00166	-0.00587	0.000340508	0.00301	-0.00478	-0.000289999	0.00155	-0.000309721	-0.00777	-0.00167	-0.00206	0.000410473	0.0014	0.000506185	-0.000993343	-0.00263	-0.00286	0.00569	0.00132	-0.00134	0.00188	0.00624	0.00292	-0.000588123	0.02137	-0.00135	-0.00122	-0.000431096	0.000239509	0.00132	-0.000684056	0.00229	0.00477	0.00224	-0.00601
						117.372	-0.00102	0.00139	-0.00249	-0.00027723	0.00164	-0.000327271	0.00356	-0.000296383	-0.00175	-0.00387	-0.00028049	-0.00055325	-0.00283	0.00282	0.00133	-0.00233	-0.00651	-0.00286	-0.000452388	-0.00432	0.00112	-0.000296631	8.30974e-05	-0.00426	-0.00090675	0.000460738	-0.00152	0.00161	0.00258	0.00145	0.0005514	0.00304	0.02253	-0.00173	-0.00262	-0.000457615	-0.00395	0.00266	-0.00449	-0.00115	-0.00212	0.000164784	-0.00499
						119.746	-0.00134	0.00479	-0.000499302	-3.04637e-05	-0.00113	-0.00233	0.00285	0.000141464	-0.00373	-0.00425	0.00245	0.00224	-0.00388	0.00316	0.00256	0.000468392	-0.00437	-0.00278	-0.00163	-0.00415	0.00249	0.00142	0.00136	-0.00522	0.000227645	0.00387	0.0033	-0.00269	0.00396	0.00733	-0.000722201	-0.00136	0.02151	2.86315e-05	-0.00137	-0.00039545	-0.00205	0.00468	-0.000928148	0.00485	0.00492	0.00124	-0.00283
						122.168	-0.000283128	0.00223	-0.00185	0.000487811	0.000743661	-0.00544	0.00165	0.00082385	-0.00241	-0.00558	0.000588226	0.00181	-0.000196894	0.000179099	-0.00206	0.000149413	-0.00331	-0.00484	-0.00372	-0.00374	0.00184	0.000610282	0.000681896	-0.00183	0.000696185	0.00236	-0.000110077	0.00151	0.00293	0.00751	-0.00213	0.00322	0.01887	-0.000874277	-0.00281	0.000459612	-0.00241	0.00167	-0.00265	0.00357	0.00239	-0.00258	-0.00743
						124.638	0.00402	0.000249503	-0.00143	0.00236	0.00181	-0.00445	0.00288	0.00163	0.00124	-0.00394	-0.000662649	0.00206	-0.00182	0.00384	7.9448e-05	0.0022	-0.00431	-0.00415	-0.00227	-0.00301	0.000230094	0.002	0.00102	-0.00492	0.000977066	0.00854	0.00341	-0.0044	0.000492903	0.00702	0.00164	0.00114	0.0218	0.00135	-0.000295928	-0.00514	0.00171	0.00325	0.00253	0.00343	0.000979294	-0.0019	-0.0079
						127.159	-0.00147	0.00394	-0.00135	0.00204	0.00206	-0.00434	0.00353	-0.00163	-0.000321921	-0.00668	0.00278	0.00215	0.00374	-0.00113	0.00214	0.00318	-0.00285	-0.00533	-0.00115	0.00264	0.000121131	0.00172	-0.000994214	-0.00325	-0.000515244	0.01161	0.000536271	-0.000971703	0.00128	0.01019	0.000116572	-0.00111	0.01635	-0.00103	-0.000828193	-0.00143	-0.00156	0.000510306	0.000758979	-0.00194	0.00646	-0.00323	-0.00391
						129.731	0.00153	0.00153	-0.00272	0.00403	-0.00148	-0.00359	0.000926076	0.000934805	-0.00239	-0.00364	0.000497571	0.00149	-0.00263	0.00257	0.000201011	0.00211	-0.00659	-0.00387	-0.00136	-0.00293	0.00308	-0.00316	0.00051579	-0.00461	0.000527482	0.00403	0.00311	-0.00367	0.00278	0.00189	-0.000700451	-0.000934863	0.02305	-0.000104274	-0.00489	0.00176	-0.00267	0.00428	-0.00827	0.00295	-0.00208	0.00434	-0.00875
						132.355	9.17505e-05	0.00114	-0.00334	-2.65548e-05	-0.00101	-0.00276	0.00469	-0.00267	-0.00322	-0.0073	0.000534876	-0.00144	-0.00151	0.000676311	-0.00148	-0.00215	-0.00307	-0.00533	-0.00566	-0.00523	6.81582e-05	-0.000770594	-0.000822308	-0.00405	-0.00228	0.00355	0.00182	4.1287e-05	-0.00108	0.00757	-0.00323	0.00263	0.0197	0.00043448	-0.000789468	0.00111	-0.000377287	0.00301	-0.00217	1.34216e-05	0.00462	-0.00215	-0.00074098
						135.031	-0.00137	0.00344	-0.000793757	0.00242	-0.0021	-0.0047	0.00417	0.00205	0.000627113	-0.00396	0.00222	-0.000828597	-0.00405	0.000284576	0.000353785	-0.00184	-0.00575	-0.00319	-0.00228	-0.00372	0.00371	0.000735599	-0.00173	-0.00171	0.000945866	0.00414	0.00219	-0.000922086	0.00153	0.00987	7.22833e-05	0.00151	0.02134	-0.00084164	0.000553301	0.00449	0.000510275	0.00153	-0.00282	0.003	0.00656	0.00216	-0.00873
						137.762	0.000591231	0.00277	-0.00335	0.00252	-0.000524593	-0.00671	0.00208	0.00134	0.000502199	-0.00566	0.00438	0.000493037	0.00141	0.000767795	0.000116355	0.000333885	-0.00231	-0.00567	-0.000358492	-0.0025	0.00232	-0.000998193	-0.00239	-0.00382	-0.00207	0.01035	0.00128	-0.00275	-0.000573823	0.01048	-0.000804427	0.00132	0.0208	-0.000696329	-0.00454	-0.000275927	0.000428282	0.00252	-0.003	0.00223	0.00643	-0.00284	-0.000592658
						140.548	0.00288	0.00217	-0.0024	0.00233	0.00142	-0.00302	0.00305	0.000693356	-0.00013247	-0.00497	0.000127385	0.00295	0.000917883	-5.01742e-05	0.000173662	0.00182	-0.0068	-0.00404	-0.000492821	0.00115	0.00419	-0.000157584	0.00207	0.000420059	-0.00274	0.00817	0.00359	-0.00418	0.00182	0.01146	0.00249	-0.00306	0.01856	-0.000128167	0.00153	-0.00132	-0.000279931	0.00226	0.00238	0.00221	0.00309	0.00175	-0.00198
						143.391	-0.00333	0.00352	0.000283057	0.00145	-0.00114	-0.00292	0.000609601	0.00226	0.00132	-0.00436	0.00342	7.50851e-05	-0.000346819	0.000448167	1.21394e-05	-0.000437079	-0.00304	-0.00367	0.00102	-0.00016046	0.00217	-0.000486589	5.74782e-05	-0.000379439	-0.00113	0.00942	0.00129	-0.00171	0.00361	0.00786	0.000492841	0.000708501	0.01978	0.00173	3.8362e-06	-0.0022	-6.79103e-05	0.00313	0.000361245	-0.000749846	0.00903	-0.00279	-0.00303
						146.291	-0.00239	0.00287	-0.00239	0.0027	0.00301	-0.00173	0.00272	0.00166	-0.000729783	-0.00466	0.00293	0.00442	-0.00139	0.00132	-0.00104	0.000915004	-0.00509	-0.00345	0.00226	-0.0045	0.00229	0.000481892	0.00194	0.000361916	-0.000576992	0.00436	0.00292	-0.0021	0.000327159	0.00934	-0.00301	0.00264	0.01933	-0.00114	-0.00199	0.00336	0.000750526	0.00465	-0.00744	0.00347	0.00561	0.00026983	-0.000751856
						149.25	0.00213	0.0054	-0.00144	0.0011	0.00112	-0.00204	0.00104	0.0013	-0.00255	-0.00676	-0.00128	0.00288	-0.00111	0.00063338	-0.000678484	0.000875131	-0.00684	-0.00264	-0.00239	-0.00463	0.00105	0.00289	0.000510151	-0.00293	0.00105	0.00538	0.00558	-0.00779	-0.0011	0.00607	0.00319	0.00165	0.02148	0.00111	0.000831673	-0.000889974	-0.000734734	0.00322	-0.00127	0.00541	-0.000628248	-0.000881861	-0.00197
						152.268	-0.000825385	0.00563	0.00106	0.00168	0.00225	-0.00291	-0.000846551	-0.00187	-6.60074e-05	-0.00122	0.00333	-0.0028	-0.00204	0.00103	0.000336427	0.00086863	-0.00509	-0.00372	-0.00203	-0.00266	0.00223	-0.00147	-0.000996825	-0.00357	-0.00145	0.00851	0.00348	-0.000834181	0.00354	0.00727	-0.0022	-0.00198	0.02187	0.000896729	-0.00069376	-0.000281142	0.000838093	0.00315	-0.00223	0.00403	0.00817	0.000271566	-0.00521
						155.348	-0.00197	0.000942987	-0.00243	0.0034	0.00113	-0.00597	0.00145	0.0026	-0.00137	-0.0047	0.0018	0.00125	-0.00285	0.000173021	0.00112	-3.07947e-05	-0.00568	-0.0054	-0.0011	-0.00109	0.00372	-0.00182	0.00181	-0.00214	-0.00102	0.00531	0.00287	-0.00274	-0.00315	0.00485	0.000487635	-0.00111	0.01603	0.000529919	-0.000503277	0.00138	-0.00142	0.00268	-0.00367	0.00257	0.00772	-0.000311283	-0.00252
						158.489	-0.000685299	0.00452	6.16551e-05	0.00319	-6.43631e-05	-0.0033	0.00136	0.00044136	0.00148	-0.00842	-0.0036	0.00215	-0.00107	-0.00243	-0.00229	-0.0016	-0.000877654	-0.00624	4.85866e-05	-0.00331	0.00251	-0.00152	-0.00256	-0.00244	-0.000335705	0.00339	0.00568	-0.0026	-0.000184356	0.00836	-0.00189	0.00346	0.02114	-0.000271985	-0.00503	0.000558082	0.00096161	0.00148	-0.00454	-0.00138	0.00279	0.00121	-0.0104
						161.695	0.00136	0.000886648	-0.00311	-0.000482831	0.000131054	-0.00357	0.000533699	0.00153	-0.000417113	-0.00603	-0.00173	0.00194	7.548e-07	7.8807e-05	-0.00262	0.00156	-0.00348	-0.00401	-0.0042	-0.00469	9.59478e-05	-0.000158888	-0.0032	-0.00537	0.00209	0.00428	0.00386	-0.00371	-0.00229	0.009	-0.00341	-0.00391	0.01644	0.00209	-0.00341	-0.00507	-0.00233	0.00563	-0.00288	0.0015	0.00259	0.00299	-0.00296
						164.965	-0.000347016	0.00385	-0.000247629	-0.000817304	-0.00142	-0.00568	0.00933	0.00206	-0.000324094	-0.00769	0.00446	0.00141	0.00115	0.00326	0.00184	-0.00115	-0.00251	-0.000758506	-0.00478	0.00044605	0.00302	0.000228906	-0.00422	0.0029	-0.00233	0.00791	0.00186	-0.00193	-0.000218246	0.0085	-0.00145	0.00023954	0.02202	0.00124	0.00284	-0.00601	0.00134	0.00428	-0.000943381	-0.00157	0.00905	-0.00114	0.0034
						168.301	0.00316	0.00295	-0.000178977	-0.0001421	-0.000289854	-0.00425	-0.000103095	-0.00349	-0.000543197	-0.00426	-0.000668304	0.00201	-0.00254	0.000509336	-0.00285	-0.0013	-0.00768	-0.00359	-0.00881	-0.00274	0.00234	0.000599874	-0.00486	-0.00338	0.000804571	0.00691	0.000196071	-0.00492	0.000937756	0.00479	0.00255	-0.00284	0.02271	-0.00144	-0.002	-0.00295	-0.000635993	0.00121	-0.00423	0.000976024	0.00126	-0.000374741	-0.00623
						171.705	0.000974022	0.00336	-0.00236	0.00060926	0.000829062	-0.00332	0.00365	-0.00264	-0.00283	-0.00427	0.00215	0.00293	-0.00242	0.00221	0.000169321	0.000490517	-0.00259	-0.00435	-0.000964387	-0.00174	0.00151	0.00117	0.00162	-0.00277	0.00158	0.00659	0.00215	-0.00207	0.000808596	0.00846	-0.00325	-0.000207332	0.02069	-0.00218	-0.00202	0.00353	0.00265	0.000724109	-0.00384	0.00348	0.00638	-0.000524293	-0.00453
						175.177	0.00286	0.000580119	0.000938788	-0.00227	-0.000316799	-0.00481	0.0029	0.000132781	0.000180205	-0.00272	0.000978386	0.00334	-0.00301	0.00301	-0.00102	0.00142	-0.00913	-0.00228	-0.0036	0.00346	0.000303879	0.00267	-0.0023	-0.00254	1.75058e-05	0.00766	0.00172	-0.00144	0.00399	0.00525	0.00302	0.000412694	0.02646	-0.0072	-0.000801216	-0.00189	0.00211	0.00102	0.00325	-0.00191	0.00209	0.000745695	-0.00307
						178.72	-0.000657896	0.000762675	-0.00135	0.00175	0.00115	-0.00562	0.0015	0.000766195	0.00377	-0.00617	0.000976653	0.000739367	-0.003	-0.0018	0.00357	0.00195	-0.000384448	-0.00454	-0.0029	0.000693707	0.00372	0.000175947	-0.00255	0.000842448	-0.00278	0.00831	0.00237	-0.00112	0.0021	0.00991	0.00058046	0.000855462	0.02456	0.000379811	0.0034	-0.00266	-0.000282538	0.00307	0.00461	-0.0028	0.01237	0.000271132	-0.00506
						182.335	0.000151666	0.00462	-0.00172	0.000331178	0.00102	-0.00404	0.00417	-0.00102	-6.64418e-05	-0.00757	0.00269	0.00147	0.000726288	-0.00202	0.00628	-0.00229	-0.00139	-0.00614	0.00366	-0.000490337	0.00168	0.000983958	-0.00149	-0.000569433	0.00123	0.00754	0.000818556	-0.000790235	0.00113	0.00933	-0.0015	0.00223	0.0226	-8.42923e-05	-0.00345	0.00287	0.00135	-0.00106	0.000392921	0.000192309	0.00984	-0.00341	0.00295
						186.022	0.00192	0.00284	0.00156	0.00148	0.00121	-0.00376	0.00284	0.00132	0.00209	-0.0036	-0.000465223	0.000374593	0.001	0.00246	0.000351616	0.0023	-0.0072	-0.00436	-0.00275	0.00307	0.00162	-0.000319665	-0.000909775	-0.000965776	0.00232	0.00247	0.00371	1.47968e-05	0.00235	0.00733	0.00029802	-0.00101	0.0191	-0.000216364	-0.00314	-0.00192	-0.000824359	0.00198	-0.00247	0.00132	0.000890455	3.2788e-05	-0.00501
						189.785	-0.000773174	0.00553	-0.00246	0.000794404	0.000335497	-0.00102	1.72164e-05	0.00264	-0.000331048	-0.00582	0.00311	0.00383	6.41571e-05	0.00214	0.000220545	0.000861695	-0.00313	-0.00805	-0.00403	-0.0016	0.00195	-0.00113	0.00221	-0.00493	-0.00129	0.00339	0.00201	-0.0026	0.000591799	0.00898	-0.00104	0.00246	0.0241	-0.00324	-0.00346	0.00284	-0.0024	0.00136	-0.00562	0.0051	0.00102	0.000133525	-0.00517
						193.623	0.00248	0.00443	0.000288266	-0.00122	0.00335	-0.00405	0.000786942	-0.000935267	0.000742887	-0.00556	0.000576949	0.00312	0.000881911	0.00168	-0.000683704	-0.000980834	-0.00596	-0.00271	-0.0029	-0.00302	-0.000759832	0.00101	-0.00139	-0.00222	-0.00143	0.00595	0.00276	-0.00108	0.0028	0.00331	0.000673699	-0.00103	0.02526	-0.000980036	-0.000183818	-0.0044	-0.00334	0.000312022	-0.00296	0.00173	0.00348	-0.000128787	-0.00453
						197.539	-0.000355274	0.00463	-5.95128e-05	-0.000335467	-0.00139	-0.00596	0.00384	0.000180536	0.00156	-0.00989	0.00138	0.00185	0.00184	-0.00169	-0.000964791	0.00182	-0.00398	-0.00297	-0.000471082	-0.00453	0.00131	0.00148	0.00145	-0.00483	-0.00397	0.01142	-1.23466e-05	-0.00186	0.00227	0.01412	-0.00132	0.000206551	0.01578	-0.000130339	-0.000954397	0.0019	-0.00172	0.0006556	0.000640174	0.00174	-0.00174	-0.00171	0.00144
						201.534	-0.000323546	0.00514	-0.000514955	-8.9536e-05	0.000657809	-0.00274	0.00267	0.000378447	0.00202	-0.00543	0.0035	0.0026	0.00342	-0.00194	0.00318	-0.000809804	-0.00686	-0.00382	-0.00293	0.000324121	0.00209	-0.00259	-0.00262	-0.000169542	-0.00123	0.00664	0.00164	5.34459e-05	-0.000131353	0.00908	-0.00219	0.00205	0.019	-0.000172046	0.000576288	0.00205	0.00206	0.00285	-0.00328	0.00169	0.00811	-0.00148	-0.00305
						205.61	0.000789821	0.00561	-0.00137	0.00165	-0.00169	-0.00392	0.000529795	0.0014	-0.000908615	-0.00351	0.00195	0.00201	-0.000885674	0.000417797	0.00128	-0.00118	-0.00142	-0.00249	-0.00209	-0.00322	0.00339	-0.000886337	-0.000708322	-0.00378	-0.00331	0.00666	0.00183	-0.00452	-0.00103	0.01036	-0.00252	0.00283	0.02123	-0.00263	-0.000339824	0.00166	-0.000789986	0.00153	-2.59964e-05	-3.5157e-06	-0.00258	0.000783412	0.000678396
						209.768	0.00328	0.00277	-0.00036019	0.00367	0.00465	-0.00547	0.00218	0.000852458	0.000815717	-0.00617	-0.00162	0.000853377	-0.00345	0.00221	0.00228	0.00279	-0.00994	-0.00542	-0.00269	0.00473	0.00297	-0.00047572	-0.00010626	0.000833779	-0.00209	0.00284	0.00124	-0.00272	-0.000270826	0.00505	-0.000754829	0.000662104	0.02302	-0.00212	0.000754076	0.000276061	0.00152	0.00186	-0.000791944	0.00288	0.00409	0.00122	-0.00848
						214.01	-0.000263138	0.0033	0.000670023	-0.0011	0.0026	-0.00242	0.00156	0.00111	0.000413262	-0.00327	-0.000906729	0.00212	-0.00532	0.00264	0.000234869	-0.000523599	-0.00512	-0.00459	-0.0021	-0.00447	-0.00126	0.000957091	0.000558299	-0.00477	0.00162	0.00604	0.00111	-0.00355	0.0038	0.00476	-0.00174	-0.00327	0.02423	-0.00289	-0.00154	-0.00419	-0.00246	0.00126	-0.00646	0.00402	0.00359	-0.00125	-0.00405
						218.339	6.39607e-05	0.00345	-0.00515	6.018e-06	-0.00177	-0.00332	-0.00312	0.000660401	-0.0011	-0.0048	-0.0023	0.00229	-0.00367	0.000354446	-0.00119	-0.00174	-0.00534	-0.00489	-0.00562	-0.00164	0.000862933	1.8302e-06	-0.0007875	-0.00309	0.00338	0.00441	0.000245989	-0.00441	0.00282	0.00803	-0.00258	0.000400111	0.02165	-0.00207	-0.00288	-0.000758568	-0.000678619	0.0017	-0.00853	0.00474	0.00655	-0.000595174	-0.00971
						222.754	-0.000250101	0.000836803	-0.00187	0.00214	0.00195	-0.00463	0.00267	0.000194861	-0.00107	-0.00586	0.00252	0.00319	-0.00347	-0.00111	-0.000200711	0.00199	-0.00489	-0.0069	-0.00353	-0.00167	0.004	-0.00254	-0.00155	-0.000482034	0.00123	0.00194	0.00144	-0.000611452	0.00118	0.00421	-0.00271	-0.00101	0.01674	-0.000697634	0.000771851	-0.00208	-0.00196	0.000400545	-0.0051	0.00512	0.000556171	0.000521492	-0.00117
						227.259	-0.000456125	0.00285	-0.00115	0.000128904	-0.00182	-0.0041	0.00262	0.000160566	7.1663e-05	-0.00696	7.09393e-05	0.00248	-0.00166	-0.000854021	-0.00135	0.00445	-0.00397	-0.00563	-0.00635	0.000165259	0.00047397	-0.000930293	-0.0047	0.000267309	0.00082191	0.00416	0.00276	0.00127	-0.00106	0.00474	-0.00201	-0.00129	0.02308	-0.00178	0.00263	-0.00169	0.000835925	-0.000602474	0.00324	-0.00493	0.00325	-0.00176	-0.00521
						231.855	0.00161	0.00241	-0.000921257	0.00228	0.00143	-0.00332	0.00055582	0.00253	-0.00114	-0.00807	0.00258	0.00425	-0.00142	0.00253	-0.000555839	0.00295	-0.0057	-0.00446	-0.000487604	0.00081163	0.00581	-0.000180611	-0.00186	-0.00317	0.00178	0.00529	0.00232	-0.00273	0.00136	0.01199	0.000339248	0.00159	0.02263	-0.00087036	-0.00169	-0.00167	-0.00107	0.0023	-0.00666	0.00343	0.00391	-0.000286077	-0.00549
						236.545	-0.00106	0.00228	-0.000440174	0.00125	0.000700304	-0.00458	0.00425	0.000512506	-0.000437545	-0.00605	-0.00161	0.000243096	-0.0017	0.00281	-0.00102	0.00115	-0.00142	-0.00285	-0.00303	-0.000796533	0.00208	-0.0013	-0.00318	-0.00261	-0.00345	0.00825	0.00309	-0.00767	-0.00104	0.01048	-0.00265	-0.00454	0.01694	-0.000350214	-0.00256	0.000317291	0.00223	-9.48106e-05	-0.00299	0.00159	0.00277	-0.000398648	-0.00323
						241.329	-0.00164	0.00358	-0.000862071	0.00153	0.000731521	-0.00332	0.00292	0.000589713	0.000103794	-0.0066	0.00136	0.00308	-0.002	0.00135	0.00273	0.00105	-0.00136	-0.00135	-0.00212	-0.00328	0.00157	-0.00146	-0.00372	-0.00169	-0.000382648	0.00356	0.00131	0.00156	0.00262	0.00924	0.00174	0.00040228	0.019	0.000973434	-0.00262	-7.21609e-05	-0.00256	0.00129	-0.0037	0.00295	0.000502384	-0.00181	-0.00189
						246.209	0.0031	0.000701976	0.000982554	-0.000157305	0.00297	-0.00295	0.00592	-0.000225985	0.000841292	-0.00574	-0.00214	-1.43733e-05	-0.00412	0.00381	-0.00174	0.000584209	-0.0058	-0.00337	-0.00729	0.00241	0.00199	0.000432001	-0.00186	-0.000573782	-0.00287	0.00753	0.00421	-0.00252	0.00319	0.00434	0.00265	-0.00134	0.02333	-0.000577157	-0.00167	-0.00362	-0.000322087	-0.000494198	-0.00222	-0.000550206	0.00299	0.00548	-0.0056
						251.189	-0.00223	0.00389	-0.00248	0.00232	-0.00264	-0.00391	0.0014	0.00274	-0.00125	-0.00948	0.000318376	0.00266	-0.00165	0.000409553	0.00112	0.000602858	-0.00314	-0.00692	-0.00427	-0.00203	0.00223	-0.00219	-0.000352635	-0.000115672	-0.00204	0.00402	0.00255	-0.00495	1.06814e-05	0.00738	-0.00549	0.0018	0.01746	-0.000845991	-0.00212	-0.00122	-0.00155	0.00282	-0.00448	0.00155	0.00235	-0.000376045	-0.00359
						256.269	-0.00139	0.00495	-0.00115	-0.000530225	0.000210933	-0.00358	0.00627	0.000200071	0.0016	-0.00357	0.00145	-0.000527595	-0.00192	-3.7019e-06	0.000687358	0.00086863	-0.00338	-0.00282	-0.00348	-0.00206	0.00308	-0.00128	-0.00456	-0.00184	-0.000716608	0.00777	0.00258	-0.00321	0.00162	0.0069	-0.00462	0.00349	0.02607	-0.0034	-0.00324	9.54722e-05	-0.000154792	0.000358889	-0.000600548	-0.00251	0.00441	-0.000440381	-0.00278
						261.452	-0.000552215	0.00661	-0.00218	0.00279	-0.00245	-0.00352	0.0035	-0.00191	-0.00405	-0.000563117	-0.000934583	0.00153	-0.00278	0.0021	0.000972578	-0.00116	-0.003	-0.004	-0.00153	-0.00755	0.00524	-0.000878069	-0.000578711	-0.00549	0.000987465	0.00401	0.00313	-0.0057	0.00142	0.01045	-0.000928448	-0.00116	0.01646	0.000991633	-0.00226	0.00142	-0.00413	0.003	-0.00653	0.00237	0.00203	0.000254639	-0.00782
						266.739	0.000635466	0.00297	-0.00248	0.0036	-0.00189	-0.00438	-0.000169998	0.00166	-0.000860745	-0.00425	0.000970153	0.00279	-0.00251	-0.000462128	0.00214	0.000263144	-6.16018e-05	-0.00292	0.000384997	-0.00348	0.00304	-0.00105	-0.000169253	-0.00124	0.00216	0.00317	0.0019	-0.00232	0.00129	0.00752	0.000733968	-0.00133	0.02111	0.000304737	-8.30306e-05	0.00387	0.000906573	0.00338	-0.00703	0.00323	0.00502	0.0014	-0.00606
						272.134	0.000667122	0.000354095	-5.99471e-05	4.6405e-05	-0.000665932	-0.00631	0.00613	0.0014	0.00117	-0.00731	-0.00447	0.00491	-0.0015	-0.00261	0.000574605	0.00445	-0.00717	-0.00514	-0.00576	-0.00316	-0.000459313	-0.000451808	-0.00184	-0.00189	-0.00102	0.00637	0.00171	-0.0039	0.0046	0.0067	-0.000750043	-0.00281	0.01888	-0.00199	-0.00275	0.00095347	-7.31227e-05	0.000188753	-0.00211	-0.00186	0.00233	0.000279813	-0.00849
						277.638	-0.000182318	0.00404	-0.00159	-0.000286356	-0.00268	-0.00299	0.00195	-0.000611141	-0.00253	-0.00995	0.000781616	0.00113	0.00153	-0.00151	0.00118	0.00138	-0.00387	-0.00394	-0.00357	-0.00276	0.00112	-0.00125	-0.000834056	-8.8204e-06	0.00133	0.0064	0.00274	0.00031478	0.00315	0.0039	-0.002	-0.000172573	0.02146	-0.000622821	-0.00659	0.00418	0.00162	-0.00161	-0.00206	-0.000698949	0.00763	-0.00153	-0.00271
						283.253	8.4369e-05	0.00231	-0.000301081	0.00133	-0.00256	-0.00182	-0.00141	0.00191	-0.00192	-0.00858	-0.00357	0.00355	-0.00296	0.00067501	0.00161	-0.000954718	-0.00267	-0.00614	-0.00313	-0.00467	0.00307	-0.00177	0.000983586	-0.00677	-0.00080623	0.0071	0.00143	-0.00491	0.00387	0.00644	-0.00412	0.00124	0.01985	0.000289981	-0.00636	0.000967337	-0.00405	0.00357	-0.00387	0.00323	0.00609	0.000887009	-0.00932
						288.981	0.00217	0.00419	-0.00177	0.000422735	0.000299911	-0.00321	0.00279	0.00232	-0.000298018	-0.00732	-0.000746604	0.00383	-0.000560715	-0.000170939	-0.000511921	-0.00149	-0.00597	0.00031258	-0.000505865	-0.00489	0.00126	-0.00177	-0.00129	-0.00115	0.000360449	0.00658	0.0039	-0.00326	0.00116	0.00515	-0.00128	-0.00166	0.01917	-0.000521063	-0.00561	0.000313386	-0.00053684	0.00293	-0.00382	0.00204	0.00181	0.00253	-0.00105
						294.826	0.000677095	0.00344	0.00108	-0.0025	0.00125	-0.00475	-0.00249	-7.697e-05	-0.00024109	-0.00544	0.00104	0.00314	-0.00635	0.00121	-0.000471921	-0.000493598	-0.00549	-0.00184	-0.00323	-0.00212	0.000786642	0.00056908	-0.0041	-0.00173	-0.000646142	0.000845812	0.000421743	-0.00571	0.00115	0.00989	-0.00186	-0.00365	0.01854	0.000254825	-0.000744657	-0.00366	-0.000107874	0.00479	-0.00122	0.00343	0.00634	0.000541879	-0.00417
						300.788	-1.8551e-05	0.00348	-0.00217	0.00311	-0.00189	-0.00222	0.00337	0.00243	-0.00232	-0.00682	9.43867e-05	0.00183	-0.00106	-0.00105	-0.00161	0.00141	-0.0039	-0.00509	-0.00557	-0.000938832	0.00367	0.000345654	0.00104	-0.00186	0.000281466	0.00743	0.00417	-0.00615	-0.00181	0.00785	-0.00224	-0.00249	0.01939	-0.000183342	-0.000453278	0.00117	-0.000394674	0.00103	-0.00383	0.00117	0.00153	-0.00537	-0.00464
						306.871	-0.00205	0.00264	-0.000273702	0.00309	0.00071201	-0.00415	0.0045	0.000507735	-0.00199	-0.00276	0.00236	-0.000279383	-0.00512	0.00158	0.00264	0.000943173	-0.00557	-0.00185	-0.00595	-0.0019	0.00106	4.8703e-06	-0.00198	-0.00267	0.00111	0.00445	0.00394	-0.00383	-0.000385566	0.00572	0.00107	-0.00198	0.02193	-0.00426	-0.0013	0.00341	0.00106	-0.00052246	-0.00247	0.00097559	0.00555	0.000847133	-0.0073
						313.078	0.000162086	0.00509	0.000658315	-0.00164	-9.04254e-05	-0.00416	-0.00102	-0.00118	8.12158e-05	-0.00657	-0.00178	0.00122	-0.00191	-0.00473	0.00151	-2.77544e-05	-0.00441	-0.0055	-0.000210736	-0.00135	0.00453	-0.000919412	-0.000686138	2.72253e-05	-0.000523941	0.00541	0.00106	-0.00308	2.71839e-05	0.00681	-0.00471	-0.00107	0.01862	0.000478732	-0.00101	-0.000444573	-0.00199	0.00269	-0.00378	0.00218	0.00593	-0.00427	-0.00215
						319.409	-0.00165	0.00401	0.000624056	0.00139	0.000229164	-0.00374	0.00325	-0.000719446	0.00136	-0.0079	-9.23595e-05	0.000756709	-0.00289	-0.00241	-0.000862517	0.00185	-0.00264	-0.00565	-0.00545	0.00209	0.00322	-0.000516155	-0.00374	-0.00326	0.00113	0.00744	-0.00224	-0.00168	0.00236	0.00699	-0.00388	0.00185	0.01817	-0.00209	0.0012	-0.00278	-0.000519013	0.000721942	-0.00557	-0.0029	0.0003527	0.000521058	-0.00449
						325.869	-0.000370052	0.000993253	-0.00273	0.00211	0.00309	-0.00463	0.00206	0.000259538	8.38211e-05	-0.00638	0.00322	0.000437073	0.000163584	0.00069669	0.00159	0.00124	-0.00488	-0.00525	-0.00376	0.00104	0.00405	-0.00154	-0.00596	0.0028	-0.00091763	0.00869	0.00475	-0.00343	-0.0013	0.00757	-0.00278	-0.000742098	0.02507	-0.00194	0.00045483	-0.00428	-0.000801734	9.41076e-05	0.000321755	0.000599306	0.00716	-0.0013	-0.00409
						332.46	0.00278	0.00412	0.00263	0.0019	0.00247	-0.0017	-0.00243	-0.00125	-0.00103	0.000613318	-0.00129	0.00219	-0.00308	0.00578	0.000481779	0.00155	-0.00602	-0.00233	-0.00435	-0.00264	0.00296	-0.00124	-0.000220088	-0.00544	0.00104	0.00454	0.00713	-0.00289	0.00477	0.00266	0.00105	-0.000816931	0.02211	-0.00383	-0.00015384	0.00145	-0.000549451	0.00256	-0.00383	0.00579	0.00013828	-2.5407e-05	-0.00617
						339.184	0.00207	0.00195	5.7747e-05	0.000142797	0.0042	-0.00279	0.00255	0.00113	-0.00065627	-0.00365	-0.00166	0.00355	-0.00271	0.00174	-0.000134238	0.00317	-0.00628	-0.00501	-0.00147	0.0015	-0.00124	5.39422e-05	0.0015	-0.00359	-5.28527e-05	0.00894	0.00606	-0.00469	0.00217	0.00401	0.00191	-0.00244	0.02383	-0.00145	0.00111	-0.00404	0.00203	0.00299	0.000700015	2.29757e-05	-0.00125	0.00299	-0.00396
						346.043	-0.00149	0.00402	-0.00262	0.000798306	0.000961249	-0.00375	0.00328	0.00145	0.000608898	-0.00527	-0.0027	0.00278	-0.00242	-0.000679996	-0.00122	0.000983472	-0.00724	-0.00553	-0.0035	-0.00295	0.0018	-7.20058e-05	-0.00236	-0.00168	0.000489742	0.0057	0.000669848	1.30596e-05	0.0043	0.00772	9.44281e-05	-0.00088699	0.02056	0.00183	0.00242	0.000597117	-0.00206	0.00263	-0.00201	0.000833005	0.00355	0.000708408	-0.00107
						353.042	0.00117	0.0035	0.000155873	-0.00168	0.00104	-0.00283	0.000996709	0.00187	0.00121	-0.00535	-0.00231	0.00462	-0.00357	-0.000710445	-0.00179	0.00201	-0.00305	-0.00406	-0.00401	-0.00399	2.03907e-05	-3.59549e-05	0.00172	-0.00528	0.000309242	0.00309	0.00393	-0.000366234	0.00127	0.00719	0.000756079	0.00122	0.01973	0.00255	-0.00158	-0.00261	-0.00217	0.00544	-0.000951215	0.000842974	0.000950261	-0.000536468	-0.00315
						360.182	0.000569111	0.00317	-0.000670209	0.000407983	-0.000949184	-0.00366	0.00323	-9.60828e-05	-0.000786775	-0.00788	-0.000670914	0.00171	-0.00247	-0.00167	0.000260478	-0.00081546	-0.0034	-0.00397	-0.00141	-0.00266	-0.000227651	-0.000807577	-0.00196	-0.00493	-0.0028	0.00915	0.00131	-0.00216	0.00268	0.00946	-0.00326	0.00028685	0.01784	0.000916665	-0.00152	0.000510368	-0.00199	0.00164	-0.00429	0.000175378	0.00729	0.000255941	-0.000256185
						367.466	-0.00169	0.00585	0.000467039	0.00212	0.000966449	-0.00236	0.00578	-0.00046808	0.00164	-0.00523	0.00296	-0.00148	-0.00205	0.00353	0.00152	-0.00104	-0.00552	-0.00315	-0.0029	-0.00596	0.00287	0.000586429	-0.000112776	-0.00261	-0.00356	0.00948	-0.000186538	-5.99058e-05	-0.000722574	0.00843	-0.00563	0.00135	0.0195	-0.0009944	-0.00496	-0.00157	0.000575338	0.00248	-0.00284	-0.00133	0.00711	-0.00206	-0.00117
						374.898	0.00158	0.00298	-0.00080681	0.000423603	-0.000313757	-0.00368	0.00465	-0.000910459	-0.00241	-0.00502	9.69919e-05	0.00124	-0.00543	0.00194	-0.000182463	-0.00197	-0.00831	-0.00154	-0.00301	-0.00371	0.000755429	0.000441546	-0.00258	-0.00276	-0.00181	0.00678	0.00401	-0.00467	-6.40218e-05	0.0043	0.000428633	-6.52732e-05	0.02076	-0.00118	-0.00395	-0.000792069	-0.00101	0.00353	-0.00101	0.00287	-0.000847069	0.00114	-0.00479
						382.48	0.00158	0.00161	0.000903251	-0.00138	0.00356	-0.00336	0.00236	3.63861e-05	-0.00261	-0.00362	-0.000167949	0.00137	-0.00461	0.00321	-0.00325	0.00428	-0.00594	0.000584601	-0.00333	-0.000322542	0.00273	0.000136874	-0.0034	-0.0014	0.000840549	0.00574	0.00178	-0.00436	0.00581	0.00495	-0.000524313	-0.00366	0.0256	0.000128067	-0.000268115	-0.00502	-6.6696e-06	0.00264	-0.00328	-0.00185	0.00028283	0.00148	-0.00523
						390.215	-0.00161	0.00459	-0.0022	0.00119	0.00305	-0.00393	0.00546	0.000626576	-0.000326267	-0.00466	0.0012	-0.000681985	-0.00474	0.00412	0.000526893	0.000828319	-0.00292	-0.00341	0.000968647	-0.00335	0.003	0.00347	0.00375	-0.0042	0.00141	0.00504	0.000667246	-0.000614496	0.00183	0.01066	0.00201	0.0013	0.02261	0.00131	-0.00281	-0.00152	0.000746624	0.00347	-0.00549	0.00122	0.00597	-0.000964988	-0.00586
						398.107	0.00129	0.00246	5.81812e-05	0.00384	0.00219	-0.00372	0.00257	0.00082255	-0.00143	-0.00504	-0.000987249	0.00133	-0.00117	0.000521481	-0.000663695	0.00133	0.000677477	-0.00322	-0.000397178	-0.0028	0.0011	-0.000615738	-0.00114	-0.00214	-0.000283552	0.00779	0.0028	-0.00744	0.00146	0.01083	0.0012	-0.000458547	0.01875	-0.000690239	-0.00214	0.000329009	-0.00285	0.00451	-0.00233	0.00392	0.00251	-0.000182659	-0.00419
						406.159	0.000146891	0.00455	-0.00301	0.000847722	-0.00208	-0.00381	0.00251	0.00232	0.00281	-0.00767	-0.00219	0.000565042	-0.00134	9.92146e-05	0.00101	-0.000790225	-0.00374	-0.00409	0.000872004	-0.00479	0.000536002	0.00211	-0.00411	-0.00127	-0.00219	0.00494	-0.00106	-0.00079067	0.00165	0.00845	-0.00196	0.00201	0.01764	-0.00214	-0.00193	0.00418	-7.48602e-05	0.00321	0.0023	0.00239	0.00575	-0.000363005	-0.00342
						414.373	0.000245431	0.00331	-0.000895145	0.000557648	0.000234807	-0.00273	0.00319	0.000133215	-0.0008094	-0.00672	0.00382	0.00166	0.000139273	0.00457	-0.000470616	-0.0011	-0.00662	-0.00226	0.00206	-0.00406	0.000884604	0.00233	0.00136	-3.01018e-05	-0.00114	0.00989	-0.000413397	0.00253	0.00204	0.00889	0.000895223	0.00148	0.01727	-0.000484105	3.55383e-05	-0.00173	0.000606131	0.00295	-0.00237	-0.000273733	0.00391	-0.000370394	6.30922e-05
						422.753	0.000452423	0.00406	-0.000720668	-4.3928e-05	0.00144	-0.00425	-0.0019	0.00108	-0.000214584	-0.00427	0.000958887	0.00276	-0.00171	0.00275	-0.00113	0.00159	-0.00445	-0.0052	-0.000193356	-0.00124	0.00368	-0.000447895	-3.11152e-05	-0.000787355	0.00115	0.00572	0.00435	-0.00401	-0.000494685	0.00439	0.000570485	0.000540236	0.01948	0.000693418	0.0024	-0.00242	0.000393572	0.00382	0.00175	-0.00159	-0.000402581	0.000687161	-0.00206
						431.303	0.000859177	0.00403	-0.00105	0.00332	-7.52222e-05	-0.00574	0.00106	-0.000484167	-0.0029	-0.00791	0.00109	0.00194	-0.00214	-0.00349	-0.00105	-0.000781088	-0.00122	-0.00316	-0.00371	-0.00663	0.00171	-0.000542245	-0.0012	-0.00427	-0.00127	0.00916	0.000255972	-0.00327	0.00129	0.01177	-0.00317	-0.00201	0.01691	0.00133	-0.00645	-0.00301	-0.000633384	0.000518548	-0.00348	0.00234	0.00694	-0.00465	-6.5025e-05
						440.026	-0.00344	0.00481	0.00112	0.00068298	0.000398851	-0.00591	0.00216	0.00212	0.000658769	-0.00843	0.00285	0.00361	-0.0008996	-0.000474302	0.000685623	0.000524352	-0.00146	-0.00266	-0.00244	-0.000270391	0.00161	0.00285	-0.000968968	-0.00189	-0.000225323	0.0057	0.00395	-0.000553613	0.00258	0.00582	0.00123	0.0014	0.01918	-0.00229	-0.00216	-0.00111	0.000687657	0.00123	0.00218	0.000642673	0.00586	-0.0021	-0.00174
						448.925	-0.00143	0.00608	0.000613215	-0.000636335	-8.3344e-06	-0.00476	0.000955544	-0.00109	-0.0007846	-0.0073	-0.000238773	0.00481	-0.003	-0.00234	-0.000311522	0.00221	-0.00414	-0.00771	-0.00349	-0.0023	0.00379	-0.00184	-0.00101	-0.00361	0.000532687	0.00563	-0.000462956	0.00139	0.00358	0.00855	-0.00218	0.000982874	0.01848	0.000802238	-0.00238	0.000246113	5.02202e-05	0.00304	-0.00536	0.000423189	-0.00223	-0.0019	-0.00506
						458.004	-5.8944e-05	0.00193	-0.00483	0.00327	-0.00166	-0.00402	0.00452	0.000504264	-0.00249	-0.00617	0.00179	0.00086508	-0.0035	-0.00219	0.000284349	-0.00121	-0.00769	-0.00275	-0.00343	-0.00449	0.00399	-0.00113	-0.000683093	-0.00351	0.00221	0.0064	0.000437796	-0.00369	0.00212	0.01314	-0.00578	-0.000551594	0.01747	0.00186	-0.00426	-0.00116	-0.00124	0.00425	-0.00436	0.000971257	0.00521	-0.000419949	-0.00459
						467.267	0.00125	0.00267	-0.00204	0.0012	-0.000114317	-0.00287	-0.00165	-0.000685081	0.000546877	-0.00501	0.000669755	-0.000530639	-0.0026	-0.000738287	0.00148	0.00224	-0.00402	-0.00689	-0.00438	-0.00242	0.00162	-0.000647923	-0.00402	-0.00381	-0.00122	0.00963	0.00213	0.000613256	0.00118	0.00528	0.000169104	-0.000290764	0.01987	0.00111	3.07614e-05	2.42578e-05	0.00048338	0.0023	-0.00508	0.000862046	0.01023	-0.00225	-0.00225
						476.717	-0.000727929	0.00366	-0.00214	0.00452	0.00146	-0.0041	0.00149	-0.000390265	-0.00314	-0.00227	-0.00131	0.00158	-0.00375	0.00459	-0.00464	0.0023	-0.00536	-0.00521	-0.00355	-0.00363	0.00151	-0.000422681	-2.98123e-05	-0.00619	0.00228	0.00317	0.00529	-0.00098955	0.00492	0.00256	0.000518868	0.00279	0.023	-0.00429	-0.00233	0.00191	-0.00165	0.00503	-0.00234	0.000277818	0.000329267	0.00502	-0.00157
						486.359	-0.00028617	0.0017	-0.00268	0.00293	-0.000552857	-0.00331	0.000452578	-0.00135	0.000929274	-0.0051	-0.000323949	0.00484	-0.00149	7.18595e-05	0.000595857	0.00164	-0.00384	-0.00317	-0.00393	0.0016	0.00133	8.78117e-05	-0.00030613	-0.000851317	0.000108694	0.00741	0.00332	-0.00417	0.000181756	0.01256	-0.000578669	-0.002	0.01654	0.00112	0.00171	-0.00489	0.00132	0.00285	0.000419822	0.000289537	0.000966728	0.00166	-0.00233
[truncated: 469 more columns]

## Sheet: b - Spectroelectrochemistry
Figure 3b
		Reduction																											Oxidation
	λ (nm)| E	-0.2 V	-0.3 V	-0.4 V	-0.5 V	-0.6 V	-0.7 V	-0.8 V	-0.9 V	-1.0 V	-1.1 V	-1.2 V	-1.3 V	-1.4 V	-1.3 V	-1.2 V	-1.1 V	-1.0 V	-0.9 V	-0.8 V	-0.7 V	-0.6 V	-0.5 V	-0.4 V	-0.3 V	-0.2 V		λ (nm)| E	0 V	0.1 V	0.2 V	0.3 V	0.4 V	0.5 V	0.6 V	0.7 V	0.8 V	0.9 V	1.0 V	1.1 V	1.2 V	1.3 V	1.2 V	1.1 V	1.0 V	0.9 V	0.8 V	0.7 V	0.6 V
	1200	-0.0041	-0.00407	-0.00418	-0.00407	-0.00422	-0.00414	-0.00411	-0.00414	-0.00421	-0.00405	-0.0041	-0.00416	-0.00413	-0.00416	-0.00422	-0.00427	-0.00416	-0.00417	-0.00406	-0.00396	-0.00409	-0.00416	-0.00407	-0.00409	-0.00433		1200	0.00122	0.00117	0.00131	0.00122	0.00121	0.00124	0.00127	0.00131	0.00137	0.00123	0.00131	0.00121	0.00121	0.00104	0.00125	0.00113	0.00117	0.000884032	0.00125	0.0011	0.0012
	1199.5	-0.00429	-0.00427	-0.00429	-0.00422	-0.00451	-0.00436	-0.00437	-0.00444	-0.00438	-0.00422	-0.00427	-0.00426	-0.00425	-0.00427	-0.00437	-0.00439	-0.00429	-0.0043	-0.00423	-0.00427	-0.00427	-0.00424	-0.00437	-0.00428	-0.00454		1199.5	0.00136	0.00123	0.00139	0.00133	0.00125	0.00138	0.00122	0.00117	0.00141	0.00151	0.00137	0.00131	0.00107	0.00121	0.00125	0.00121	0.00113	0.000997249	0.00116	0.00106	0.00124
	1199	-0.00425	-0.00431	-0.00435	-0.00431	-0.0044	-0.00446	-0.00441	-0.0044	-0.00446	-0.00438	-0.00444	-0.00427	-0.00442	-0.00445	-0.00453	-0.00446	-0.00455	-0.00436	-0.00432	-0.00439	-0.00435	-0.00443	-0.00455	-0.00448	-0.00468		1199	0.0014	0.00109	0.00126	0.00138	0.00112	0.00139	0.0013	0.00122	0.0014	0.00135	0.0012	0.00127	0.00102	0.00126	0.00128	0.00121	0.00105	0.00119	0.00099144	0.00105	0.00117
	1198.5	-0.00404	-0.00421	-0.00425	-0.00409	-0.00415	-0.00422	-0.00407	-0.0042	-0.00432	-0.00421	-0.0044	-0.00423	-0.00427	-0.00429	-0.00442	-0.0043	-0.00431	-0.00421	-0.00408	-0.00399	-0.00415	-0.00426	-0.00422	-0.00435	-0.00441		1198.5	0.00134	0.00109	0.00127	0.00133	0.00106	0.00115	0.00138	0.00142	0.00134	0.00136	0.00116	0.00125	0.00115	0.00122	0.0013	0.00127	0.0012	0.00123	0.0011	0.000943218	0.00113
	1198	-0.00404	-0.00411	-0.00398	-0.00403	-0.00407	-0.00402	-0.00387	-0.00415	-0.00419	-0.00411	-0.00409	-0.00406	-0.00414	-0.004	-0.00407	-0.00416	-0.00423	-0.00403	-0.00382	-0.00381	-0.00387	-0.00408	-0.004	-0.00406	-0.00411		1198	0.00125	0.00141	0.00126	0.00136	0.00127	0.00111	0.00143	0.00133	0.00139	0.00141	0.00131	0.00127	0.00131	0.00124	0.00128	0.00138	0.00123	0.00121	0.00129	0.00096937	0.00124
	1197.5	-0.00403	-0.00398	-0.00381	-0.00407	-0.00423	-0.00398	-0.00387	-0.00409	-0.00401	-0.00422	-0.00399	-0.00409	-0.00417	-0.00391	-0.00397	-0.00414	-0.00409	-0.00399	-0.00376	-0.00381	-0.00381	-0.00404	-0.00408	-0.00408	-0.00402		1197.5	0.00136	0.00152	0.00129	0.00154	0.00131	0.00131	0.00159	0.00128	0.00139	0.00148	0.00143	0.00147	0.00122	0.00137	0.00135	0.00124	0.00127	0.00135	0.00119	0.00103	0.00135
	1197	-0.00405	-0.00397	-0.00396	-0.00406	-0.0044	-0.00405	-0.00396	-0.00406	-0.00397	-0.00411	-0.00405	-0.00422	-0.00415	-0.00404	-0.00415	-0.00421	-0.00399	-0.00399	-0.00378	-0.00382	-0.00377	-0.00404	-0.00418	-0.00421	-0.0041		1197	0.00153	0.00163	0.00155	0.00172	0.0015	0.00162	0.00176	0.00148	0.0015	0.00185	0.00154	0.00166	0.00147	0.00153	0.00154	0.00137	0.00149	0.00145	0.00129	0.00116	0.00145
	1196.5	-0.00409	-0.00404	-0.00393	-0.00388	-0.00428	-0.004	-0.00406	-0.00409	-0.00396	-0.00406	-0.004	-0.00413	-0.00414	-0.00406	-0.00401	-0.00411	-0.0041	-0.00406	-0.00369	-0.00379	-0.00389	-0.00412	-0.00407	-0.00408	-0.00412		1196.5	0.00161	0.00179	0.00182	0.00169	0.00174	0.0016	0.00165	0.00159	0.00156	0.00193	0.00174	0.00161	0.00165	0.00148	0.00163	0.0016	0.00162	0.00158	0.00154	0.0014	0.00152
	1196	-0.00425	-0.00446	-0.00402	-0.00403	-0.00431	-0.00419	-0.00428	-0.0042	-0.00417	-0.00432	-0.00422	-0.00429	-0.00422	-0.00422	-0.00417	-0.00423	-0.00418	-0.0042	-0.00399	-0.00388	-0.00423	-0.00432	-0.00418	-0.00423	-0.00421		1196	0.00153	0.0015	0.00183	0.00156	0.00174	0.0016	0.0016	0.00144	0.00151	0.00169	0.00166	0.00155	0.00163	0.00149	0.00174	0.00144	0.00155	0.00145	0.0015	0.00152	0.0014
	1195.5	-0.00425	-0.0044	-0.00395	-0.00415	-0.00426	-0.00402	-0.00418	-0.00401	-0.00419	-0.00413	-0.00405	-0.00419	-0.00422	-0.00421	-0.00424	-0.00424	-0.00413	-0.00389	-0.00401	-0.00385	-0.00413	-0.00429	-0.00422	-0.00425	-0.00424		1195.5	0.0013	0.00127	0.00156	0.00138	0.00166	0.00151	0.0015	0.00149	0.0014	0.00153	0.00134	0.00137	0.00153	0.00148	0.00158	0.00128	0.00127	0.0012	0.00139	0.00121	0.00124
	1195	-0.00402	-0.00411	-0.00397	-0.00406	-0.00428	-0.00403	-0.00391	-0.00396	-0.00388	-0.0041	-0.00392	-0.00405	-0.00419	-0.00421	-0.00409	-0.00413	-0.00413	-0.00388	-0.00387	-0.00389	-0.00398	-0.00408	-0.00421	-0.00422	-0.00421		1195	0.00136	0.00131	0.00134	0.0014	0.00151	0.00132	0.00141	0.0015	0.00127	0.00152	0.00132	0.00117	0.00137	0.00142	0.00129	0.00135	0.00126	0.00111	0.00126	0.00103	0.00131
	1194.5	-0.00407	-0.00431	-0.0041	-0.00422	-0.00436	-0.00428	-0.00413	-0.00422	-0.00393	-0.00418	-0.00405	-0.00436	-0.00423	-0.0043	-0.00427	-0.00424	-0.00425	-0.00397	-0.00412	-0.00397	-0.004	-0.00416	-0.00433	-0.00439	-0.00427		1194.5	0.00144	0.00133	0.00132	0.00142	0.00139	0.00127	0.00137	0.00141	0.00132	0.00142	0.00142	0.0013	0.00123	0.00137	0.00139	0.00131	0.00141	0.00128	0.00107	0.00105	0.00131
	1194	-0.00419	-0.00421	-0.00398	-0.00425	-0.00418	-0.0042	-0.00428	-0.0043	-0.00412	-0.00418	-0.00413	-0.0044	-0.00429	-0.00428	-0.00444	-0.0043	-0.00427	-0.00401	-0.00406	-0.00401	-0.00407	-0.00422	-0.00422	-0.00435	-0.00427		1194	0.00158	0.00156	0.00152	0.00148	0.00146	0.00142	0.00127	0.00152	0.00142	0.00133	0.00163	0.00148	0.00125	0.00134	0.00155	0.00143	0.00149	0.00133	0.00119	0.00112	0.00133
	1193.5	-0.00398	-0.00395	-0.0039	-0.004	-0.0041	-0.00419	-0.0041	-0.0041	-0.00414	-0.00406	-0.00412	-0.00406	-0.00415	-0.00412	-0.00419	-0.00417	-0.00422	-0.00412	-0.00384	-0.00399	-0.00397	-0.00392	-0.00407	-0.00412	-0.00415		1193.5	0.00168	0.00155	0.00159	0.00156	0.0017	0.00156	0.00131	0.00162	0.00152	0.00137	0.00171	0.00177	0.00146	0.00147	0.00158	0.00166	0.00156	0.00129	0.00129	0.00139	0.00136
	1193	-0.00417	-0.00421	-0.00417	-0.00411	-0.00418	-0.00409	-0.00419	-0.00403	-0.00427	-0.00404	-0.00422	-0.00413	-0.00417	-0.00405	-0.00415	-0.00422	-0.00426	-0.00407	-0.00399	-0.00406	-0.00402	-0.004	-0.00415	-0.00426	-0.00419		1193	0.00154	0.0016	0.00158	0.00172	0.0017	0.00161	0.00161	0.00181	0.00163	0.00157	0.00154	0.00195	0.00158	0.00166	0.00163	0.00163	0.00167	0.00139	0.0013	0.00146	0.00137
	1192.5	-0.00437	-0.00428	-0.00435	-0.00427	-0.00424	-0.00409	-0.00433	-0.00427	-0.00424	-0.00419	-0.00433	-0.00437	-0.0043	-0.00437	-0.00432	-0.0044	-0.00429	-0.0041	-0.0041	-0.00415	-0.00408	-0.00424	-0.00436	-0.00443	-0.00428		1192.5	0.00137	0.00161	0.00154	0.00172	0.0016	0.00142	0.00162	0.00175	0.00166	0.00172	0.00162	0.00174	0.00151	0.00163	0.00163	0.00156	0.00163	0.00134	0.00139	0.00137	0.00124
	1192	-0.00427	-0.00419	-0.00421	-0.00425	-0.00427	-0.00417	-0.00422	-0.00427	-0.00413	-0.00422	-0.00428	-0.00444	-0.00435	-0.00445	-0.00435	-0.00435	-0.00426	-0.00421	-0.00413	-0.00408	-0.00405	-0.00416	-0.00438	-0.00439	-0.00436		1192	0.00119	0.00132	0.00154	0.00142	0.00134	0.00118	0.00141	0.00156	0.00152	0.00149	0.00148	0.00143	0.00128	0.0013	0.00135	0.00143	0.00128	0.00113	0.00125	0.00126	0.00112
	1191.5	-0.0042	-0.0042	-0.0042	-0.00427	-0.00428	-0.00419	-0.00416	-0.00411	-0.00413	-0.00435	-0.00424	-0.00427	-0.00427	-0.00431	-0.00437	-0.0041	-0.00413	-0.00416	-0.00407	-0.00414	-0.00407	-0.00422	-0.00433	-0.00425	-0.00446		1191.5	0.00126	0.00147	0.00159	0.00146	0.00141	0.00138	0.00147	0.00152	0.00131	0.00147	0.00126	0.00127	0.00125	0.00121	0.00123	0.00127	0.00122	0.00125	0.00121	0.00128	0.00128
	1191	-0.00397	-0.00412	-0.00409	-0.0039	-0.0042	-0.00407	-0.00406	-0.00405	-0.00414	-0.00406	-0.00405	-0.00411	-0.00403	-0.00419	-0.00407	-0.00401	-0.00403	-0.00394	-0.00389	-0.0039	-0.00397	-0.00403	-0.00408	-0.0041	-0.00429		1191	0.00128	0.0015	0.00145	0.00145	0.0015	0.00136	0.00134	0.00155	0.00121	0.00123	0.00131	0.00118	0.00114	0.00115	0.00133	0.00121	0.0013	0.00123	0.00123	0.00112	0.00128
	1190.5	-0.00422	-0.00426	-0.00398	-0.00388	-0.00407	-0.00414	-0.00399	-0.00408	-0.00417	-0.004	-0.00406	-0.00427	-0.00411	-0.00414	-0.00411	-0.00418	-0.00413	-0.00403	-0.00393	-0.00378	-0.00418	-0.00401	-0.00398	-0.00419	-0.00418		1190.5	0.00131	0.00131	0.00151	0.00132	0.00132	0.00137	0.00126	0.00146	0.00128	0.00121	0.00139	0.00125	0.00119	0.00127	0.00141	0.00117	0.0012	0.00109	0.00117	0.0011	0.00119
	1190	-0.00426	-0.00409	-0.00404	-0.00401	-0.00409	-0.00424	-0.00382	-0.00401	-0.0041	-0.00407	-0.00421	-0.00418	-0.00411	-0.0042	-0.00417	-0.00417	-0.00409	-0.00402	-0.00399	-0.00397	-0.00415	-0.00413	-0.00419	-0.00415	-0.00417		1190	0.00147	0.00139	0.00154	0.00136	0.00144	0.00148	0.00133	0.00143	0.0014	0.00153	0.00146	0.00144	0.00133	0.00137	0.00142	0.00117	0.00116	0.00121	0.00113	0.00131	0.00123
	1189.5	-0.00406	-0.004	-0.00399	-0.0039	-0.00397	-0.00402	-0.00371	-0.00398	-0.00402	-0.00391	-0.0041	-0.004	-0.00412	-0.00408	-0.00411	-0.00406	-0.00396	-0.00392	-0.00388	-0.00382	-0.00401	-0.00407	-0.00416	-0.00421	-0.00413		1189.5	0.00134	0.00144	0.00123	0.00134	0.00134	0.00141	0.00138	0.00141	0.0014	0.00142	0.00141	0.00149	0.00122	0.00115	0.00139	0.00135	0.00113	0.00112	0.00115	0.00106	0.00112
	1189	-0.00402	-0.00411	-0.00413	-0.00408	-0.00393	-0.00396	-0.00399	-0.00402	-0.0039	-0.00403	-0.00405	-0.00407	-0.00424	-0.00388	-0.00417	-0.0039	-0.00394	-0.004	-0.00382	-0.00375	-0.00416	-0.00413	-0.00405	-0.00436	-0.00421		1189	0.0014	0.00144	0.00126	0.00145	0.00143	0.00122	0.0015	0.00139	0.00139	0.00137	0.0015	0.00148	0.00124	0.0012	0.00156	0.00145	0.00134	0.00117	0.00135	0.000997669	0.00102
	1188.5	-0.004	-0.00397	-0.00422	-0.00422	-0.00399	-0.00407	-0.00417	-0.00421	-0.00391	-0.00411	-0.00407	-0.00412	-0.0042	-0.00398	-0.00406	-0.00395	-0.00395	-0.00388	-0.00378	-0.00396	-0.00413	-0.00408	-0.00417	-0.00421	-0.00424		1188.5	0.00143	0.00128	0.00143	0.00151	0.00153	0.00118	0.00141	0.00131	0.00138	0.00148	0.00145	0.00142	0.00133	0.00127	0.00154	0.0012	0.00137	0.00122	0.00132	0.00106	0.0011
	1188	-0.00399	-0.00399	-0.00402	-0.004	-0.00414	-0.00406	-0.00408	-0.00435	-0.00391	-0.00419	-0.00409	-0.00408	-0.00414	-0.00423	-0.00415	-0.00418	-0.00406	-0.00386	-0.00403	-0.00403	-0.00416	-0.00397	-0.00427	-0.00417	-0.00419		1188	0.00139	0.00133	0.0014	0.00149	0.00122	0.00134	0.00131	0.0014	0.00128	0.00154	0.00119	0.00163	0.00134	0.0013	0.00141	0.00116	0.00127	0.00109	0.00106	0.00117	0.00132
	1187.5	-0.004	-0.00418	-0.00416	-0.004	-0.00426	-0.00406	-0.00416	-0.00412	-0.00397	-0.00423	-0.00408	-0.00404	-0.0041	-0.00424	-0.0042	-0.00417	-0.00423	-0.00403	-0.00419	-0.00396	-0.00416	-0.0041	-0.00412	-0.0042	-0.00427		1187.5	0.00142	0.00138	0.0013	0.00154	0.00129	0.00135	0.00137	0.00146	0.00119	0.00143	0.00124	0.00158	0.00128	0.00127	0.00125	0.00124	0.00139	0.000983483	0.00105	0.00122	0.0013
	1187	-0.00416	-0.00418	-0.00419	-0.0041	-0.00419	-0.00404	-0.00422	-0.00407	-0.00404	-0.00428	-0.00401	-0.00399	-0.00406	-0.00409	-0.00412	-0.00421	-0.00423	-0.00405	-0.00392	-0.00391	-0.00404	-0.0041	-0.004	-0.00424	-0.00429		1187	0.00126	0.00124	0.00137	0.00148	0.0014	0.0013	0.00152	0.00137	0.00141	0.00142	0.00143	0.00141	0.00125	0.00121	0.00122	0.00122	0.00122	0.000994575	0.00113	0.00107	0.00122
	1186.5	-0.00421	-0.00395	-0.00404	-0.00411	-0.00423	-0.00385	-0.00407	-0.00406	-0.00409	-0.00421	-0.00392	-0.00388	-0.0039	-0.00395	-0.00418	-0.00407	-0.00409	-0.00398	-0.00367	-0.00388	-0.00403	-0.00389	-0.00393	-0.00427	-0.00408		1186.5	0.00124	0.0013	0.00165	0.00143	0.00134	0.0014	0.00159	0.00143	0.00162	0.00141	0.00142	0.0014	0.00141	0.00133	0.00153	0.00139	0.00121	0.00119	0.00118	0.00109	0.00135
	1186	-0.00416	-0.00403	-0.00408	-0.00417	-0.00411	-0.0038	-0.00403	-0.00405	-0.00402	-0.00407	-0.00389	-0.0038	-0.00407	-0.00396	-0.00423	-0.00407	-0.00411	-0.00389	-0.00364	-0.00392	-0.00405	-0.00395	-0.00387	-0.00409	-0.00405		1186	0.00129	0.00135	0.00151	0.00135	0.00136	0.0014	0.00133	0.00153	0.00155	0.0014	0.00146	0.00126	0.00135	0.00135	0.00147	0.0013	0.00113	0.00126	0.0012	0.00107	0.00119
	1185.5	-0.00407	-0.00406	-0.00399	-0.00402	-0.00386	-0.00388	-0.00399	-0.00391	-0.00374	-0.0041	-0.00396	-0.00392	-0.00406	-0.00409	-0.00403	-0.00403	-0.00407	-0.0037	-0.00375	-0.00379	-0.00393	-0.00398	-0.00391	-0.00385	-0.00417		1185.5	0.00138	0.00132	0.00145	0.00157	0.00158	0.00134	0.00142	0.00154	0.00156	0.00145	0.00151	0.00145	0.00126	0.00135	0.00134	0.0013	0.00123	0.00141	0.00123	0.0012	0.00122
	1185	-0.00404	-0.00403	-0.00407	-0.004	-0.00393	-0.0039	-0.00389	-0.00369	-0.00379	-0.00413	-0.004	-0.00393	-0.00386	-0.00407	-0.00386	-0.00391	-0.00396	-0.00372	-0.00378	-0.0036	-0.00387	-0.00382	-0.00407	-0.00379	-0.00415		1185	0.00146	0.00156	0.00174	0.00183	0.00171	0.0016	0.00168	0.0015	0.0016	0.00158	0.00167	0.00158	0.00161	0.00174	0.00143	0.00162	0.00138	0.00146	0.00134	0.00154	0.00145
	1184.5	-0.00389	-0.00396	-0.00391	-0.0037	-0.00388	-0.0038	-0.00376	-0.00361	-0.00386	-0.00397	-0.00372	-0.00359	-0.00373	-0.00374	-0.00382	-0.00375	-0.0038	-0.00372	-0.00356	-0.00367	-0.00361	-0.00358	-0.00392	-0.00369	-0.00388		1184.5	0.00145	0.00166	0.00165	0.00178	0.00161	0.00172	0.00161	0.00169	0.00185	0.00164	0.00183	0.00173	0.00169	0.00184	0.00168	0.0017	0.00131	0.00143	0.00139	0.00162	0.00151
	1184	-0.00377	-0.00398	-0.00375	-0.00361	-0.00367	-0.0039	-0.00376	-0.0037	-0.00375	-0.0039	-0.00362	-0.00346	-0.00376	-0.00366	-0.0039	-0.00374	-0.00362	-0.00375	-0.00358	-0.00362	-0.00346	-0.00358	-0.00376	-0.00385	-0.00387		1184	0.00158	0.00161	0.00151	0.00154	0.00158	0.00156	0.00157	0.00168	0.00175	0.00162	0.00157	0.00172	0.00139	0.00172	0.00165	0.00156	0.0014	0.00153	0.00136	0.00149	0.00136
	1183.5	-0.00381	-0.00406	-0.00385	-0.00387	-0.00381	-0.0039	-0.00373	-0.00387	-0.00386	-0.00384	-0.00382	-0.00367	-0.00383	-0.00386	-0.00396	-0.00398	-0.00373	-0.0039	-0.00369	-0.00358	-0.00368	-0.00373	-0.00384	-0.00407	-0.00398		1183.5	0.00172	0.00179	0.0014	0.00147	0.00164	0.00168	0.00157	0.00177	0.00147	0.00169	0.00152	0.00162	0.00153	0.00163	0.00148	0.00153	0.0015	0.00148	0.0014	0.00149	0.00129
	1183	-0.00368	-0.00375	-0.00359	-0.0038	-0.00383	-0.00358	-0.00347	-0.00381	-0.00371	-0.00357	-0.00349	-0.00358	-0.00363	-0.00368	-0.00376	-0.00379	-0.00364	-0.00353	-0.00352	-0.0035	-0.00356	-0.00354	-0.00362	-0.0038	-0.00368		1183	0.00169	0.00197	0.00155	0.00176	0.00195	0.00195	0.00154	0.00185	0.0018	0.00192	0.00184	0.00176	0.00173	0.00164	0.00188	0.00177	0.0016	0.00154	0.00171	0.00152	0.00154
	1182.5	-0.00372	-0.00384	-0.00374	-0.00389	-0.00381	-0.00357	-0.00359	-0.00377	-0.00365	-0.00356	-0.0035	-0.00372	-0.00369	-0.0036	-0.00374	-0.00368	-0.00361	-0.00358	-0.00359	-0.00355	-0.00357	-0.00359	-0.00358	-0.00379	-0.00382		1182.5	0.00171	0.00197	0.00179	0.00178	0.00204	0.00198	0.00175	0.00181	0.00194	0.00213	0.00188	0.00187	0.00169	0.00169	0.00208	0.0019	0.00157	0.00165	0.00185	0.0016	0.00168
	1182	-0.00389	-0.00397	-0.00385	-0.00376	-0.00389	-0.00382	-0.00374	-0.00374	-0.00381	-0.0038	-0.00384	-0.00396	-0.00386	-0.00376	-0.00392	-0.00379	-0.00368	-0.00391	-0.00356	-0.0037	-0.00376	-0.00374	-0.00379	-0.00388	-0.00406		1182	0.00174	0.00167	0.00175	0.00179	0.00181	0.00194	0.00179	0.00174	0.00186	0.00189	0.0018	0.00185	0.00162	0.00154	0.00183	0.00186	0.00149	0.00147	0.00162	0.00147	0.00165
	1181.5	-0.00384	-0.00383	-0.00375	-0.00365	-0.00379	-0.00382	-0.00355	-0.00372	-0.00368	-0.00388	-0.00376	-0.00378	-0.00386	-0.00385	-0.00413	-0.00382	-0.00354	-0.00377	-0.00352	-0.00354	-0.00356	-0.00373	-0.00377	-0.00385	-0.00382		1181.5	0.00155	0.00138	0.00152	0.00168	0.00172	0.00168	0.0016	0.00155	0.00163	0.00149	0.00165	0.00151	0.00134	0.00144	0.00159	0.00179	0.00149	0.00125	0.00143	0.00129	0.0014
	1181	-0.00387	-0.00391	-0.00392	-0.0039	-0.00382	-0.00364	-0.00375	-0.0037	-0.00362	-0.00389	-0.00394	-0.00376	-0.00384	-0.00392	-0.00415	-0.00388	-0.00373	-0.00361	-0.00355	-0.00359	-0.00361	-0.00378	-0.00371	-0.00396	-0.00377		1181	0.00148	0.00149	0.00132	0.00137	0.00162	0.00135	0.00159	0.00157	0.00159	0.00137	0.00146	0.00128	0.0011	0.00142	0.0017	0.00155	0.00136	0.00125	0.00128	0.00127	0.00112
	1180.5	-0.00393	-0.0039	-0.00384	-0.0039	-0.00373	-0.0036	-0.00376	-0.00367	-0.00354	-0.00379	-0.00395	-0.00378	-0.00392	-0.00382	-0.004	-0.00384	-0.00396	-0.0034	-0.00358	-0.00374	-0.00374	-0.00379	-0.00382	-0.00384	-0.00382		1180.5	0.00157	0.00153	0.00127	0.00137	0.00155	0.00137	0.00141	0.00159	0.00163	0.00138	0.00153	0.00129	0.00125	0.00137	0.00159	0.00132	0.00118	0.00121	0.00129	0.00115	0.00112
	1180	-0.00393	-0.00387	-0.00377	-0.00381	-0.00374	-0.00377	-0.00351	-0.0038	-0.00369	-0.00383	-0.00374	-0.00383	-0.00398	-0.0038	-0.00393	-0.00386	-0.00393	-0.00351	-0.00357	-0.00374	-0.00382	-0.00393	-0.00405	-0.00372	-0.00388		1180	0.00154	0.0015	0.0014	0.00169	0.00174	0.00158	0.0016	0.00196	0.00161	0.00154	0.00163	0.00143	0.00155	0.00136	0.00154	0.00137	0.00142	0.00129	0.00144	0.00116	0.00132
	1179.5	-0.00383	-0.00402	-0.00391	-0.00403	-0.00385	-0.00388	-0.00353	-0.0038	-0.00389	-0.00392	-0.00395	-0.00398	-0.00397	-0.00404	-0.00386	-0.00395	-0.00384	-0.00373	-0.00355	-0.0039	-0.00388	-0.00385	-0.00416	-0.0038	-0.00403		1179.5	0.00155	0.00178	0.0016	0.0018	0.00186	0.00158	0.00177	0.00219	0.00182	0.00171	0.00168	0.00175	0.00175	0.00178	0.00191	0.00161	0.00157	0.00154	0.00159	0.00134	0.00153
	1179	-0.00377	-0.0041	-0.00395	-0.00404	-0.00385	-0.0038	-0.00374	-0.00375	-0.00399	-0.00381	-0.00403	-0.00395	-0.00402	-0.00417	-0.00391	-0.00391	-0.00373	-0.00368	-0.00357	-0.004	-0.00381	-0.00379	-0.00401	-0.00379	-0.00418		1179	0.00156	0.00168	0.00155	0.00176	0.00168	0.00143	0.00153	0.00171	0.00179	0.00159	0.00153	0.00163	0.00163	0.00172	0.00182	0.00164	0.00154	0.00153	0.00151	0.00145	0.00142
	1178.5	-0.00385	-0.00409	-0.00386	-0.00392	-0.00387	-0.00389	-0.00383	-0.00391	-0.00407	-0.0039	-0.00404	-0.00388	-0.004	-0.00419	-0.00396	-0.00398	-0.00372	-0.00365	-0.00378	-0.00392	-0.004	-0.00391	-0.00392	-0.00395	-0.0041		1178.5	0.0013	0.00147	0.00147	0.00172	0.00141	0.00132	0.00146	0.00142	0.00145	0.00149	0.00129	0.00131	0.00133	0.00135	0.00137	0.00154	0.00148	0.00124	0.00124	0.00124	0.00107
	1178	-0.00385	-0.0041	-0.00393	-0.00374	-0.00387	-0.00387	-0.00386	-0.00387	-0.00399	-0.00387	-0.00391	-0.00383	-0.00386	-0.00407	-0.00397	-0.004	-0.00389	-0.00357	-0.00389	-0.00375	-0.00391	-0.00387	-0.00391	-0.00409	-0.00408		1178	0.00136	0.00149	0.00133	0.00162	0.00145	0.00131	0.00152	0.00159	0.00151	0.00153	0.00136	0.00143	0.00127	0.00148	0.00139	0.00145	0.00127	0.00129	0.00119	0.00117	0.00115
	1177.5	-0.0038	-0.00405	-0.00392	-0.0037	-0.00379	-0.00374	-0.00388	-0.00384	-0.00386	-0.00384	-0.00386	-0.00386	-0.0039	-0.0038	-0.00406	-0.00392	-0.00395	-0.0037	-0.00378	-0.0038	-0.00367	-0.00387	-0.00382	-0.00404	-0.00408		1177.5	0.00146	0.00142	0.00136	0.00147	0.00141	0.00131	0.00154	0.0015	0.00145	0.0015	0.00147	0.00142	0.00119	0.00146	0.00158	0.00139	0.00105	0.00132	0.00122	0.00117	0.00111
	1177	-0.00373	-0.00388	-0.00374	-0.00384	-0.00368	-0.00362	-0.00376	-0.00369	-0.00366	-0.00382	-0.00379	-0.00383	-0.00396	-0.00377	-0.00401	-0.00379	-0.00384	-0.00379	-0.00361	-0.00382	-0.00361	-0.00378	-0.00384	-0.00395	-0.00386		1177	0.00131	0.00132	0.00155	0.00149	0.00119	0.00129	0.00137	0.00119	0.00115	0.00129	0.00156	0.00118	0.00107	0.00124	0.00145	0.00119	0.00106	0.00112	0.00116	0.00107	0.00103
	1176.5	-0.0039	-0.00411	-0.00389	-0.00394	-0.00397	-0.00378	-0.00403	-0.0037	-0.00382	-0.00391	-0.00385	-0.00394	-0.00404	-0.00398	-0.00417	-0.00395	-0.00399	-0.00391	-0.00363	-0.00394	-0.00388	-0.004	-0.00407	-0.00402	-0.00409		1176.5	0.00135	0.00134	0.00163	0.00152	0.00147	0.0014	0.00121	0.00131	0.00128	0.00151	0.00171	0.00119	0.00117	0.00143	0.00132	0.00123	0.00136	0.00114	0.00122	0.00111	0.00123
	1176	-0.00405	-0.00421	-0.00407	-0.00414	-0.00415	-0.00415	-0.00424	-0.00402	-0.0041	-0.0042	-0.0042	-0.00408	-0.00402	-0.00416	-0.00424	-0.00418	-0.00412	-0.00402	-0.00389	-0.00416	-0.00408	-0.00424	-0.00412	-0.00405	-0.00437		1176	0.0013	0.00149	0.00157	0.00144	0.00143	0.00146	0.00136	0.00155	0.00141	0.00169	0.00159	0.00145	0.00132	0.00149	0.00131	0.00136	0.00143	0.00119	0.00126	0.00128	0.0011
	1175.5	-0.00409	-0.00407	-0.00415	-0.00412	-0.0042	-0.00424	-0.00412	-0.00421	-0.00407	-0.00427	-0.00415	-0.0042	-0.00426	-0.0043	-0.00422	-0.00432	-0.00436	-0.00403	-0.00395	-0.00416	-0.00411	-0.00409	-0.00417	-0.00421	-0.00425		1175.5	0.00126	0.00153	0.0015	0.00135	0.00123	0.00128	0.00151	0.00157	0.00139	0.00148	0.00135	0.00146	0.00131	0.00118	0.00132	0.0013	0.00117	0.00111	0.00116	0.00125	0.00108
	1175	-0.00422	-0.00424	-0.00423	-0.00415	-0.00439	-0.00426	-0.00435	-0.00429	-0.00419	-0.0045	-0.00426	-0.00446	-0.00446	-0.0044	-0.00462	-0.00444	-0.00447	-0.0043	-0.00411	-0.00428	-0.00432	-0.00427	-0.00433	-0.00442	-0.00436		1175	0.00112	0.00127	0.00128	0.00116	0.00124	0.00106	0.0013	0.00123	0.00123	0.00134	0.00132	0.00124	0.00121	0.0012	0.0012	0.00133	0.00101	0.00103	0.00103	0.00102	0.00109
	1174.5	-0.0043	-0.00429	-0.00415	-0.00441	-0.00435	-0.00432	-0.00452	-0.0044	-0.00438	-0.00464	-0.00443	-0.00454	-0.00454	-0.00438	-0.00478	-0.00439	-0.00431	-0.00448	-0.00418	-0.00429	-0.00441	-0.00424	-0.00441	-0.00446	-0.00448		1174.5	0.00115	0.00124	0.0013	0.0012	0.00128	0.00116	0.00128	0.00107	0.00137	0.00117	0.0013	0.00123	0.00116	0.0012	0.00137	0.00129	0.00113	0.00121	0.00112	0.00105	0.00101
	1174	-0.00432	-0.00433	-0.0043	-0.00445	-0.0045	-0.00448	-0.00457	-0.00447	-0.00452	-0.00465	-0.00447	-0.00446	-0.0047	-0.00467	-0.00468	-0.00455	-0.00452	-0.00454	-0.0041	-0.00432	-0.00446	-0.0043	-0.00458	-0.00453	-0.00465		1174	0.00128	0.00132	0.00141	0.00119	0.0014	0.00138	0.00133	0.00139	0.00143	0.00114	0.00129	0.00132	0.00101	0.00121	0.00145	0.00145	0.00105	0.00123	0.00122	0.00122	0.00104
	1173.5	-0.00418	-0.00438	-0.0045	-0.00449	-0.00452	-0.00455	-0.00462	-0.00435	-0.00463	-0.00456	-0.0046	-0.00449	-0.00459	-0.00471	-0.00464	-0.00462	-0.00461	-0.00442	-0.00419	-0.00439	-0.00448	-0.00456	-0.00463	-0.00462	-0.0049		1173.5	0.00112	0.00114	0.00133	0.00116	0.0012	0.00114	0.00109	0.00135	0.00109	0.00113	0.00116	0.00111	0.000857221	0.00123	0.000983209	0.00129	0.000906261	0.000780938	0.00111	0.00111	0.00103
	1173	-0.00409	-0.00435	-0.00442	-0.00449	-0.00433	-0.00446	-0.00442	-0.00439	-0.00464	-0.00437	-0.00465	-0.00451	-0.00443	-0.00444	-0.00464	-0.0044	-0.00427	-0.00422	-0.00435	-0.00438	-0.00439	-0.00446	-0.00451	-0.0046	-0.00475		1173	0.00124	0.00122	0.00129	0.00112	0.0011	0.00101	0.00123	0.00132	0.00116	0.00123	0.00127	0.00106	0.00106	0.00115	0.000924078	0.00122	0.000940381	0.000680232	0.00118	0.00091749	0.00118
	1172.5	-0.0044	-0.00443	-0.00432	-0.00439	-0.00438	-0.00455	-0.00446	-0.00438	-0.00475	-0.00449	-0.0047	-0.00454	-0.00443	-0.00456	-0.00473	-0.00459	-0.00433	-0.00417	-0.00435	-0.00443	-0.00438	-0.00443	-0.00456	-0.00464	-0.00466		1172.5	0.00149	0.00131	0.00116	0.00119	0.00129	0.00124	0.00137	0.00134	0.00119	0.00147	0.00137	0.00135	0.00117	0.0012	0.00139	0.00137	0.0011	0.00108	0.0014	0.000986476	0.0011
	1172	-0.00446	-0.00445	-0.00433	-0.00438	-0.00442	-0.00476	-0.00451	-0.00437	-0.00458	-0.00466	-0.0047	-0.00473	-0.0047	-0.00465	-0.0048	-0.00466	-0.00459	-0.00432	-0.00439	-0.00436	-0.00453	-0.00455	-0.00475	-0.00467	-0.0047		1172	0.00141	0.00115	0.00126	0.00123	0.0014	0.00109	0.00116	0.00121	0.00122	0.00155	0.00123	0.0013	0.00125	0.00126	0.00133	0.0012	0.00114	0.00127	0.00109	0.00113	0.00104
	1171.5	-0.00441	-0.00466	-0.00447	-0.00452	-0.00464	-0.00488	-0.00449	-0.00459	-0.00454	-0.00479	-0.0047	-0.00483	-0.00481	-0.00459	-0.00473	-0.00454	-0.00483	-0.00459	-0.00453	-0.00443	-0.00473	-0.00475	-0.00469	-0.00454	-0.00466		1171.5	0.00146	0.00141	0.00146	0.00141	0.00133	0.00116	0.00126	0.00132	0.00136	0.00147	0.00128	0.00115	0.0014	0.00132	0.00125	0.00135	0.00127	0.00129	0.00101	0.0012	0.00125
	1171	-0.00444	-0.00454	-0.00445	-0.00452	-0.00464	-0.00458	-0.00452	-0.00452	-0.0046	-0.00474	-0.00463	-0.00481	-0.0046	-0.00452	-0.00455	-0.00459	-0.00481	-0.00452	-0.00443	-0.00443	-0.00459	-0.00471	-0.00459	-0.00453	-0.00472		1171	0.00139	0.00137	0.0014	0.00129	0.00119	0.00137	0.00148	0.00112	0.00132	0.00137	0.00122	0.00123	0.00109	0.00144	0.00135	0.00142	0.00122	0.00111	0.00106	0.00128	0.00124
	1170.5	-0.00422	-0.00427	-0.00423	-0.00428	-0.00437	-0.00424	-0.00441	-0.00437	-0.00421	-0.00449	-0.00459	-0.00466	-0.00443	-0.00455	-0.00435	-0.00438	-0.00451	-0.00434	-0.00427	-0.00422	-0.00426	-0.00459	-0.00459	-0.00458	-0.00458		1170.5	0.00119	0.00108	0.0014	0.00127	0.00133	0.00138	0.00162	0.00119	0.00139	0.00155	0.00117	0.00135	0.00115	0.00151	0.00132	0.00137	0.00119	0.00103	0.00118	0.00135	0.0012
	1170	-0.00422	-0.00423	-0.00418	-0.00418	-0.00427	-0.00415	-0.00432	-0.00435	-0.00416	-0.00451	-0.00444	-0.00437	-0.00427	-0.00448	-0.00425	-0.00431	-0.00442	-0.00438	-0.0041	-0.00416	-0.0042	-0.00441	-0.00445	-0.00457	-0.00454		1170	0.00133	0.00133	0.00166	0.00183	0.00137	0.00154	0.00181	0.00146	0.00149	0.00171	0.00152	0.00154	0.00151	0.00142	0.00139	0.00157	0.00156	0.00125	0.0015	0.00141	0.00146
	1169.5	-0.00437	-0.00437	-0.00427	-0.00448	-0.00434	-0.00432	-0.00452	-0.00442	-0.00451	-0.00458	-0.00443	-0.00427	-0.0044	-0.00456	-0.00442	-0.00446	-0.00456	-0.00441	-0.00412	-0.0043	-0.00433	-0.00437	-0.00449	-0.00451	-0.00473		1169.5	0.00135	0.00142	0.00175	0.00165	0.00131	0.00152	0.00154	0.00135	0.00139	0.00149	0.00147	0.00153	0.00141	0.00137	0.00148	0.00151	0.00155	0.00131	0.00137	0.0013	0.00144
	1169	-0.0043	-0.00438	-0.00423	-0.0045	-0.00437	-0.00454	-0.00454	-0.00444	-0.00441	-0.00433	-0.00448	-0.00431	-0.00432	-0.00456	-0.00472	-0.00443	-0.00439	-0.00436	-0.00407	-0.00437	-0.00434	-0.00447	-0.00451	-0.00449	-0.00459		1169	0.00135	0.00132	0.00154	0.00133	0.00151	0.00141	0.00119	0.0014	0.0012	0.00148	0.00117	0.00137	0.00126	0.00132	0.00149	0.00144	0.00137	0.00133	0.00127	0.00117	0.00107
	1168.5	-0.00417	-0.00427	-0.0042	-0.00421	-0.0044	-0.00454	-0.00442	-0.00436	-0.00427	-0.00434	-0.00438	-0.0043	-0.00417	-0.00436	-0.00468	-0.00437	-0.0043	-0.00438	-0.00409	-0.00439	-0.00422	-0.00439	-0.0044	-0.00448	-0.0045		1168.5	0.00145	0.00146	0.00137	0.00132	0.00151	0.00138	0.00133	0.00143	0.00132	0.00143	0.00127	0.00127	0.00115	0.0012	0.00127	0.00147	0.0013	0.00132	0.0012	0.0014	0.00101
	1168	-0.00417	-0.00439	-0.00419	-0.00415	-0.0044	-0.00435	-0.00437	-0.00425	-0.00412	-0.0044	-0.00428	-0.0044	-0.00435	-0.00436	-0.00442	-0.00429	-0.00438	-0.00424	-0.00417	-0.00412	-0.00425	-0.00428	-0.00434	-0.00441	-0.00437		1168	0.00138	0.00146	0.00139	0.00127	0.00142	0.00129	0.00143	0.00126	0.00137	0.00125	0.00126	0.00128	0.00112	0.00124	0.00131	0.00132	0.00117	0.0011	0.00123	0.00131	0.00108
	1167.5	-0.0043	-0.00444	-0.00431	-0.00415	-0.00439	-0.00438	-0.00428	-0.00426	-0.00423	-0.00438	-0.00438	-0.00461	-0.00453	-0.00452	-0.00435	-0.00427	-0.00439	-0.00426	-0.00416	-0.00395	-0.00444	-0.00433	-0.00453	-0.00439	-0.00441		1167.5	0.00116	0.00121	0.00112	0.00108	0.00122	0.000999668	0.00134	0.00122	0.00116	0.00112	0.00106	0.0012	0.000954059	0.00105	0.00119	0.001	0.00106	0.000858641	0.00103	0.00102	0.000938241
	1167	-0.00411	-0.00443	-0.00427	-0.00434	-0.00426	-0.00447	-0.00424	-0.00441	-0.0045	-0.00436	-0.00446	-0.00461	-0.00454	-0.00454	-0.00435	-0.00443	-0.00443	-0.00432	-0.00416	-0.0042	-0.00444	-0.0045	-0.0044	-0.0043	-0.00451		1167	0.00114	0.00126	0.000973258	0.00116	0.00127	0.000995894	0.00128	0.00134	0.00129	0.00112	0.00112	0.00117	0.00111	0.00121	0.00111	0.00107	0.00115	0.00108	0.00106	0.00118	0.00103
	1166.5	-0.00416	-0.00434	-0.00417	-0.00436	-0.00413	-0.00445	-0.00418	-0.00448	-0.0044	-0.00429	-0.00444	-0.00431	-0.00437	-0.00444	-0.00433	-0.00442	-0.00431	-0.00413	-0.00418	-0.00427	-0.00423	-0.00429	-0.00436	-0.00431	-0.00436		1166.5	0.00113	0.00109	0.00102	0.00125	0.0013	0.00123	0.00105	0.00115	0.00123	0.00114	0.00113	0.00121	0.00118	0.00136	0.00116	0.00115	0.000993547	0.00109	0.00113	0.000958083	0.000868154
	1166	-0.00432	-0.0043	-0.00429	-0.00424	-0.00437	-0.00444	-0.00431	-0.0044	-0.00433	-0.00441	-0.00452	-0.00429	-0.00427	-0.00456	-0.00434	-0.00433	-0.0043	-0.00411	-0.0042	-0.00435	-0.00432	-0.00421	-0.00446	-0.00449	-0.00431		1166	0.00133	0.00114	0.00134	0.00137	0.00132	0.00126	0.00105	0.00122	0.00119	0.00128	0.00118	0.00132	0.00112	0.00132	0.00129	0.00126	0.00119	0.00105	0.00119	0.000961568	0.00103
	1165.5	-0.00421	-0.00416	-0.00427	-0.00422	-0.00456	-0.00416	-0.00439	-0.00408	-0.00428	-0.00439	-0.00438	-0.00433	-0.00427	-0.00452	-0.00431	-0.00431	-0.00418	-0.00423	-0.00403	-0.00431	-0.00438	-0.00416	-0.00435	-0.00444	-0.00434		1165.5	0.00139	0.00143	0.00157	0.00163	0.00136	0.00135	0.00131	0.00132	0.0013	0.00149	0.00136	0.0013	0.00128	0.00145	0.00138	0.00132	0.00149	0.00117	0.00125	0.00115	0.00123
	1165	-0.00418	-0.00407	-0.0043	-0.00419	-0.00447	-0.00416	-0.00437	-0.0041	-0.00442	-0.00428	-0.00438	-0.00439	-0.0044	-0.00441	-0.00429	-0.00431	-0.00439	-0.0041	-0.00395	-0.00414	-0.00418	-0.00415	-0.00438	-0.00446	-0.00448		1165	0.00127	0.00125	0.00133	0.00149	0.00126	0.0013	0.00145	0.00138	0.00134	0.00135	0.00132	0.00128	0.00113	0.0015	0.00132	0.00138	0.00137	0.00121	0.00128	0.00125	0.00105
	1164.5	-0.0042	-0.00418	-0.00447	-0.00431	-0.00445	-0.00447	-0.00455	-0.00435	-0.00457	-0.00439	-0.00458	-0.00464	-0.00448	-0.00445	-0.0043	-0.00452	-0.00468	-0.00404	-0.00404	-0.00426	-0.00431	-0.00448	-0.00453	-0.00458	-0.00462		1164.5	0.00134	0.0012	0.00127	0.00137	0.00125	0.00129	0.00142	0.00142	0.00135	0.00136	0.00138	0.00118	0.00123	0.00142	0.00124	0.00153	0.00132	0.00144	0.00135	0.00124	0.00126
	1164	-0.00425	-0.00421	-0.00454	-0.00452	-0.00455	-0.00458	-0.00464	-0.00455	-0.00457	-0.00452	-0.00473	-0.00475	-0.00465	-0.00471	-0.00456	-0.0047	-0.00475	-0.00431	-0.00437	-0.00453	-0.00456	-0.00469	-0.00468	-0.00474	-0.00476		1164	0.0012	0.00137	0.00128	0.00135	0.00121	0.00113	0.0014	0.00114	0.00138	0.00131	0.00137	0.00103	0.00131	0.00114	0.0011	0.00114	0.00114	0.00132	0.00113	0.000970384	0.0011
	1163.5	-0.00416	-0.00423	-0.00448	-0.00437	-0.00442	-0.00444	-0.00448	-0.00455	-0.00449	-0.00443	-0.0046	-0.00444	-0.0044	-0.00451	-0.00461	-0.00455	-0.00462	-0.00427	-0.00438	-0.00452	-0.00445	-0.0047	-0.00456	-0.0047	-0.00468		1163.5	0.00116	0.00123	0.00109	0.00136	0.00105	0.00091613	0.00139	0.00112	0.00131	0.00105	0.00117	0.00101	0.00112	0.00117	0.00121	0.000972944	0.00106	0.00101	0.00104	0.000954198	0.000775544
	1163	-0.00424	-0.00439	-0.00448	-0.00441	-0.00447	-0.00459	-0.00442	-0.00442	-0.00455	-0.00449	-0.00455	-0.00437	-0.00435	-0.00467	-0.00461	-0.00467	-0.00452	-0.00445	-0.00436	-0.0045	-0.00446	-0.00476	-0.00469	-0.00466	-0.00462		1163	0.00114	0.00106	0.00103	0.00125	0.00102	0.0012	0.00129	0.00108	0.00103	0.00107	0.000967652	0.00107	0.000952519	0.00122	0.00112	0.00114	0.00111	0.00101	0.000951419	0.000874585	0.000917446
	1162.5	-0.0044	-0.00442	-0.00456	-0.00461	-0.00478	-0.00476	-0.00461	-0.00453	-0.00476	-0.00483	-0.00472	-0.00462	-0.00464	-0.00502	-0.00471	-0.00494	-0.00453	-0.00482	-0.00456	-0.00448	-0.00466	-0.00473	-0.00492	-0.00507	-0.00476		1162.5	0.00108	0.00112	0.00122	0.00112	0.00115	0.00111	0.00113	0.00107	0.000949489	0.00113	0.000988543	0.00114	0.000801102	0.0011	0.00107	0.00117	0.00102	0.000858026	0.000954029	0.000867739	0.000902444
	1162	-0.00445	-0.00436	-0.00457	-0.00468	-0.0047	-0.00453	-0.00473	-0.0047	-0.00471	-0.00493	-0.00476	-0.00469	-0.00462	-0.00483	-0.00484	-0.00505	-0.00473	-0.00473	-0.00453	-0.00455	-0.00466	-0.00468	-0.00478	-0.00525	-0.00481		1162	0.00102	0.00101	0.00118	0.0011	0.00107	0.000874095	0.00107	0.00106	0.000882557	0.00117	0.000880437	0.000945484	0.00072841	0.00105	0.00113	0.00104	0.000999484	0.000693655	0.000896147	0.00103	0.000839619
	1161.5	-0.00445	-0.00439	-0.00456	-0.00464	-0.00467	-0.00452	-0.0046	-0.00473	-0.00458	-0.00481	-0.00484	-0.00473	-0.00462	-0.00488	-0.00504	-0.00495	-0.0048	-0.00475	-0.00458	-0.00473	-0.00472	-0.00474	-0.00468	-0.00498	-0.00485		1161.5	0.00105	0.00103	0.00109	0.000988287	0.00102	0.00103	0.00117	0.000905522	0.000886643	0.00119	0.00092172	0.000951291	0.00099829	0.00113	0.00108	0.00103	0.00114	0.000902131	0.000917084	0.000976077	0.00106
	1161	-0.00455	-0.00442	-0.00466	-0.00465	-0.00491	-0.00477	-0.00458	-0.00479	-0.00482	-0.00474	-0.00482	-0.00485	-0.00479	-0.00508	-0.00501	-0.00486	-0.00486	-0.00496	-0.00469	-0.00482	-0.00482	-0.00488	-0.00494	-0.00494	-0.00496		1161	0.00121	0.00125	0.00119	0.000983332	0.0011	0.00125	0.00128	0.001	0.00103	0.00121	0.00109	0.00106	0.00113	0.00117	0.00115	0.00113	0.00118	0.00102	0.00106	0.000970825	0.000966055
	1160.5	-0.00451	-0.00445	-0.00449	-0.00469	-0.00487	-0.00468	-0.00477	-0.00479	-0.00484	-0.00456	-0.0048	-0.00484	-0.00469	-0.00493	-0.00488	-0.00484	-0.00476	-0.00484	-0.0046	-0.0047	-0.0047	-0.00482	-0.00491	-0.00487	-0.00497		1160.5	0.00117	0.00118	0.00124	0.00117	0.00109	0.00125	0.00124	0.00119	0.0011	0.00126	0.000950071	0.00104	0.000900206	0.00115	0.0012	0.00105	0.00109	0.00092177	0.000968639	0.00117	0.000943681
	1160	-0.00428	-0.00444	-0.0043	-0.00461	-0.00461	-0.00452	-0.00475	-0.00462	-0.00451	-0.0045	-0.0047	-0.00471	-0.00458	-0.00465	-0.0046	-0.00463	-0.00448	-0.0046	-0.00443	-0.00457	-0.00462	-0.00471	-0.00465	-0.00466	-0.00472		1160	0.000984955	0.001	0.00125	0.00126	0.00107	0.00104	0.00109	0.00116	0.00118	0.00118	0.000907182	0.000889597	0.000891811	0.00112	0.00118	0.000964239	0.000963389	0.000862789	0.000869523	0.00116	0.00103
	1159.5	-0.00427	-0.00455	-0.00458	-0.00461	-0.00469	-0.0046	-0.0047	-0.0045	-0.00468	-0.00471	-0.00465	-0.00479	-0.00481	-0.00487	-0.0046	-0.00461	-0.00478	-0.00458	-0.00451	-0.00462	-0.00475	-0.00489	-0.00477	-0.00475	-0.00469		1159.5	0.000897404	0.000925755	0.0013	0.00126	0.00115	0.00102	0.00113	0.00121	0.00113	0.00116	0.000995798	0.00104	0.000872931	0.00114	0.00111	0.000847017	0.000883058	0.00103	0.000956993	0.00105	0.000860413
	1159	-0.00448	-0.00466	-0.00478	-0.00459	-0.00501	-0.00474	-0.00483	-0.00464	-0.00484	-0.00484	-0.0047	-0.00486	-0.00488	-0.00488	-0.00474	-0.00472	-0.00483	-0.00464	-0.00458	-0.00454	-0.00474	-0.00504	-0.00492	-0.00477	-0.00487		1159	0.00104	0.000781191	0.00107	0.00106	0.00112	0.000964092	0.00114	0.00111	0.000932262	0.00102	0.000792863	0.000882439	0.000908077	0.00098849	0.00103	0.000784831	0.000947895	0.00104	0.000902669	0.000786642	0.000840291
	1158.5	-0.00467	-0.00471	-0.00476	-0.00488	-0.00504	-0.00508	-0.00495	-0.00481	-0.00483	-0.00507	-0.00488	-0.00504	-0.00493	-0.00492	-0.00505	-0.00502	-0.00493	-0.00469	-0.00473	-0.00472	-0.0048	-0.0052	-0.00505	-0.0049	-0.00502		1158.5	0.00122	0.000940834	0.000909312	0.00103	0.00105	0.00108	0.0011	0.00113	0.000959391	0.000945043	0.000780567	0.00077154	0.000957316	0.000869451	0.000979031	0.000889071	0.000935887	0.000787133	0.000829317	0.000827984	0.000933093
	1158	-0.00456	-0.00466	-0.00472	-0.00489	-0.005	-0.00497	-0.00486	-0.00485	-0.00491	-0.00513	-0.00484	-0.0051	-0.00492	-0.00511	-0.00502	-0.00513	-0.00499	-0.00464	-0.00477	-0.00485	-0.00477	-0.0051	-0.00504	-0.00518	-0.00513		1158	0.0013	0.00134	0.00119	0.00114	0.00112	0.00123	0.00116	0.00137	0.00115	0.00127	0.00107	0.000981708	0.000971863	0.00114	0.000963026	0.00111	0.000953268	0.000881799	0.00102	0.00103	0.00102
	1157.5	-0.00439	-0.00461	-0.00472	-0.00475	-0.00489	-0.00472	-0.00481	-0.00479	-0.00491	-0.00479	-0.00466	-0.00498	-0.0048	-0.00493	-0.00483	-0.00503	-0.0048	-0.00462	-0.00458	-0.00468	-0.00474	-0.00493	-0.00474	-0.00505	-0.0048		1157.5	0.0012	0.00122	0.00129	0.00111	0.00102	0.00118	0.00115	0.0012	0.00121	0.00129	0.00105	0.00109	0.00091082	0.00129	0.000946783	0.0011	0.00114	0.00107	0.00101	0.000767007	0.000881942
	1157	-0.00451	-0.00469	-0.00485	-0.00485	-0.00483	-0.00491	-0.00506	-0.00476	-0.00495	-0.00488	-0.00488	-0.00496	-0.00484	-0.00493	-0.00503	-0.00502	-0.005	-0.00487	-0.00467	-0.00477	-0.00474	-0.00498	-0.00481	-0.00505	-0.00483		1157	0.00108	0.000954229	0.00131	0.00113	0.000993007	0.00118	0.0013	0.00109	0.00117	0.00116	0.00106	0.00128	0.000816592	0.00121	0.0011	0.000998291	0.00123	0.00108	0.00102	0.000816146	0.000792084
	1156.5	-0.00445	-0.00453	-0.00455	-0.00449	-0.00465	-0.00472	-0.00473	-0.00463	-0.00474	-0.00483	-0.00494	-0.00477	-0.00483	-0.00465	-0.00475	-0.00483	-0.00487	-0.00471	-0.00457	-0.00465	-0.00456	-0.0047	-0.0047	-0.00491	-0.00488		1156.5	0.00133	0.00127	0.00143	0.00136	0.00128	0.00139	0.00154	0.00124	0.00141	0.0014	0.0014	0.00142	0.00122	0.00136	0.0014	0.00133	0.00127	0.00111	0.00132	0.00112	0.00121
	1156	-0.00454	-0.00445	-0.00452	-0.0044	-0.00469	-0.00462	-0.00456	-0.00466	-0.00479	-0.00488	-0.00478	-0.00493	-0.00486	-0.00479	-0.00473	-0.00482	-0.00479	-0.00467	-0.00455	-0.00461	-0.00477	-0.00467	-0.00479	-0.00477	-0.0048		1156	0.00134	0.00133	0.00127	0.00141	0.00129	0.00137	0.00136	0.0011	0.00129	0.00131	0.00126	0.00133	0.00129	0.00131	0.00138	0.00109	0.00113	0.00104	0.0013	0.000938828	0.00121
	1155.5	-0.00469	-0.00448	-0.00471	-0.00469	-0.00478	-0.00467	-0.0047	-0.00487	-0.00485	-0.00497	-0.00482	-0.0049	-0.0047	-0.00505	-0.00487	-0.00487	-0.00489	-0.00476	-0.00457	-0.00467	-0.00486	-0.00476	-0.00487	-0.00485	-0.00495		1155.5	0.00129	0.00135	0.00113	0.00127	0.00111	0.0012	0.00129	0.00111	0.00102	0.00118	0.00106	0.00123	0.00105	0.00118	0.00132	0.000905555	0.00098622	0.00102	0.00106	0.000959207	0.00103
	1155	-0.00437	-0.00448	-0.00454	-0.00478	-0.00462	-0.00456	-0.00449	-0.00461	-0.00466	-0.00468	-0.00477	-0.00467	-0.00462	-0.00482	-0.00477	-0.00474	-0.00471	-0.00468	-0.00453	-0.00461	-0.00464	-0.00473	-0.00451	-0.00478	-0.00485		1155	0.00143	0.0014	0.00108	0.00125	0.00118	0.00134	0.00153	0.00138	0.00127	0.00129	0.00144	0.00128	0.00127	0.00124	0.00132	0.00117	0.00106	0.00106	0.00113	0.0011	0.00121
	1154.5	-0.00415	-0.00434	-0.00445	-0.00447	-0.00448	-0.00461	-0.00445	-0.00434	-0.00461	-0.00449	-0.00462	-0.00459	-0.0048	-0.00474	-0.00471	-0.00463	-0.00457	-0.00451	-0.00449	-0.00452	-0.00449	-0.00476	-0.0045	-0.00466	-0.00475		1154.5	0.00138	0.00121	0.00127	0.00124	0.00115	0.000993509	0.00158	0.00122	0.00136	0.00123	0.00137	0.00119	0.00117	0.00129	0.00122	0.00114	0.00107	0.00113	0.00112	0.00104	0.0013
	1154	-0.00433	-0.00439	-0.00461	-0.00459	-0.00475	-0.00473	-0.0046	-0.00456	-0.00477	-0.00466	-0.00478	-0.00474	-0.00468	-0.00481	-0.00478	-0.00483	-0.00482	-0.00442	-0.0045	-0.00461	-0.00453	-0.00475	-0.00472	-0.00477	-0.00485		1154	0.00133	0.00117	0.00131	0.00119	0.00113	0.000993072	0.00138	0.00101	0.00125	0.0012	0.00117	0.00125	0.00107	0.00111	0.0011	0.00117	0.00112	0.00102	0.000951652	0.000984029	0.00117
	1153.5	-0.00451	-0.00443	-0.00455	-0.00461	-0.00477	-0.00473	-0.00472	-0.00465	-0.00478	-0.00468	-0.00472	-0.00481	-0.00454	-0.00465	-0.00476	-0.0048	-0.00496	-0.00456	-0.00453	-0.00462	-0.00469	-0.00468	-0.00484	-0.00488	-0.0049		1153.5	0.00124	0.00113	0.0012	0.00119	0.00136	0.00139	0.00128	0.00107	0.00112	0.00101	0.00124	0.00129	0.00115	0.0011	0.00106	0.00119	0.00124	0.000956137	0.00105	0.00115	0.0012
	1153	-0.00441	-0.00426	-0.00427	-0.00432	-0.0045	-0.00446	-0.00442	-0.00446	-0.0044	-0.0043	-0.00451	-0.00465	-0.00451	-0.00444	-0.00456	-0.00453	-0.0046	-0.00438	-0.00443	-0.00436	-0.00449	-0.00452	-0.00469	-0.00463	-0.00464		1153	0.00133	0.00133	0.0014	0.00145	0.00151	0.00144	0.00145	0.00119	0.00139	0.00126	0.00153	0.00134	0.00128	0.00137	0.00129	0.00133	0.0015	0.00116	0.00132	0.00136	0.00143
	1152.5	-0.00424	-0.00419	-0.00434	-0.00435	-0.00448	-0.00441	-0.00442	-0.00439	-0.00427	-0.00437	-0.00455	-0.00466	-0.0045	-0.00457	-0.00451	-0.0046	-0.00436	-0.00439	-0.00436	-0.00434	-0.00426	-0.00451	-0.00455	-0.00455	-0.00467		1152.5	0.00135	0.00126	0.00142	0.00136	0.00122	0.00123	0.00141	0.00117	0.0015	0.00137	0.00145	0.00126	0.0013	0.00107	0.0013	0.00138	0.00134	0.00113	0.00129	0.00121	0.00116
	1152	-0.00435	-0.00427	-0.00447	-0.00442	-0.00436	-0.00451	-0.00459	-0.00439	-0.0043	-0.00447	-0.0047	-0.00453	-0.00452	-0.00456	-0.00442	-0.00471	-0.00434	-0.00435	-0.00418	-0.00436	-0.00435	-0.00444	-0.00467	-0.00453	-0.00468		1152	0.00119	0.00115	0.00133	0.00115	0.00102	0.00115	0.00113	0.000914138	0.0013	0.00108	0.001	0.000976448	0.000909198	0.000986834	0.00116	0.00127	0.00114	0.000982583	0.00111	0.000977903	0.000839759
	1151.5	-0.00438	-0.00422	-0.00433	-0.00444	-0.00431	-0.0044	-0.00448	-0.00427	-0.00429	-0.00437	-0.00453	-0.00449	-0.0046	-0.00457	-0.00442	-0.00455	-0.00437	-0.00419	-0.00413	-0.00424	-0.00445	-0.00439	-0.00459	-0.00443	-0.00453		1151.5	0.0011	0.000974873	0.00113	0.00113	0.000997429	0.00117	0.000943244	0.000991915	0.00118	0.00108	0.00098228	0.000872193	0.000762505	0.00105	0.00104	0.00105	0.00105	0.000794233	0.000997131	0.000687293	0.000730782
	1151	-0.00432	-0.00414	-0.00426	-0.00426	-0.00431	-0.00438	-0.00457	-0.00424	-0.00435	-0.00447	-0.00439	-0.00438	-0.00466	-0.00454	-0.00441	-0.00436	-0.00439	-0.00426	-0.0042	-0.00427	-0.00435	-0.00432	-0.00431	-0.00452	-0.00453		1151	0.00107	0.000914824	0.000946921	0.00117	0.00106	0.00103	0.00111	0.00108	0.00107	0.00108	0.00116	0.000987164	0.000965251	0.000990133	0.00103	0.000733917	0.000950038	0.000651471	0.000944808	0.000728899	0.000654479
	1150.5	-0.00429	-0.00428	-0.00435	-0.00426	-0.00433	-0.00435	-0.00444	-0.00433	-0.00427	-0.00446	-0.00434	-0.00427	-0.00455	-0.00451	-0.00435	-0.00435	-0.00433	-0.00423	-0.00415	-0.00424	-0.00423	-0.00439	-0.0043	-0.00451	-0.00449		1150.5	0.00127	0.00116	0.00115	0.00118	0.00129	0.00125	0.00125	0.00109	0.00117	0.00126	0.0013	0.00109	0.00111	0.00125	0.00123	0.000917896	0.000992785	0.000909882	0.00115	0.000905423	0.000900981
	1150	-0.00419	-0.00415	-0.00425	-0.00431	-0.00418	-0.00436	-0.00426	-0.00437	-0.00418	-0.00431	-0.00424	-0.00441	-0.00443	-0.00446	-0.00434	-0.00435	-0.00422	-0.00414	-0.00414	-0.0041	-0.0042	-0.00436	-0.00441	-0.00428	-0.00446		1150	0.00127	0.00127	0.0011	0.00129	0.00129	0.00121	0.00141	0.00119	0.00121	0.00122	0.00114	0.00104	0.00116	0.00113	0.00114	0.00118	0.000881909	0.000948664	0.00115	0.000952653	0.00101
	1149.5	-0.00442	-0.00414	-0.00427	-0.00444	-0.00426	-0.00431	-0.00437	-0.00433	-0.00427	-0.0043	-0.00442	-0.00459	-0.00445	-0.00441	-0.0044	-0.0044	-0.00446	-0.00425	-0.00434	-0.00448	-0.00431	-0.00445	-0.00448	-0.00447	-0.00458		1149.5	0.00123	0.00142	0.00118	0.00146	0.00135	0.0012	0.00149	0.00126	0.00144	0.00125	0.00128	0.00114	0.0012	0.00115	0.00119	0.00129	0.00106	0.000977606	0.00131	0.00119	0.00107
	1149	-0.0043	-0.0042	-0.00435	-0.00436	-0.00437	-0.00434	-0.00441	-0.00428	-0.00421	-0.00453	-0.00446	-0.00448	-0.00428	-0.00454	-0.0045	-0.00441	-0.00463	-0.00441	-0.00443	-0.00468	-0.0043	-0.00449	-0.00442	-0.00455	-0.00465		1149	0.00143	0.00146	0.00148	0.00137	0.00169	0.00156	0.00145	0.00154	0.00148	0.00147	0.00157	0.00133	0.00131	0.00144	0.00147	0.00153	0.00143	0.00121	0.00147	0.00138	0.00136
	1148.5	-0.00417	-0.00428	-0.00444	-0.00416	-0.00425	-0.00429	-0.0043	-0.00432	-0.00419	-0.00459	-0.00446	-0.00442	-0.00423	-0.00447	-0.00448	-0.00458	-0.0045	-0.00447	-0.00431	-0.00448	-0.00428	-0.00442	-0.00446	-0.00454	-0.00463		1148.5	0.00129	0.00132	0.00141	0.00125	0.00152	0.00156	0.00155	0.0015	0.00132	0.00141	0.00145	0.00143	0.00138	0.00144	0.00134	0.00133	0.00129	0.00111	0.00122	0.00118	0.00124
	1148	-0.0042	-0.0043	-0.00425	-0.00416	-0.00431	-0.00424	-0.00423	-0.00437	-0.00424	-0.00443	-0.00448	-0.00442	-0.00447	-0.00419	-0.00434	-0.00458	-0.00441	-0.00436	-0.00406	-0.00442	-0.00432	-0.00449	-0.00444	-0.00464	-0.00453		1148	0.0011	0.00125	0.00118	0.00117	0.00103	0.00114	0.00138	0.00124	0.0013	0.00127	0.00117	0.00113	0.00114	0.00136	0.00104	0.00109	0.0012	0.00104	0.000958167	0.000851798	0.00108
	1147.5	-0.00409	-0.00433	-0.00406	-0.0042	-0.0044	-0.00431	-0.00435	-0.00446	-0.00429	-0.00451	-0.00442	-0.00443	-0.00453	-0.0043	-0.0044	-0.00455	-0.00429	-0.00426	-0.00409	-0.00432	-0.00431	-0.00452	-0.00436	-0.00455	-0.00445		1147.5	0.00132	0.00128	0.00124	0.00125	0.00117	0.0011	0.00132	0.00127	0.00136	0.00115	0.00119	0.0011	0.00119	0.00132	0.000935481	0.00135	0.00127	0.0011	0.000991723	0.000992907	0.00111
	1147	-0.00411	-0.00427	-0.00411	-0.00418	-0.00429	-0.00436	-0.00441	-0.00439	-0.00439	-0.00449	-0.0043	-0.00446	-0.00448	-0.00446	-0.0044	-0.00455	-0.00426	-0.00422	-0.00433	-0.00416	-0.00428	-0.00445	-0.0043	-0.00451	-0.00454		1147	0.00148	0.00121	0.00144	0.00124	0.00123	0.00135	0.00131	0.00128	0.00127	0.00133	0.00131	0.00132	0.00134	0.00123	0.00117	0.0014	0.00123	0.00118	0.00111	0.00108	0.001
	1146.5	-0.00409	-0.00413	-0.00416	-0.00416	-0.00435	-0.00436	-0.00415	-0.00424	-0.00431	-0.00436	-0.00422	-0.00437	-0.00448	-0.00438	-0.00439	-0.00432	-0.00426	-0.00406	-0.00419	-0.00418	-0.00432	-0.00432	-0.00442	-0.00452	-0.00452		1146.5	0.00142	0.0013	0.00144	0.00133	0.00126	0.00137	0.00141	0.0014	0.00127	0.00177	0.00129	0.0015	0.00125	0.00124	0.00141	0.00133	0.00143	0.00141	0.00126	0.00101	0.00111
	1146	-0.00417	-0.00426	-0.00425	-0.00436	-0.00436	-0.00426	-0.004	-0.00421	-0.00433	-0.00433	-0.0043	-0.00457	-0.00456	-0.00444	-0.00438	-0.00426	-0.00422	-0.00412	-0.00411	-0.00427	-0.0043	-0.00436	-0.00452	-0.00445	-0.00434		1146	0.00113	0.00127	0.00137	0.00125	0.00116	0.00125	0.00141	0.00141	0.00122	0.00161	0.0013	0.00149	0.00111	0.00113	0.00123	0.00125	0.00111	0.00127	0.00124	0.000964449	0.00111
	1145.5	-0.00407	-0.00429	-0.00413	-0.00436	-0.00416	-0.00433	-0.00398	-0.00416	-0.00425	-0.00427	-0.0042	-0.00432	-0.00441	-0.00446	-0.00429	-0.00423	-0.00414	-0.00428	-0.00412	-0.0041	-0.00424	-0.00437	-0.00426	-0.00424	-0.0044		1145.5	0.00119	0.00117	0.00139	0.00126	0.0012	0.00114	0.00119	0.0013	0.00134	0.00141	0.00128	0.00135	0.0011	0.0011	0.00121	0.00109	0.000877035	0.00107	0.00105	0.00112	0.00103
	1145	-0.0041	-0.00434	-0.00412	-0.00429	-0.00433	-0.00443	-0.00422	-0.00414	-0.00426	-0.00436	-0.00434	-0.00428	-0.00434	-0.00446	-0.00446	-0.00435	-0.00429	-0.00438	-0.00405	-0.0042	-0.00431	-0.00444	-0.00427	-0.00431	-0.00446		1145	0.00126	0.00118	0.00137	0.00119	0.00129	0.00125	0.00111	0.00118	0.00142	0.00158	0.00117	0.00133	0.00105	0.00113	0.00125	0.00124	0.00107	0.00109	0.000973196	0.00122	0.000977009
	1144.5	-0.0043	-0.00412	-0.00416	-0.00425	-0.00438	-0.00435	-0.00435	-0.0042	-0.00444	-0.00448	-0.00455	-0.00464	-0.00445	-0.00452	-0.00446	-0.00442	-0.00446	-0.00426	-0.00402	-0.00434	-0.0043	-0.00451	-0.00431	-0.0044	-0.0045		1144.5	0.00125	0.00129	0.00136	0.00112	0.00126	0.00133	0.00121	0.00122	0.00124	0.0014	0.00124	0.00137	0.00105	0.00123	0.00138	0.00149	0.00122	0.00114	0.000985155	0.00125	0.00104
	1144	-0.0042	-0.00397	-0.00414	-0.00415	-0.00417	-0.00415	-0.00411	-0.00412	-0.00426	-0.00434	-0.00425	-0.00442	-0.0042	-0.00441	-0.00425	-0.00421	-0.0043	-0.00414	-0.00386	-0.004	-0.0042	-0.00431	-0.00434	-0.00417	-0.00448		1144	0.00131	0.00153	0.00154	0.00142	0.00143	0.00145	0.00145	0.00146	0.00129	0.00148	0.00146	0.00136	0.0012	0.00144	0.00145	0.00143	0.00131	0.00109	0.00133	0.00139	0.00115
	1143.5	-0.0041	-0.00414	-0.00418	-0.00416	-0.00411	-0.00414	-0.00415	-0.00407	-0.00408	-0.00421	-0.00412	-0.00417	-0.00409	-0.00429	-0.00416	-0.00425	-0.00418	-0.00414	-0.00379	-0.00393	-0.00401	-0.00411	-0.00442	-0.00413	-0.00431		1143.5	0.00147	0.00156	0.00155	0.00145	0.00148	0.00146	0.00159	0.00146	0.00132	0.00174	0.00141	0.00126	0.00125	0.00149	0.00134	0.00135	0.00123	0.00101	0.00151	0.0013	0.00117
	1143	-0.00398	-0.00422	-0.00418	-0.004	-0.00423	-0.00405	-0.00427	-0.00411	-0.00413	-0.00423	-0.00416	-0.00413	-0.00425	-0.00435	-0.00427	-0.00425	-0.00425	-0.00408	-0.00388	-0.00413	-0.00412	-0.00408	-0.00425	-0.00426	-0.00436		1143	0.00138	0.00139	0.0014	0.00128	0.00136	0.00138	0.00148	0.00136	0.00117	0.00138	0.0013	0.00136	0.00127	0.00145	0.00126	0.00122	0.00106	0.00105	0.00131	0.00124	0.00123
	1142.5	-0.00418	-0.00436	-0.00429	-0.00411	-0.00428	-0.00412	-0.00433	-0.00429	-0.00443	-0.00428	-0.00435	-0.00437	-0.00448	-0.00461	-0.00447	-0.0043	-0.00448	-0.00409	-0.004	-0.00418	-0.00437	-0.00433	-0.00427	-0.00441	-0.00453		1142.5	0.00115	0.00127	0.00127	0.00129	0.00147	0.00125	0.00133	0.00131	0.00105	0.00122	0.00122	0.00138	0.00129	0.00127	0.00121	0.00117	0.00116	0.00122	0.00122	0.00111	0.00125
	1142	-0.00432	-0.00442	-0.00438	-0.00436	-0.00432	-0.00425	-0.00443	-0.00435	-0.00444	-0.00438	-0.00451	-0.0045	-0.00465	-0.00469	-0.00446	-0.0046	-0.00432	-0.00424	-0.00405	-0.00422	-0.00437	-0.00453	-0.00438	-0.00448	-0.00462		1142	0.00124	0.00124	0.00124	0.0014	0.00148	0.00124	0.00147	0.00143	0.00121	0.00143	0.0014	0.00117	0.00131	0.00131	0.00111	0.00113	0.00126	0.00132	0.00123	0.000866359	0.00114
	1141.5	-0.00415	-0.00429	-0.00441	-0.00439	-0.00442	-0.00419	-0.00451	-0.00437	-0.00431	-0.00444	-0.00449	-0.00444	-0.00456	-0.00448	-0.00436	-0.00459	-0.00428	-0.00437	-0.00401	-0.00435	-0.00441	-0.00439	-0.00439	-0.00447	-0.00455		1141.5	0.00138	0.00129	0.00125	0.0014	0.00138	0.00143	0.00156	0.0013	0.00142	0.00158	0.00154	0.00109	0.00126	0.00141	0.00123	0.00118	0.00124	0.00109	0.00134	0.00113	0.00114
	1141	-0.00408	-0.00426	-0.00422	-0.00431	-0.00423	-0.00436	-0.00431	-0.00448	-0.00432	-0.0044	-0.00449	-0.00419	-0.00433	-0.00438	-0.0043	-0.00455	-0.00448	-0.00421	-0.00415	-0.00424	-0.00441	-0.00439	-0.00429	-0.00445	-0.0046		1141	0.00125	0.00123	0.00124	0.00126	0.00126	0.00134	0.00137	0.00111	0.00122	0.00132	0.00124	0.00108	0.00113	0.00119	0.00126	0.00122	0.0012	0.000884182	0.00121	0.00121	0.00102
	1140.5	-0.00401	-0.00417	-0.00405	-0.00416	-0.00411	-0.00444	-0.00407	-0.0045	-0.00421	-0.00443	-0.00428	-0.00412	-0.00428	-0.0044	-0.00425	-0.0044	-0.00429	-0.00403	-0.00419	-0.00407	-0.00421	-0.0042	-0.00431	-0.00443	-0.00453		1140.5	0.00134	0.0014	0.00148	0.00159	0.00145	0.00149	0.00156	0.00143	0.00141	0.00137	0.00144	0.00138	0.00132	0.00137	0.00133	0.00142	0.00139	0.00111	0.00123	0.00122	0.00107
	1140	-0.00418	-0.00424	-0.00431	-0.00427	-0.00431	-0.00437	-0.00425	-0.00444	-0.00435	-0.00446	-0.00435	-0.00428	-0.00448	-0.00442	-0.00432	-0.00431	-0.00442	-0.0041	-0.00417	-0.00424	-0.00429	-0.00407	-0.00449	-0.00453	-0.0044		1140	0.00138	0.00145	0.00149	0.00161	0.00152	0.0014	0.00153	0.00132	0.00158	0.00145	0.00147	0.00144	0.0013	0.00151	0.00143	0.00148	0.00142	0.0014	0.00137	0.00123	0.00114
	1139.5	-0.00428	-0.0043	-0.00451	-0.00441	-0.00443	-0.00438	-0.00446	-0.00435	-0.00436	-0.00447	-0.0045	-0.0043	-0.0045	-0.00447	-0.00443	-0.00447	-0.00453	-0.00429	-0.00417	-0.00438	-0.00436	-0.00428	-0.00443	-0.00442	-0.00456		1139.5	0.00126	0.00126	0.00134	0.00126	0.00134	0.00117	0.0013	0.00113	0.0014	0.00138	0.0013	0.00103	0.000976524	0.00132	0.00127	0.00126	0.00118	0.0012	0.00132	0.00109	0.00102
	1139	-0.00456	-0.0044	-0.00446	-0.00447	-0.00461	-0.0045	-0.00459	-0.00438	-0.00452	-0.00462	-0.00448	-0.00468	-0.00469	-0.00463	-0.00454	-0.0046	-0.00447	-0.00458	-0.00423	-0.00438	-0.00434	-0.00459	-0.00447	-0.00461	-0.0048		1139	0.00138	0.00145	0.00149	0.00133	0.00157	0.00133	0.00146	0.00136	0.0014	0.00165	0.00144	0.00131	0.00123	0.00128	0.00116	0.00154	0.00124	0.00118	0.00117	0.00124	0.00108
	1138.5	-0.00447	-0.00456	-0.00432	-0.00442	-0.00475	-0.00448	-0.00465	-0.00443	-0.00457	-0.00462	-0.0044	-0.00478	-0.00465	-0.00452	-0.0046	-0.00453	-0.00453	-0.0046	-0.00427	-0.00425	-0.00447	-0.00461	-0.00452	-0.00476	-0.00468		1138.5	0.00135	0.00144	0.00135	0.00137	0.00153	0.00135	0.00135	0.00145	0.00136	0.00154	0.00117	0.00151	0.00126	0.00134	0.00122	0.00155	0.00138	0.00128	0.00105	0.00112	0.00113
	1138	-0.0041	-0.00445	-0.00448	-0.00433	-0.00461	-0.00437	-0.00441	-0.00443	-0.00446	-0.00454	-0.00444	-0.00458	-0.00441	-0.00438	-0.00451	-0.0046	-0.00455	-0.00433	-0.00427	-0.00417	-0.00448	-0.00431	-0.00454	-0.00464	-0.00457		1138	0.00132	0.00126	0.00143	0.00141	0.0012	0.00139	0.00133	0.00156	0.00148	0.00138	0.00118	0.00135	0.00109	0.00144	0.00144	0.00145	0.00151	0.00121	0.0011	0.00101	0.00115
	1137.5	-0.00416	-0.00424	-0.00446	-0.00418	-0.00439	-0.00424	-0.00426	-0.00435	-0.00449	-0.00443	-0.00459	-0.00451	-0.00444	-0.00431	-0.00441	-0.0046	-0.00445	-0.00428	-0.00406	-0.00422	-0.00427	-0.00429	-0.0045	-0.00461	-0.00448		1137.5	0.00108	0.00127	0.00132	0.00136	0.00119	0.00131	0.00122	0.00145	0.00137	0.00135	0.00128	0.0012	0.000938818	0.00125	0.00135	0.00129	0.00127	0.00109	0.00105	0.00104	0.00117
	1137	-0.0041	-0.00402	-0.00424	-0.00409	-0.00408	-0.00422	-0.00421	-0.00427	-0.00431	-0.00409	-0.00442	-0.00442	-0.00432	-0.00429	-0.0043	-0.00436	-0.00422	-0.00423	-0.00399	-0.00413	-0.00419	-0.00436	-0.00442	-0.00448	-0.00424		1137	0.00102	0.0012	0.00122	0.00118	0.00124	0.00128	0.00114	0.00132	0.00132	0.00114	0.00129	0.0011	0.00105	0.00108	0.00125	0.00114	0.000961484	0.000951643	0.000994889	0.000983106	0.00109
	1136.5	-0.0042	-0.00418	-0.00433	-0.00437	-0.00428	-0.00453	-0.0045	-0.00435	-0.00442	-0.00432	-0.00454	-0.00454	-0.00452	-0.0047	-0.0045	-0.00443	-0.00436	-0.00426	-0.00426	-0.00422	-0.00454	-0.00448	-0.00466	-0.00464	-0.00455		1136.5	0.0011	0.00105	0.00135	0.00117	0.00123	0.00129	0.00129	0.00129	0.00123	0.00122	0.00122	0.00113	0.00117	0.00109	0.00119	0.00114	0.000972287	0.000933578	0.000863422	0.000903499	0.00109
	1136	-0.00424	-0.00435	-0.00435	-0.00448	-0.00429	-0.00451	-0.00445	-0.00436	-0.00452	-0.00451	-0.00452	-0.00445	-0.00455	-0.0046	-0.00459	-0.00448	-0.00446	-0.00431	-0.0042	-0.00433	-0.00459	-0.0044	-0.00461	-0.00468	-0.00468		1136	0.00119	0.00113	0.00124	0.00124	0.00137	0.00116	0.00133	0.00129	0.00124	0.00131	0.00121	0.00131	0.00107	0.00134	0.00127	0.00119	0.00107	0.000972419	0.00103	0.001	0.00118
	1135.5	-0.0043	-0.00445	-0.0045	-0.00432	-0.00435	-0.00448	-0.00424	-0.00442	-0.00462	-0.00441	-0.00444	-0.0046	-0.00464	-0.0046	-0.00463	-0.0046	-0.00453	-0.00446	-0.00423	-0.00434	-0.00453	-0.00446	-0.00456	-0.0046	-0.00466		1135.5	0.00126	0.00131	0.0014	0.0011	0.00135	0.00109	0.00135	0.00129	0.00141	0.00126	0.0014	0.00131	0.00117	0.00137	0.00127	0.00119	0.00105	0.000937811	0.00127	0.00114	0.00115
	1135	-0.00461	-0.00466	-0.00468	-0.00444	-0.00476	-0.00482	-0.00459	-0.0046	-0.00492	-0.0047	-0.0049	-0.0049	-0.00492	-0.00493	-0.00491	-0.00494	-0.00477	-0.00474	-0.00443	-0.00452	-0.00475	-0.00479	-0.00481	-0.00483	-0.0049		1135	0.00122	0.00134	0.00137	0.00117	0.0014	0.00122	0.00136	0.00128	0.00135	0.00131	0.00139	0.00118	0.00117	0.00121	0.00109	0.0011	0.00106	0.00106	0.00132	0.00112	0.00107
	1134.5	-0.00428	-0.00444	-0.00433	-0.0044	-0.00446	-0.0045	-0.00442	-0.00437	-0.00465	-0.00446	-0.00458	-0.00452	-0.00459	-0.00456	-0.00444	-0.00472	-0.00437	-0.00431	-0.00427	-0.00434	-0.00431	-0.00453	-0.00446	-0.0046	-0.00461		1134.5	0.00116	0.00145	0.00113	0.00113	0.00148	0.00132	0.00122	0.00137	0.00133	0.00123	0.00116	0.00108	0.00111	0.00112	0.00117	0.00106	0.00116	0.00116	0.00125	0.000990235	0.00115
	1134	-0.0043	-0.00442	-0.00435	-0.00445	-0.00426	-0.00427	-0.00437	-0.00431	-0.00438	-0.00437	-0.00437	-0.00447	-0.00457	-0.00442	-0.00435	-0.00445	-0.00431	-0.00422	-0.00416	-0.00428	-0.00415	-0.00442	-0.00443	-0.00451	-0.00441		1134	0.00126	0.00156	0.00119	0.0012	0.00154	0.00137	0.00126	0.00138	0.00131	0.0013	0.00106	0.00109	0.000988273	0.00125	0.00128	0.00122	0.00123	0.00106	0.00123	0.00111	0.00117
	1133.5	-0.00441	-0.00435	-0.0046	-0.00455	-0.00439	-0.00455	-0.00458	-0.00446	-0.00447	-0.00462	-0.00459	-0.00453	-0.00457	-0.00456	-0.00469	-0.00453	-0.00442	-0.00441	-0.00432	-0.0043	-0.00449	-0.00454	-0.00467	-0.00468	-0.00451		1133.5	0.00143	0.00152	0.00146	0.00155	0.00155	0.00151	0.00164	0.00135	0.0014	0.00155	0.00146	0.00145	0.00125	0.00134	0.00148	0.00143	0.00139	0.00117	0.00144	0.00139	0.00114
	1133	-0.00431	-0.00406	-0.00439	-0.00431	-0.00433	-0.00436	-0.00446	-0.00446	-0.00438	-0.0046	-0.0044	-0.00447	-0.00436	-0.00452	-0.00452	-0.00459	-0.00433	-0.00426	-0.00417	-0.00416	-0.00449	-0.00454	-0.00457	-0.00452	-0.00452		1133	0.00121	0.0014	0.00153	0.00151	0.00153	0.00149	0.00169	0.0014	0.00151	0.00167	0.0016	0.00163	0.00148	0.00124	0.00156	0.00117	0.00139	0.00128	0.00143	0.00146	0.00118
	1132.5	-0.00451	-0.00432	-0.00426	-0.00443	-0.00444	-0.00447	-0.00449	-0.0047	-0.00449	-0.00474	-0.00458	-0.00465	-0.00448	-0.00458	-0.00461	-0.0047	-0.00458	-0.00444	-0.00433	-0.00441	-0.00458	-0.00464	-0.00473	-0.00463	-0.0047		1132.5	0.00105	0.00133	0.00153	0.00143	0.00135	0.00124	0.00148	0.00131	0.00129	0.00151	0.00142	0.00149	0.00143	0.00128	0.00142	0.0013	0.0012	0.00123	0.00141	0.00117	0.00109
	1132	-0.00444	-0.00435	-0.00433	-0.00445	-0.00447	-0.00452	-0.00455	-0.00459	-0.0044	-0.00453	-0.00464	-0.00457	-0.00465	-0.00451	-0.00462	-0.00449	-0.00454	-0.00444	-0.00441	-0.00436	-0.0044	-0.00453	-0.00466	-0.00473	-0.0047		1132	0.0011	0.00137	0.00158	0.0014	0.00119	0.00113	0.00135	0.00133	0.00118	0.00134	0.00123	0.00128	0.00133	0.00137	0.00146	0.00153	0.00108	0.00112	0.0013	0.000981641	0.000974592
	1131.5	-0.0042	-0.00414	-0.00429	-0.00435	-0.00444	-0.0043	-0.00453	-0.00422	-0.00425	-0.00441	-0.00435	-0.00447	-0.0046	-0.00447	-0.00449	-0.00449	-0.00443	-0.00428	-0.00413	-0.00426	-0.00411	-0.00442	-0.00442	-0.00464	-0.00444		1131.5	0.0012	0.00138	0.00143	0.00124	0.00134	0.00121	0.00129	0.0015	0.00136	0.00148	0.00124	0.00124	0.00129	0.00142	0.00148	0.0015	0.00112	0.000930208	0.00105	0.00113	0.00108
	1131	-0.00421	-0.00438	-0.00438	-0.00448	-0.00451	-0.00455	-0.00458	-0.00443	-0.00446	-0.0046	-0.00437	-0.00456	-0.00456	-0.00463	-0.00458	-0.0047	-0.00463	-0.00456	-0.00425	-0.00443	-0.00444	-0.00452	-0.00452	-0.00462	-0.00461		1131	0.00125	0.00147	0.00135	0.00135	0.00141	0.00137	0.00132	0.00146	0.00133	0.00147	0.00147	0.00122	0.0012	0.00141	0.00153	0.00153	0.00129	0.00104	0.00104	0.0011	0.00124
	1130.5	-0.00439	-0.00461	-0.00457	-0.00452	-0.00457	-0.00464	-0.00458	-0.00474	-0.0046	-0.00461	-0.00449	-0.00465	-0.00462	-0.00464	-0.00471	-0.00476	-0.0046	-0.00464	-0.0044	-0.00449	-0.00459	-0.00463	-0.00469	-0.00462	-0.00479		1130.5	0.00126	0.00153	0.00149	0.0015	0.00129	0.00138	0.00149	0.00148	0.00126	0.00148	0.00136	0.00117	0.00118	0.00141	0.0017	0.00134	0.00125	0.0013	0.00116	0.00104	0.00113
	1130	-0.00444	-0.00452	-0.00453	-0.00439	-0.00464	-0.00456	-0.00451	-0.00467	-0.00456	-0.00455	-0.00443	-0.00468	-0.00472	-0.00464	-0.00467	-0.00473	-0.00443	-0.00456	-0.00445	-0.00442	-0.00444	-0.00463	-0.00457	-0.00454	-0.00456		1130	0.00119	0.00144	0.0014	0.00115	0.00118	0.00113	0.00129	0.00115	0.00109	0.00136	0.00112	0.00116	0.00115	0.00129	0.00155	0.00118	0.00107	0.00111	0.00111	0.00103	0.00102
	1129.5	-0.00452	-0.00451	-0.00449	-0.0044	-0.00457	-0.00464	-0.00454	-0.00461	-0.00452	-0.00457	-0.00462	-0.00462	-0.00474	-0.00462	-0.00469	-0.00475	-0.00459	-0.00457	-0.00454	-0.0044	-0.00455	-0.00459	-0.00465	-0.00465	-0.00465		1129.5	0.00118	0.00136	0.00133	0.00116	0.00124	0.00128	0.00115	0.00114	0.00114	0.00141	0.00126	0.00125	0.00115	0.00134	0.00144	0.00129	0.00123	0.00111	0.00112	0.0011	0.00092271
	1129	-0.00436	-0.00451	-0.00439	-0.00443	-0.00441	-0.00455	-0.00454	-0.00457	-0.00436	-0.00463	-0.00482	-0.00475	-0.00457	-0.0047	-0.00469	-0.00472	-0.00459	-0.00436	-0.00446	-0.00441	-0.00453	-0.00456	-0.00475	-0.00469	-0.00476		1129	0.00123	0.00127	0.00129	0.0013	0.00115	0.00129	0.00126	0.00133	0.00131	0.0014	0.00127	0.0012	0.00116	0.00139	0.0013	0.00119	0.00134	0.000961456	0.00123	0.00119	0.000917034
	1128.5	-0.00431	-0.00441	-0.00443	-0.00449	-0.00449	-0.00459	-0.00458	-0.00457	-0.00427	-0.00461	-0.00473	-0.00488	-0.00467	-0.00477	-0.00463	-0.0045	-0.00456	-0.00441	-0.00444	-0.00444	-0.00446	-0.00471	-0.00463	-0.00462	-0.00483		1128.5	0.00118	0.00122	0.0012	0.00109	0.00105	0.00114	0.0013	0.00116	0.0012	0.00106	0.00103	0.00108	0.00084435	0.00126	0.00126	0.00113	0.00116	0.00074253	0.00112	0.00117	0.000990789
	1128	-0.00445	-0.00431	-0.00444	-0.00474	-0.0045	-0.00473	-0.00468	-0.00457	-0.0044	-0.00457	-0.0046	-0.00467	-0.00471	-0.00452	-0.00481	-0.00452	-0.00465	-0.00433	-0.00452	-0.00432	-0.00453	-0.00477	-0.00451	-0.00464	-0.00487		1128	0.00138	0.00124	0.00132	0.00129	0.00126	0.00143	0.00152	0.00137	0.00135	0.0012	0.00107	0.00123	0.00114	0.00132	0.0015	0.00135	0.00117	0.000999619	0.00116	0.00127	0.000949765
	1127.5	-0.00432	-0.00423	-0.00435	-0.00467	-0.00455	-0.0045	-0.00449	-0.00445	-0.00429	-0.00453	-0.00451	-0.00446	-0.00451	-0.00448	-0.00468	-0.00451	-0.00451	-0.00434	-0.00434	-0.00426	-0.00444	-0.00455	-0.00447	-0.00456	-0.00468		1127.5	0.00127	0.00116	0.00137	0.00131	0.00133	0.0014	0.00152	0.00137	0.0013	0.00116	0.00118	0.00121	0.00124	0.00131	0.00132	0.0012	0.00123	0.00108	0.00111	0.00107	0.000950061
	1127	-0.00425	-0.00418	-0.00439	-0.00437	-0.00454	-0.00435	-0.00424	-0.00449	-0.00415	-0.00441	-0.00427	-0.00429	-0.00447	-0.0046	-0.00443	-0.00442	-0.00431	-0.00453	-0.00416	-0.00421	-0.00433	-0.00444	-0.00442	-0.00437	-0.00453		1127	0.00114	0.00115	0.00139	0.00124	0.00128	0.00126	0.00136	0.00128	0.00127	0.00121	0.00113	0.00116	0.00109	0.00126	0.00129	0.00105	0.00119	0.00118	0.000994759	0.000981741	0.0011
	1126.5	-0.00419	-0.00429	-0.00435	-0.00416	-0.00434	-0.00436	-0.0043	-0.0044	-0.00434	-0.0044	-0.00416	-0.00424	-0.00453	-0.00452	-0.00443	-0.00458	-0.00425	-0.00439	-0.00403	-0.00411	-0.00424	-0.00445	-0.00433	-0.00432	-0.00445		1126.5	0.0013	0.00133	0.00137	0.00135	0.00136	0.00129	0.00124	0.00149	0.0014	0.00134	0.00106	0.00125	0.00124	0.00138	0.00133	0.00116	0.00109	0.00123	0.0012	0.0011	0.00113
	1126	-0.00408	-0.00426	-0.00434	-0.00425	-0.00439	-0.00437	-0.00449	-0.00423	-0.00451	-0.00452	-0.00441	-0.00448	-0.00448	-0.00443	-0.00436	-0.00462	-0.00432	-0.00425	-0.00405	-0.00415	-0.00427	-0.00444	-0.0044	-0.00454	-0.00442		1126	0.00142	0.00146	0.00132	0.0014	0.00141	0.00142	0.00134	0.0015	0.00141	0.00136	0.00133	0.00141	0.00135	0.00143	0.00141	0.00133	0.00133	0.00129	0.00154	0.00121	0.00128
	1125.5	-0.00419	-0.00428	-0.00431	-0.00449	-0.00442	-0.00441	-0.00457	-0.00438	-0.00457	-0.0046	-0.00462	-0.00463	-0.00449	-0.0044	-0.00437	-0.00449	-0.00443	-0.00434	-0.00423	-0.00429	-0.0044	-0.00452	-0.00462	-0.00469	-0.00454		1125.5	0.00129	0.00138	0.00137	0.00128	0.00135	0.00136	0.00137	0.00117	0.00132	0.00133	0.00145	0.00126	0.00144	0.00138	0.00119	0.00124	0.00141	0.00114	0.00134	0.00111	0.00129
	1125	-0.00417	-0.00422	-0.00422	-0.00433	-0.00439	-0.00427	-0.0044	-0.00432	-0.00438	-0.00446	-0.00445	-0.00444	-0.00445	-0.00436	-0.00436	-0.00445	-0.00445	-0.00433	-0.00418	-0.00428	-0.00428	-0.00437	-0.00459	-0.00468	-0.00448		1125	0.000886879	0.0011	0.00123	0.00103	0.00131	0.000944152	0.00102	0.00102	0.00101	0.00123	0.00104	0.000791737	0.00117	0.00105	0.00105	0.000984287	0.00107	0.000836912	0.000958596	0.000921908	0.000953071
	1124.5	-0.00398	-0.00393	-0.00418	-0.00408	-0.00415	-0.00418	-0.00408	-0.00421	-0.00412	-0.00417	-0.00411	-0.00429	-0.00415	-0.00414	-0.00408	-0.00447	-0.00419	-0.00417	-0.00412	-0.00415	-0.00418	-0.00419	-0.00434	-0.00436	-0.00428		1124.5	0.00111	0.00114	0.00117	0.0011	0.00151	0.00104	0.00105	0.0012	0.00103	0.00117	0.000869675	0.000832447	0.000988238	0.000906991	0.00135	0.00104	0.000952572	0.000802763	0.00108	0.00106	0.000901872
	1124	-0.00411	-0.00399	-0.0042	-0.00414	-0.00414	-0.00427	-0.00421	-0.00429	-0.00423	-0.00424	-0.00416	-0.00438	-0.00433	-0.00415	-0.00412	-0.00438	-0.00421	-0.00405	-0.00413	-0.00414	-0.00424	-0.00427	-0.00431	-0.00427	-0.0043		1124	0.00153	0.00143	0.00135	0.00132	0.00161	0.00133	0.00135	0.00139	0.00119	0.00117	0.0012	0.00133	0.00119	0.00122	0.0014	0.00123	0.00114	0.00107	0.00137	0.00118	0.00115
	1123.5	-0.00437	-0.00428	-0.00441	-0.00434	-0.00446	-0.00425	-0.00454	-0.00425	-0.00444	-0.00449	-0.00449	-0.0045	-0.00458	-0.00462	-0.00445	-0.0044	-0.00435	-0.00416	-0.00431	-0.00439	-0.00436	-0.00449	-0.00431	-0.00457	-0.0046		1123.5	0.00151	0.00129	0.00131	0.00129	0.00133	0.00133	0.00122	0.00138	0.00108	0.00117	0.00138	0.00122	0.00131	0.00141	0.00132	0.00102	0.00128	0.00119	0.00114	0.00123	0.00112
	1123	-0.00445	-0.00437	-0.00447	-0.00455	-0.00447	-0.0044	-0.0046	-0.00439	-0.00446	-0.0045	-0.00475	-0.00448	-0.00451	-0.00471	-0.00464	-0.0046	-0.00432	-0.00453	-0.00439	-0.00455	-0.00428	-0.00468	-0.00443	-0.00458	-0.00488		1123	0.00134	0.00122	0.0013	0.00141	0.00116	0.00143	0.00125	0.00128	0.0012	0.00131	0.00138	0.00106	0.00112	0.00137	0.00131	0.00121	0.00126	0.00114	0.000965894	0.00127	0.00113
	1122.5	-0.00434	-0.00425	-0.00416	-0.00435	-0.00428	-0.00428	-0.00437	-0.00444	-0.00427	-0.00439	-0.00441	-0.00434	-0.00428	-0.00442	-0.00452	-0.00449	-0.00438	-0.00445	-0.00405	-0.0042	-0.00411	-0.00447	-0.00439	-0.00437	-0.00461		1122.5	0.00114	0.00114	0.00126	0.00142	0.00121	0.00128	0.00125	0.00118	0.00129	0.00137	0.00129	0.00112	0.00101	0.0011	0.00119	0.0013	0.00115	0.000982355	0.00118	0.00106	0.00106
	1122	-0.00424	-0.00429	-0.00417	-0.00425	-0.00429	-0.00421	-0.00435	-0.00429	-0.00427	-0.00436	-0.00426	-0.00451	-0.00419	-0.00445	-0.00448	-0.00445	-0.00452	-0.00436	-0.004	-0.00409	-0.00427	-0.00443	-0.00437	-0.00447	-0.00445		1122	0.00115	0.0011	0.00113	0.00124	0.00116	0.00128	0.00125	0.00125	0.00118	0.00137	0.00123	0.00119	0.00108	0.00104	0.00117	0.0011	0.00108	0.000827059	0.00112	0.00107	0.00106
	1121.5	-0.00442	-0.00452	-0.00462	-0.00459	-0.00443	-0.00456	-0.00462	-0.00444	-0.00451	-0.00458	-0.0046	-0.00483	-0.00459	-0.00469	-0.00478	-0.0047	-0.00459	-0.00458	-0.00433	-0.00437	-0.00452	-0.00473	-0.0046	-0.00476	-0.00469		1121.5	0.00133	0.00138	0.00134	0.00149	0.00148	0.00158	0.00161	0.00157	0.00137	0.00153	0.00151	0.00141	0.00123	0.00145	0.0014	0.00148	0.00136	0.00105	0.00116	0.00131	0.00128
	1121	-0.0044	-0.00442	-0.00453	-0.00451	-0.0044	-0.00448	-0.00463	-0.00447	-0.00451	-0.00452	-0.00461	-0.00467	-0.00471	-0.00459	-0.00475	-0.0045	-0.00445	-0.0046	-0.00427	-0.00436	-0.00444	-0.00466	-0.00462	-0.00458	-0.00474		1121	0.00149	0.00151	0.00157	0.00161	0.00163	0.0015	0.00161	0.00159	0.00169	0.00143	0.00158	0.00131	0.00133	0.00149	0.00143	0.00155	0.00145	0.00131	0.00127	0.00127	0.00134
	1120.5	-0.00409	-0.00412	-0.0042	-0.00417	-0.0044	-0.0042	-0.00427	-0.00426	-0.0043	-0.00421	-0.00438	-0.00444	-0.00438	-0.00433	-0.00451	-0.00427	-0.00429	-0.00429	-0.00406	-0.00409	-0.00415	-0.00434	-0.00445	-0.00428	-0.00445		1120.5	0.00142	0.00138	0.00162	0.00151	0.00145	0.00138	0.00146	0.00135	0.00165	0.00142	0.0014	0.00129	0.00143	0.00123	0.00145	0.00138	0.00129	0.00137	0.00133	0.0013	0.00136
	1120	-0.00423	-0.00412	-0.00427	-0.0042	-0.00445	-0.00431	-0.00432	-0.00428	-0.00434	-0.00436	-0.00439	-0.00458	-0.00435	-0.00429	-0.00455	-0.00436	-0.00441	-0.00434	-0.00423	-0.00412	-0.00424	-0.00442	-0.00441	-0.00439	-0.00432		1120	0.00128	0.00137	0.00135	0.00147	0.0015	0.00136	0.00142	0.00136	0.00149	0.00144	0.00142	0.00137	0.00138	0.00134	0.0014	0.00138	0.00105	0.00122	0.00134	0.00136	0.00129
	1119.5	-0.00441	-0.0042	-0.00432	-0.00428	-0.0043	-0.0045	-0.00456	-0.00433	-0.00438	-0.00448	-0.00449	-0.00458	-0.00452	-0.00443	-0.00464	-0.00455	-0.00439	-0.0043	-0.00422	-0.00425	-0.00429	-0.00441	-0.00448	-0.00459	-0.00446		1119.5	0.00115	0.00129	0.00103	0.00128	0.00125	0.00114	0.00133	0.00126	0.00114	0.00122	0.00142	0.00113	0.0011	0.00116	0.00117	0.00114	0.000893709	0.001	0.00111	0.00121	0.00123
	1119	-0.00436	-0.00433	-0.00444	-0.00432	-0.00444	-0.00455	-0.00465	-0.00446	-0.00434	-0.00454	-0.00457	-0.00454	-0.00453	-0.00453	-0.00473	-0.00465	-0.00445	-0.00422	-0.00409	-0.00435	-0.00424	-0.00448	-0.00457	-0.00472	-0.00461		1119	0.00122	0.00126	0.00119	0.00133	0.00129	0.00118	0.00131	0.00122	0.00111	0.00132	0.00141	0.00114	0.00124	0.00128	0.00121	0.00105	0.00133	0.00109	0.00118	0.00127	0.00123
	1118.5	-0.00429	-0.00436	-0.00444	-0.0043	-0.00451	-0.00452	-0.00457	-0.00448	-0.00441	-0.0044	-0.00456	-0.00453	-0.00447	-0.00448	-0.00461	-0.00456	-0.00462	-0.00441	-0.00409	-0.00439	-0.00434	-0.00447	-0.00466	-0.00464	-0.0046		1118.5	0.0015	0.0015	0.00155	0.00143	0.00163	0.0015	0.00139	0.00137	0.00144	0.00153	0.00146	0.00153	0.00139	0.00154	0.00141	0.00131	0.0016	0.00128	0.0014	0.00147	0.00116
	1118	-0.00417	-0.00411	-0.00412	-0.00413	-0.00429	-0.00428	-0.00426	-0.00436	-0.00428	-0.00434	-0.00423	-0.00433	-0.00429	-0.00435	-0.00441	-0.00455	-0.00435	-0.00422	-0.00399	-0.0042	-0.00424	-0.00433	-0.00435	-0.00447	-0.00435		1118	0.0014	0.00143	0.00157	0.00136	0.00166	0.0015	0.00153	0.00134	0.00156	0.00142	0.00134	0.0015	0.00136	0.00149	0.00134	0.00144	0.00143	0.00121	0.00143	0.00131	0.00104
	1117.5	-0.00407	-0.00395	-0.004	-0.00406	-0.00428	-0.00413	-0.00416	-0.00422	-0.00426	-0.00433	-0.00416	-0.00419	-0.00418	-0.00434	-0.00436	-0.00449	-0.0041	-0.00416	-0.004	-0.0041	-0.00411	-0.00433	-0.00411	-0.00446	-0.00433		1117.5	0.00103	0.00104	0.00125	0.0012	0.00141	0.00107	0.00135	0.00123	0.00153	0.00123	0.00105	0.00117	0.0011	0.00132	0.00122	0.00126	0.00118	0.00102	0.00122	0.000964366	0.000860352
	1117	-0.00433	-0.0041	-0.00412	-0.00423	-0.00441	-0.00436	-0.00438	-0.00422	-0.00445	-0.00434	-0.00449	-0.0044	-0.00441	-0.00435	-0.00452	-0.00439	-0.00425	-0.00412	-0.00423	-0.00418	-0.00419	-0.00429	-0.0044	-0.00447	-0.00456		1117	0.00103	0.00104	0.00113	0.00108	0.00111	0.00103	0.00107	0.00125	0.00136	0.00102	0.00114	0.00111	0.00102	0.00106	0.00118	0.00112	0.00107	0.000843167	0.000943612	0.000842082	0.000853646
	1116.5	-0.00451	-0.00428	-0.00411	-0.00421	-0.00426	-0.00441	-0.00454	-0.0042	-0.00435	-0.00444	-0.00437	-0.00444	-0.00445	-0.00453	-0.00454	-0.00439	-0.00439	-0.00405	-0.00427	-0.00412	-0.00415	-0.00428	-0.00449	-0.00438	-0.00449		1116.5	0.00123	0.00141	0.00133	0.00132	0.00114	0.00133	0.00122	0.00136	0.00131	0.00112	0.00139	0.00118	0.00126	0.00112	0.00125	0.00115	0.00131	0.00103	0.00111	0.000961106	0.00121
	1116	-0.00417	-0.00421	-0.00402	-0.00417	-0.00408	-0.00423	-0.00427	-0.00425	-0.00428	-0.00426	-0.00415	-0.00416	-0.00424	-0.00447	-0.00442	-0.00435	-0.00432	-0.00409	-0.00415	-0.00408	-0.00405	-0.00424	-0.00432	-0.00421	-0.00445		1116	0.00138	0.00143	0.00144	0.0016	0.00132	0.00141	0.00154	0.00134	0.0014	0.00134	0.00141	0.00135	0.00144	0.0013	0.00147	0.00121	0.00152	0.00128	0.00121	0.00103	0.00145
	1115.5	-0.0043	-0.00433	-0.00431	-0.00441	-0.00445	-0.00446	-0.00436	-0.00464	-0.00454	-0.00438	-0.00449	-0.00456	-0.00449	-0.00457	-0.0047	-0.00458	-0.00465	-0.00432	-0.00431	-0.00441	-0.00424	-0.00441	-0.00455	-0.00457	-0.00475		1115.5	0.0013	0.00124	0.00134	0.00141	0.00115	0.00139	0.00149	0.00105	0.00121	0.00133	0.0014	0.00133	0.00122	0.00128	0.0014	0.00104	0.00126	0.00108	0.00113	0.00102	0.00117
	1115	-0.00451	-0.00458	-0.0046	-0.00438	-0.00458	-0.00463	-0.00455	-0.00469	-0.00444	-0.00463	-0.00459	-0.00467	-0.00471	-0.00477	-0.00473	-0.00467	-0.00474	-0.00445	-0.0043	-0.00443	-0.00438	-0.00459	-0.00456	-0.00474	-0.00468		1115	0.00132	0.00142	0.00155	0.00131	0.00136	0.00137	0.00152	0.00134	0.00114	0.00155	0.00152	0.00156	0.00121	0.00143	0.00122	0.00104	0.00126	0.00114	0.00127	0.00112	0.00112
	1114.5	-0.00412	-0.00426	-0.00438	-0.00412	-0.00431	-0.0044	-0.00421	-0.0044	-0.00425	-0.00441	-0.00423	-0.0043	-0.00444	-0.00438	-0.00432	-0.00437	-0.00429	-0.00413	-0.0041	-0.0042	-0.00424	-0.00442	-0.00425	-0.00435	-0.0043		1114.5	0.0014	0.00161	0.0017	0.00138	0.00163	0.00149	0.00164	0.00166	0.00139	0.00155	0.00161	0.00177	0.00142	0.00153	0.00136	0.00139	0.0014	0.0013	0.00137	0.00129	0.00134
	1114	-0.0041	-0.00418	-0.00442	-0.00425	-0.00435	-0.00454	-0.00426	-0.00449	-0.00446	-0.00432	-0.00429	-0.00448	-0.00449	-0.00429	-0.00451	-0.00446	-0.00433	-0.00419	-0.00422	-0.00442	-0.00428	-0.00444	-0.00443	-0.00449	-0.00444		1114	0.00126	0.00142	0.00145	0.00132	0.00156	0.00143	0.00148	0.00145	0.00153	0.00136	0.00139	0.00151	0.00131	0.00125	0.00132	0.00142	0.00142	0.00118	0.00132	0.00121	0.00137
	1113.5	-0.00416	-0.00417	-0.00433	-0.00432	-0.00432	-0.00451	-0.00442	-0.00435	-0.00436	-0.00432	-0.00451	-0.00448	-0.00444	-0.00438	-0.00457	-0.00451	-0.00433	-0.00424	-0.00409	-0.00434	-0.00433	-0.00457	-0.00444	-0.00447	-0.00445		1113.5	0.00105	0.00121	0.0013	0.00122	0.00146	0.00111	0.00123	0.00135	0.00144	0.00118	0.00126	0.00116	0.00112	0.00103	0.001	0.00121	0.00119	0.00108	0.00116	0.00107	0.00114
	1113	-0.00394	-0.00411	-0.00403	-0.0043	-0.0043	-0.00413	-0.00432	-0.0042	-0.00417	-0.0043	-0.00449	-0.00441	-0.00432	-0.00449	-0.00434	-0.00436	-0.00415	-0.00393	-0.00392	-0.00402	-0.00426	-0.0044	-0.00431	-0.00434	-0.00428		1113	0.00126	0.00121	0.00151	0.00123	0.00155	0.00127	0.0013	0.00149	0.00156	0.00147	0.00157	0.00129	0.00128	0.00126	0.00131	0.00135	0.00122	0.00126	0.0013	0.00136	0.00123
	1112.5	-0.00394	-0.0042	-0.00404	-0.00435	-0.00438	-0.00412	-0.00436	-0.00437	-0.00416	-0.00429	-0.00437	-0.00449	-0.00448	-0.00453	-0.00441	-0.0043	-0.00426	-0.00403	-0.00407	-0.00406	-0.00433	-0.00433	-0.00444	-0.00439	-0.0045		1112.5	0.00155	0.00134	0.00175	0.00132	0.00171	0.00154	0.00155	0.00155	0.00154	0.00178	0.00159	0.00166	0.00155	0.00145	0.00157	0.00138	0.00143	0.00125	0.00139	0.00153	0.0015
	1112	-0.00408	-0.00413	-0.00422	-0.00436	-0.00424	-0.00424	-0.00433	-0.00434	-0.0041	-0.00415	-0.00435	-0.00431	-0.00432	-0.00439	-0.00414	-0.00407	-0.00422	-0.00425	-0.004	-0.00411	-0.00423	-0.00429	-0.00436	-0.00432	-0.0044		1112	0.00122	0.00117	0.00149	0.00116	0.00134	0.00129	0.00136	0.00126	0.00127	0.00136	0.00128	0.00144	0.00123	0.00123	0.00115	0.00117	0.00121	0.00102	0.00112	0.00116	0.00121
	1111.5	-0.00416	-0.00419	-0.00438	-0.0044	-0.00436	-0.00425	-0.00432	-0.00439	-0.0043	-0.0043	-0.00448	-0.00437	-0.0043	-0.00458	-0.00415	-0.00415	-0.0042	-0.00428	-0.00386	-0.00413	-0.00425	-0.00444	-0.00431	-0.00436	-0.00431		1111.5	0.00107	0.00119	0.00125	0.00126	0.00122	0.00106	0.00127	0.00103	0.0013	0.00116	0.00124	0.00113	0.00112	0.00125	0.00109	0.00128	0.00113	0.00111	0.00109	0.00101	0.00109
	1111	-0.00421	-0.00419	-0.00433	-0.00424	-0.00442	-0.00426	-0.00429	-0.00441	-0.00439	-0.00438	-0.00431	-0.0045	-0.00435	-0.00467	-0.00448	-0.00432	-0.00429	-0.00426	-0.00402	-0.00413	-0.00429	-0.00463	-0.00429	-0.00432	-0.00446		1111	0.00125	0.00135	0.00149	0.00143	0.00136	0.00125	0.00141	0.00111	0.00132	0.00133	0.00135	0.00125	0.00129	0.0014	0.00135	0.0015	0.00116	0.00115	0.0013	0.00125	0.00126
	1110.5	-0.00415	-0.0041	-0.00412	-0.00408	-0.00412	-0.00428	-0.00421	-0.00428	-0.00418	-0.00428	-0.00427	-0.00441	-0.00422	-0.00429	-0.0043	-0.00422	-0.00424	-0.00401	-0.00414	-0.00397	-0.00411	-0.00448	-0.00407	-0.00412	-0.00441		1110.5	0.00124	0.00141	0.00132	0.00112	0.0012	0.00129	0.00143	0.00113	0.00113	0.00131	0.0013	0.00136	0.00133	0.00117	0.0012	0.00138	0.00102	0.00105	0.00119	0.00121	0.00105
	1110	-0.00413	-0.00409	-0.004	-0.00419	-0.00412	-0.00431	-0.00426	-0.00426	-0.004	-0.00433	-0.00432	-0.00447	-0.00428	-0.00412	-0.00425	-0.00434	-0.00431	-0.00393	-0.00396	-0.00409	-0.00415	-0.00425	-0.00414	-0.00417	-0.00431		1110	0.00116	0.00124	0.00109	0.000941717	0.00104	0.00109	0.00128	0.000940458	0.00111	0.00122	0.00116	0.00108	0.00112	0.00111	0.00101	0.000996817	0.000966399	0.00105	0.000948995	0.000970906	0.000830811
	1109.5	-0.00416	-0.00402	-0.00411	-0.00427	-0.00421	-0.00427	-0.00426	-0.00424	-0.00423	-0.00427	-0.00436	-0.00448	-0.00462	-0.00423	-0.00436	-0.00441	-0.00432	-0.00412	-0.00396	-0.0042	-0.00431	-0.00422	-0.00436	-0.00441	-0.00441		1109.5	0.00126	0.00118	0.00127	0.00126	0.00134	0.0012	0.0012	0.00111	0.00121	0.00134	0.00131	0.0012	0.00114	0.00142	0.00128	0.00112	0.00123	0.00108	0.00113	0.000992177	0.00115
	1109	-0.00408	-0.00414	-0.00405	-0.00423	-0.00402	-0.00415	-0.00421	-0.0041	-0.00439	-0.00432	-0.00441	-0.00439	-0.00455	-0.00421	-0.00433	-0.00426	-0.00407	-0.0041	-0.00417	-0.00409	-0.00423	-0.00413	-0.00434	-0.00453	-0.00444		1109	0.00131	0.00138	0.00122	0.00131	0.00149	0.00123	0.00113	0.00112	0.00119	0.00128	0.00117	0.00133	0.00118	0.0013	0.00137	0.00122	0.00118	0.000971176	0.0012	0.00105	0.00123
	1108.5	-0.0041	-0.00418	-0.00412	-0.0043	-0.00423	-0.00434	-0.0043	-0.00425	-0.00434	-0.00444	-0.0043	-0.00444	-0.0044	-0.00429	-0.00446	-0.00436	-0.00411	-0.00415	-0.00422	-0.00412	-0.00431	-0.00422	-0.00448	-0.00456	-0.00456		1108.5	0.00132	0.00145	0.00134	0.00133	0.0013	0.00135	0.00129	0.00122	0.00138	0.00111	0.00118	0.00112	0.00121	0.00123	0.00139	0.00132	0.00119	0.00105	0.00117	0.00109	0.00103
	1108	-0.00392	-0.00388	-0.00422	-0.0042	-0.00438	-0.00435	-0.00416	-0.00419	-0.00422	-0.00429	-0.00412	-0.00432	-0.00444	-0.00436	-0.00432	-0.00438	-0.0041	-0.00411	-0.00405	-0.00406	-0.0042	-0.00422	-0.00434	-0.00436	-0.00453		1108	0.00131	0.00131	0.00126	0.00129	0.00116	0.0014	0.00146	0.0014	0.0012	0.00114	0.00124	0.00106	0.00124	0.00115	0.00142	0.00132	0.00121	0.000970909	0.00113	0.00106	0.000985051
	1107.5	-0.00396	-0.00407	-0.0043	-0.00405	-0.00427	-0.00435	-0.00425	-0.00427	-0.00424	-0.00423	-0.00424	-0.00428	-0.00444	-0.00441	-0.00432	-0.00429	-0.00415	-0.00397	-0.00418	-0.00412	-0.00411	-0.00418	-0.00417	-0.00436	-0.0043		1107.5	0.00133	0.00137	0.00135	0.0012	0.00127	0.0013	0.00148	0.00138	0.00119	0.00142	0.0013	0.00139	0.00122	0.00131	0.00139	0.00141	0.00122	0.00104	0.00124	0.00112	0.00119
	1107	-0.00418	-0.00417	-0.0044	-0.00421	-0.00435	-0.00427	-0.0044	-0.00453	-0.00423	-0.00441	-0.00445	-0.00442	-0.0044	-0.00442	-0.00448	-0.00454	-0.00423	-0.00401	-0.00423	-0.00423	-0.00411	-0.00423	-0.00434	-0.00452	-0.00423		1107	0.00109	0.00134	0.00137	0.00108	0.00131	0.00116	0.00129	0.00124	0.00122	0.00129	0.00114	0.00125	0.00109	0.00137	0.00132	0.00128	0.00116	0.00108	0.00119	0.0011	0.000969596
	1106.5	-0.00407	-0.00414	-0.00429	-0.00412	-0.00429	-0.00406	-0.00424	-0.00429	-0.00412	-0.00444	-0.00429	-0.00424	-0.00431	-0.00432	-0.00426	-0.00451	-0.00407	-0.00416	-0.00391	-0.0041	-0.00399	-0.00412	-0.00425	-0.00447	-0.00422		1106.5	0.00104	0.00116	0.00118	0.00117	0.00116	0.00126	0.000997437	0.00128	0.00114	0.00124	0.00113	0.00117	0.00101	0.00119	0.00123	0.00105	0.00123	0.00123	0.00109	0.00102	0.000859171
	1106	-0.00417	-0.00433	-0.00426	-0.0041	-0.00436	-0.00419	-0.0043	-0.00426	-0.00424	-0.00435	-0.00419	-0.00425	-0.00437	-0.00442	-0.0041	-0.00433	-0.00424	-0.00425	-0.00404	-0.00405	-0.00426	-0.00422	-0.00428	-0.00448	-0.00437		1106	0.00131	0.00118	0.00122	0.00133	0.00118	0.0013	0.0011	0.00145	0.00133	0.00146	0.0013	0.00134	0.00109	0.00131	0.00121	0.00123	0.00131	0.00137	0.0012	0.000969797	0.00105
	1105.5	-0.00408	-0.00408	-0.00419	-0.00418	-0.0043	-0.00418	-0.00428	-0.00436	-0.00415	-0.00433	-0.00404	-0.00425	-0.00428	-0.0044	-0.0042	-0.00441	-0.00422	-0.00422	-0.00393	-0.00402	-0.00419	-0.00427	-0.00431	-0.00431	-0.00431		1105.5	0.00123	0.00114	0.00107	0.00123	0.00133	0.00106	0.00116	0.00128	0.0013	0.00144	0.00117	0.00115	0.00106	0.00129	0.00114	0.00112	0.00102	0.00121	0.00109	0.000928013	0.000907493
	1105	-0.0041	-0.00414	-0.00428	-0.00429	-0.00436	-0.0043	-0.00426	-0.00455	-0.00425	-0.00449	-0.0041	-0.00425	-0.00436	-0.00445	-0.00439	-0.00464	-0.00427	-0.00429	-0.00398	-0.00416	-0.00424	-0.00438	-0.00444	-0.00434	-0.00439		1105	0.00104	0.00115	0.0011	0.00122	0.00144	0.00113	0.00115	0.00111	0.00111	0.00134	0.00111	0.00117	0.00111	0.00115	0.0011	0.000988143	0.000897732	0.00107	0.00105	0.000932282	0.000884056
	1104.5	-0.00418	-0.00435	-0.00426	-0.00449	-0.00453	-0.00455	-0.00438	-0.00459	-0.00434	-0.00446	-0.0043	-0.00434	-0.00454	-0.00445	-0.00442	-0.00458	-0.00448	-0.00442	-0.00411	-0.00426	-0.00441	-0.0045	-0.00461	-0.0045	-0.00446		1104.5	0.00129	0.00136	0.00141	0.00132	0.00152	0.00143	0.00134	0.00139	0.00131	0.00137	0.00132	0.00138	0.00128	0.00128	0.00118	0.00117	0.00112	0.00112	0.00112	0.00112	0.00123
	1104	-0.00404	-0.00435	-0.00416	-0.00438	-0.00434	-0.00439	-0.00436	-0.00439	-0.00439	-0.00434	-0.0045	-0.00443	-0.00462	-0.00449	-0.00448	-0.00444	-0.00443	-0.0044	-0.00402	-0.00433	-0.00421	-0.00436	-0.00453	-0.00443	-0.00454		1104	0.00134	0.00132	0.00132	0.00137	0.00144	0.00138	0.00118	0.0015	0.00143	0.00139	0.00147	0.00125	0.00125	0.00126	0.00128	0.00106	0.0013	0.00119	0.00107	0.00122	0.00117
	1103.5	-0.00417	-0.00425	-0.00419	-0.00408	-0.00415	-0.00417	-0.00434	-0.0043	-0.00436	-0.00448	-0.00446	-0.00457	-0.00462	-0.00449	-0.00456	-0.0044	-0.00429	-0.00433	-0.00407	-0.00434	-0.00422	-0.0044	-0.00424	-0.0044	-0.00464		1103.5	0.0013	0.00142	0.00133	0.00129	0.00142	0.00137	0.0012	0.00138	0.0013	0.00134	0.00135	0.00121	0.00132	0.00149	0.0014	0.00107	0.00126	0.00116	0.00123	0.00126	0.00116
	1103	-0.00436	-0.00416	-0.0042	-0.00407	-0.00418	-0.00419	-0.0043	-0.00439	-0.00446	-0.0044	-0.00431	-0.00454	-0.00444	-0.00451	-0.00445	-0.0044	-0.00421	-0.00419	-0.00403	-0.00427	-0.0043	-0.00443	-0.00409	-0.00449	-0.00445		1103	0.00138	0.00157	0.00144	0.00141	0.00151	0.00154	0.00149	0.00152	0.00125	0.00151	0.00132	0.0013	0.00138	0.00159	0.0015	0.00119	0.00122	0.00128	0.0013	0.0012	0.00126
	1102.5	-0.00431	-0.00422	-0.0043	-0.00427	-0.00441	-0.00427	-0.00427	-0.00455	-0.00462	-0.00443	-0.0045	-0.00443	-0.00438	-0.00466	-0.00448	-0.00451	-0.0043	-0.00409	-0.00428	-0.00427	-0.00438	-0.00448	-0.00433	-0.00456	-0.00453		1102.5	0.00142	0.00139	0.0014	0.00155	0.00153	0.00158	0.00162	0.00163	0.00135	0.00145	0.00151	0.00129	0.00137	0.00141	0.00152	0.00131	0.00116	0.00125	0.00136	0.000949203	0.00117
	1102	-0.00398	-0.00405	-0.00408	-0.00423	-0.0043	-0.00415	-0.00421	-0.00438	-0.00419	-0.00446	-0.0044	-0.0042	-0.00431	-0.0043	-0.00421	-0.00424	-0.00414	-0.00406	-0.00416	-0.00409	-0.00416	-0.0044	-0.00431	-0.00422	-0.00449		1102	0.00151	0.00139	0.00158	0.00126	0.00149	0.00147	0.00148	0.00153	0.00155	0.00123	0.00162	0.00132	0.00129	0.00153	0.00153	0.0014	0.00102	0.00122	0.00141	0.000986672	0.0012
	1101.5	-0.00404	-0.004	-0.00411	-0.00423	-0.0043	-0.0042	-0.00436	-0.00439	-0.00418	-0.00441	-0.00432	-0.00433	-0.00428	-0.00428	-0.00426	-0.00422	-0.00425	-0.00418	-0.00397	-0.00409	-0.00408	-0.00432	-0.00433	-0.00418	-0.00437		1101.5	0.00136	0.00113	0.00127	0.000911081	0.0012	0.00111	0.00124	0.00134	0.0012	0.00123	0.00134	0.00114	0.000986567	0.00131	0.00117	0.00105	0.000955956	0.00112	0.00113	0.000985145	0.00104
	1101	-0.00424	-0.00428	-0.00431	-0.00431	-0.00431	-0.00444	-0.00437	-0.00446	-0.00453	-0.00438	-0.00438	-0.00452	-0.00433	-0.0046	-0.00454	-0.00446	-0.00446	-0.00428	-0.00403	-0.0042	-0.00434	-0.00454	-0.00431	-0.00457	-0.00437		1101	0.00116	0.000978215	0.000901109	0.00093529	0.00114	0.000955821	0.00135	0.00117	0.000871361	0.00112	0.00112	0.00114	0.00102	0.000985821	0.000958681	0.00098568	0.00098948	0.000919381	0.00104	0.00090926	0.000864437
	1100.5	-0.00423	-0.00416	-0.00422	-0.00429	-0.0041	-0.00443	-0.00424	-0.0042	-0.00444	-0.00422	-0.0044	-0.00446	-0.00425	-0.00444	-0.00433	-0.00433	-0.00423	-0.00417	-0.00405	-0.00417	-0.00426	-0.0044	-0.00416	-0.00453	-0.00432		1100.5	0.00121	0.00125	0.00115	0.00129	0.00134	0.00118	0.00135	0.0014	0.00123	0.0012	0.00124	0.00131	0.00121	0.00121	0.00129	0.0013	0.00114	0.000987391	0.00117	0.00116	0.00108
	1100	-0.00426	-0.00414	-0.0042	-0.00426	-0.00422	-0.00437	-0.00429	-0.00414	-0.0043	-0.00431	-0.00443	-0.00446	-0.00434	-0.00443	-0.00435	-0.00423	-0.00429	-0.00423	-0.00419	-0.00399	-0.00419	-0.00418	-0.00426	-0.00442	-0.00446		1100	0.00128	0.00118	0.00123	0.00116	0.00138	0.00118	0.00107	0.0014	0.0013	0.0013	0.00139	0.00127	0.00105	0.00135	0.00128	0.0013	0.00121	0.00104	0.00114	0.00108	0.00105
	1099.5	-0.00413	-0.00423	-0.00419	-0.00428	-0.00428	-0.00432	-0.00426	-0.00419	-0.00423	-0.00425	-0.0044	-0.00435	-0.00444	-0.00455	-0.00438	-0.00424	-0.00423	-0.0042	-0.00408	-0.00396	-0.00432	-0.00427	-0.00431	-0.00446	-0.00445		1099.5	0.00109	0.00111	0.00115	0.00103	0.00132	0.0011	0.0013	0.00123	0.00138	0.00127	0.0012	0.00129	0.0011	0.0014	0.0013	0.00121	0.00118	0.00108	0.00103	0.000986847	0.000935019
	1099	-0.00404	-0.00407	-0.0042	-0.0043	-0.0043	-0.00441	-0.00426	-0.00423	-0.00414	-0.00429	-0.00436	-0.00424	-0.00441	-0.00453	-0.00437	-0.00436	-0.00418	-0.00411	-0.00401	-0.00414	-0.00436	-0.00447	-0.00433	-0.00444	-0.00453		1099	0.00111	0.00121	0.00129	0.00131	0.0013	0.00118	0.00132	0.00133	0.00145	0.00137	0.00112	0.00129	0.00131	0.00142	0.0015	0.00115	0.00109	0.00127	0.0011	0.0011	0.00113
	1098.5	-0.00413	-0.00408	-0.00422	-0.00418	-0.00417	-0.00438	-0.0042	-0.00409	-0.00418	-0.00437	-0.00423	-0.00425	-0.00427	-0.00431	-0.00426	-0.0042	-0.00421	-0.00404	-0.00402	-0.00408	-0.00413	-0.00442	-0.00431	-0.00435	-0.00457		1098.5	0.00131	0.00123	0.00134	0.00133	0.00138	0.00128	0.0013	0.00134	0.00135	0.00141	0.00122	0.00128	0.00136	0.00138	0.00147	0.00112	0.00111	0.0012	0.00121	0.00103	0.00107
	1098	-0.00421	-0.00407	-0.00432	-0.00422	-0.0042	-0.00427	-0.00421	-0.00397	-0.00427	-0.00412	-0.00421	-0.00424	-0.00421	-0.0042	-0.00417	-0.004	-0.0042	-0.00406	-0.00402	-0.00409	-0.00411	-0.0041	-0.00428	-0.00423	-0.00439		1098	0.00145	0.00131	0.00126	0.00136	0.00151	0.00141	0.0015	0.00143	0.0015	0.00156	0.00136	0.00142	0.00126	0.00147	0.0015	0.00134	0.00149	0.00138	0.00132	0.0012	0.00115
	1097.5	-0.00418	-0.00425	-0.00436	-0.00445	-0.00431	-0.00433	-0.00423	-0.00425	-0.00432	-0.00423	-0.00442	-0.00426	-0.00443	-0.00444	-0.00427	-0.00435	-0.00432	-0.00423	-0.00419	-0.00423	-0.0042	-0.00419	-0.0042	-0.00416	-0.00445		1097.5	0.00129	0.00129	0.00121	0.00143	0.00135	0.00127	0.00116	0.00127	0.00128	0.00145	0.00131	0.00142	0.00105	0.00119	0.00136	0.00134	0.00154	0.0014	0.00121	0.00114	0.00112
	1097	-0.00401	-0.00429	-0.00401	-0.00413	-0.00396	-0.00419	-0.00402	-0.00429	-0.0042	-0.00425	-0.00427	-0.00428	-0.00444	-0.00433	-0.00428	-0.00432	-0.00424	-0.00397	-0.00407	-0.00412	-0.00415	-0.00428	-0.00405	-0.00413	-0.00436		1097	0.00108	0.00115	0.0012	0.0014	0.00124	0.00115	0.00105	0.00121	0.00116	0.00128	0.00118	0.00126	0.00108	0.000988912	0.00123	0.00137	0.00115	0.00108	0.000940523	0.000897227	0.000919941
	1096.5	-0.00412	-0.00426	-0.00398	-0.00405	-0.0042	-0.00429	-0.0042	-0.00426	-0.00418	-0.00434	-0.00427	-0.00432	-0.00444	-0.00427	-0.0043	-0.00422	-0.00438	-0.00396	-0.00401	-0.00405	-0.00421	-0.00426	-0.00421	-0.00426	-0.00451		1096.5	0.00103	0.00108	0.00106	0.00124	0.00133	0.00102	0.00123	0.00122	0.00111	0.00131	0.00113	0.000940328	0.00107	0.00113	0.00124	0.00135	0.00104	0.00101	0.00101	0.000942975	0.00108
	1096	-0.00422	-0.0044	-0.00417	-0.00434	-0.00461	-0.00447	-0.00449	-0.00437	-0.00438	-0.00445	-0.00456	-0.00439	-0.00445	-0.00437	-0.00437	-0.00442	-0.00452	-0.0043	-0.004	-0.00413	-0.00432	-0.00441	-0.00464	-0.00446	-0.00472		1096	0.00114	0.00123	0.00107	0.00137	0.00148	0.00115	0.00142	0.00128	0.00118	0.00125	0.00126	0.000920644	0.00119	0.00134	0.00133	0.00123	0.00108	0.00107	0.00118	0.00104	0.00122
	1095.5	-0.00418	-0.00444	-0.00437	-0.00448	-0.00452	-0.00431	-0.00446	-0.00436	-0.00443	-0.00433	-0.00448	-0.00442	-0.00432	-0.00439	-0.00444	-0.0045	-0.0045	-0.00426	-0.00403	-0.0042	-0.00431	-0.00452	-0.00463	-0.00444	-0.00463		1095.5	0.00137	0.00129	0.00142	0.00153	0.00144	0.00157	0.00142	0.00153	0.00142	0.00123	0.00152	0.00124	0.00125	0.00149	0.00151	0.00124	0.0013	0.00106	0.00116	0.00118	0.00114
	1095	-0.00421	-0.00436	-0.00457	-0.00429	-0.00434	-0.0042	-0.00445	-0.00425	-0.0045	-0.0045	-0.00446	-0.00441	-0.00445	-0.00444	-0.00438	-0.0045	-0.0043	-0.00426	-0.00415	-0.00425	-0.00416	-0.0045	-0.00439	-0.00447	-0.00444		1095	0.00147	0.00154	0.00165	0.00154	0.00146	0.00173	0.0015	0.00161	0.0015	0.0014	0.00166	0.00132	0.00137	0.00154	0.00165	0.00156	0.00157	0.00124	0.00121	0.00132	0.0013
	1094.5	-0.00419	-0.00452	-0.0046	-0.00417	-0.00438	-0.00428	-0.00446	-0.00433	-0.00444	-0.00462	-0.00447	-0.00452	-0.00454	-0.00446	-0.00439	-0.00448	-0.00424	-0.00421	-0.00414	-0.00426	-0.00411	-0.00438	-0.00444	-0.00452	-0.00442		1094.5	0.00159	0.00145	0.0015	0.00154	0.00147	0.00166	0.00152	0.00146	0.00158	0.00141	0.00158	0.00136	0.0014	0.00144	0.0015	0.00159	0.00145	0.00133	0.00128	0.00139	0.00148
	1094	-0.00427	-0.0045	-0.0043	-0.00432	-0.00452	-0.00444	-0.00447	-0.00434	-0.00435	-0.00457	-0.00443	-0.00451	-0.00435	-0.00445	-0.00454	-0.00456	-0.00448	-0.00428	-0.00419	-0.00416	-0.00419	-0.00428	-0.00445	-0.0046	-0.00457		1094	0.00156	0.00133	0.00135	0.0013	0.00128	0.0014	0.00133	0.0014	0.00152	0.00132	0.0015	0.00142	0.00128	0.00132	0.00122	0.0014	0.00125	0.00124	0.00117	0.00125	0.00125
	1093.5	-0.00407	-0.00411	-0.00393	-0.00418	-0.00428	-0.00416	-0.00408	-0.00415	-0.00417	-0.00441	-0.00431	-0.00417	-0.00419	-0.0044	-0.00446	-0.00446	-0.0043	-0.0043	-0.0042	-0.00415	-0.00427	-0.00421	-0.00423	-0.00449	-0.00449		1093.5	0.00125	0.00145	0.00127	0.0013	0.0013	0.00134	0.00129	0.00128	0.00136	0.00133	0.00148	0.00126	0.00119	0.00119	0.00118	0.00139	0.00109	0.00121	0.00118	0.00103	0.00118
	1093	-0.00395	-0.00412	-0.00407	-0.00425	-0.00408	-0.00401	-0.00398	-0.00405	-0.0042	-0.00423	-0.00421	-0.00415	-0.00421	-0.00436	-0.00427	-0.00433	-0.00406	-0.00404	-0.00419	-0.0042	-0.00417	-0.00414	-0.00422	-0.00417	-0.00451		1093	0.00126	0.00136	0.00136	0.00145	0.00137	0.0015	0.0014	0.00128	0.00142	0.00139	0.00135	0.00127	0.00124	0.00116	0.00131	0.00135	0.00117	0.00124	0.00134	0.00116	0.00116
	1092.5	-0.00421	-0.0044	-0.00428	-0.00444	-0.00421	-0.00432	-0.00441	-0.00428	-0.0045	-0.00439	-0.00428	-0.00442	-0.0043	-0.00443	-0.0044	-0.00444	-0.00431	-0.00408	-0.00429	-0.00428	-0.00425	-0.0043	-0.00443	-0.00423	-0.00463		1092.5	0.00149	0.00127	0.00143	0.00143	0.00132	0.00156	0.00138	0.00138	0.00151	0.00135	0.00132	0.00124	0.0014	0.00125	0.00134	0.00132	0.00122	0.00136	0.00124	0.00128	0.00108
	1092	-0.00428	-0.00444	-0.00432	-0.00435	-0.00433	-0.00439	-0.00439	-0.0046	-0.00452	-0.00448	-0.00437	-0.00435	-0.00436	-0.00465	-0.00458	-0.0045	-0.00449	-0.00421	-0.00424	-0.00421	-0.00438	-0.00449	-0.00452	-0.00441	-0.00454		1092	0.00123	0.00109	0.00129	0.00131	0.00119	0.00151	0.00129	0.00135	0.00121	0.0013	0.0014	0.00128	0.00124	0.00119	0.00129	0.00122	0.0011	0.00114	0.00126	0.00109	0.00111
	1091.5	-0.00426	-0.00433	-0.00429	-0.00452	-0.00428	-0.0042	-0.00417	-0.00435	-0.00448	-0.00441	-0.00446	-0.00415	-0.00442	-0.00467	-0.00446	-0.0044	-0.00432	-0.00401	-0.00403	-0.00424	-0.00432	-0.00437	-0.00439	-0.00432	-0.00445		1091.5	0.00111	0.00116	0.00117	0.00103	0.00109	0.00116	0.00116	0.0012	0.000988582	0.00128	0.0013	0.00121	0.00102	0.00112	0.00113	0.0011	0.000979131	0.00085987	0.00134	0.00086706	0.000981403
	1091	-0.00417	-0.00422	-0.00427	-0.00456	-0.00416	-0.00412	-0.00411	-0.00428	-0.00439	-0.00442	-0.00455	-0.00406	-0.00438	-0.00441	-0.00454	-0.00425	-0.00418	-0.00399	-0.00389	-0.00412	-0.00419	-0.00429	-0.00433	-0.00432	-0.00449		1091	0.00129	0.00148	0.00131	0.00115	0.00124	0.0011	0.00114	0.00127	0.00131	0.00141	0.00121	0.00118	0.00112	0.00141	0.00126	0.0012	0.00129	0.00089149	0.00123	0.000844168	0.0011
	1090.5	-0.00392	-0.00404	-0.00418	-0.0042	-0.00405	-0.00412	-0.0041	-0.00426	-0.00422	-0.00419	-0.00445	-0.00416	-0.00427	-0.0043	-0.00441	-0.00411	-0.00418	-0.00406	-0.00375	-0.00398	-0.00404	-0.00417	-0.00436	-0.00433	-0.00434		1090.5	0.00137	0.0014	0.00134	0.00131	0.00129	0.00122	0.00132	0.00137	0.00139	0.00139	0.00124	0.00141	0.00131	0.00143	0.00148	0.00115	0.00143	0.00104	0.00118	0.00114	0.00109
	1090	-0.00413	-0.00418	-0.00415	-0.00425	-0.00418	-0.00436	-0.00429	-0.00427	-0.00416	-0.00426	-0.00441	-0.00447	-0.00426	-0.00443	-0.00429	-0.00437	-0.00438	-0.00417	-0.00392	-0.00419	-0.00407	-0.00412	-0.0044	-0.00441	-0.00437		1090	0.00137	0.00132	0.00122	0.00125	0.00126	0.00134	0.00127	0.00132	0.00118	0.00128	0.00125	0.00141	0.00136	0.00127	0.00146	0.00106	0.00122	0.00125	0.00119	0.00123	0.00119
	1089.5	-0.00447	-0.00426	-0.00438	-0.00445	-0.00446	-0.00446	-0.00446	-0.00448	-0.00433	-0.00445	-0.00453	-0.00466	-0.00454	-0.00452	-0.00459	-0.00469	-0.00465	-0.0043	-0.00423	-0.00436	-0.00424	-0.00443	-0.00455	-0.00469	-0.00471		1089.5	0.0014	0.00143	0.00133	0.00133	0.00135	0.00146	0.0013	0.00146	0.00125	0.00133	0.00143	0.0014	0.00136	0.00141	0.00157	0.00131	0.00124	0.00131	0.00123	0.00113	0.0014
	1089	-0.00427	-0.00403	-0.00425	-0.00429	-0.00422	-0.00432	-0.00424	-0.00433	-0.00418	-0.00416	-0.00421	-0.00422	-0.00455	-0.0042	-0.00449	-0.00439	-0.0043	-0.00396	-0.00392	-0.00427	-0.00427	-0.00436	-0.00433	-0.00446	-0.00452		1089	0.00137	0.00147	0.00134	0.00136	0.00136	0.00136	0.00136	0.0013	0.00135	0.00142	0.0016	0.00133	0.00121	0.0015	0.00165	0.0014	0.0012	0.00107	0.00134	0.0014	0.00139
	1088.5	-0.00414	-0.00404	-0.00408	-0.00422	-0.00414	-0.00439	-0.00432	-0.00421	-0.00411	-0.00436	-0.0041	-0.00407	-0.00436	-0.00424	-0.00442	-0.00426	-0.00416	-0.00395	-0.00375	-0.00424	-0.00426	-0.00418	-0.00409	-0.00437	-0.00443		1088.5	0.00135	0.0015	0.00137	0.0014	0.00147	0.00134	0.00137	0.00131	0.00152	0.00154	0.00155	0.00123	0.0012	0.00141	0.00153	0.00135	0.00132	0.00104	0.00142	0.00149	0.00132
	1088	-0.00414	-0.00413	-0.00417	-0.00433	-0.00435	-0.00448	-0.00441	-0.00414	-0.00428	-0.00457	-0.00427	-0.00445	-0.00429	-0.00442	-0.00431	-0.00443	-0.0044	-0.00417	-0.00408	-0.00416	-0.00443	-0.0043	-0.00412	-0.00456	-0.00448		1088	0.00148	0.00149	0.00144	0.00139	0.00153	0.00128	0.00151	0.00158	0.00153	0.00144	0.00153	0.00135	0.00142	0.00132	0.00144	0.00138	0.00155	0.00129	0.0014	0.0014	0.00136
	1087.5	-0.0041	-0.00418	-0.0042	-0.00436	-0.00428	-0.00434	-0.00437	-0.00416	-0.00435	-0.00441	-0.00424	-0.00447	-0.00434	-0.00435	-0.00435	-0.00458	-0.00427	-0.00409	-0.00417	-0.00408	-0.00428	-0.00434	-0.00419	-0.00455	-0.00435		1087.5	0.00143	0.00156	0.00157	0.00131	0.00149	0.00132	0.00144	0.00148	0.0014	0.00139	0.00146	0.00141	0.00142	0.00132	0.00146	0.00135	0.00152	0.00133	0.00133	0.00136	0.00134
	1087	-0.00423	-0.00425	-0.00426	-0.00432	-0.0043	-0.00425	-0.00437	-0.00425	-0.00438	-0.00433	-0.0043	-0.00439	-0.00453	-0.00442	-0.00456	-0.00458	-0.00408	-0.0041	-0.00408	-0.00426	-0.00402	-0.00448	-0.00425	-0.0044	-0.00432		1087	0.00105	0.00129	0.00141	0.0011	0.00136	0.00127	0.00118	0.00129	0.00127	0.00122	0.00135	0.00101	0.00114	0.0012	0.00125	0.00118	0.0013	0.00105	0.00112	0.00118	0.00123
	1086.5	-0.00435	-0.00421	-0.00435	-0.00445	-0.00426	-0.00431	-0.00421	-0.00442	-0.00439	-0.00435	-0.00447	-0.00448	-0.00456	-0.00452	-0.00442	-0.0045	-0.00426	-0.00433	-0.00406	-0.00427	-0.00413	-0.0045	-0.00442	-0.00426	-0.00454		1086.5	0.00122	0.00109	0.00141	0.00105	0.00136	0.00135	0.00128	0.00125	0.00135	0.00125	0.0013	0.00111	0.00121	0.00124	0.00134	0.00114	0.0012	0.00109	0.00112	0.00114	0.00126
	1086	-0.00425	-0.00415	-0.00428	-0.00435	-0.00419	-0.00437	-0.00419	-0.00438	-0.00442	-0.00418	-0.00438	-0.00427	-0.00424	-0.00433	-0.00426	-0.00437	-0.00428	-0.00431	-0.004	-0.00409	-0.00411	-0.00431	-0.00433	-0.00428	-0.00454		1086	0.00123	0.0011	0.00129	0.00121	0.00134	0.00147	0.00135	0.00111	0.00139	0.00131	0.00121	0.00136	0.00109	0.00123	0.00126	0.00115	0.00115	0.000989578	0.00116	0.00117	0.00114
	1085.5	-0.00413	-0.00411	-0.0043	-0.00422	-0.00422	-0.0044	-0.00421	-0.00408	-0.00419	-0.00417	-0.00424	-0.00415	-0.0042	-0.00417	-0.00435	-0.00424	-0.00405	-0.00421	-0.00397	-0.00407	-0.00397	-0.00428	-0.0042	-0.00432	-0.00425		1085.5	0.00107	0.00114	0.00112	0.00121	0.00115	0.00137	0.00126	0.00111	0.00109	0.00127	0.00127	0.00123	0.00091089	0.00099054	0.00112	0.00101	0.00118	0.000878851	0.00104	0.00114	0.00113
	1085	-0.00393	-0.00424	-0.00426	-0.00423	-0.00419	-0.00411	-0.00404	-0.00402	-0.004	-0.00413	-0.00408	-0.00434	-0.00431	-0.00417	-0.00426	-0.00418	-0.00409	-0.00414	-0.00382	-0.004	-0.00387	-0.00414	-0.00419	-0.00432	-0.00418		1085	0.00128	0.00111	0.00128	0.00128	0.00116	0.00129	0.00138	0.00137	0.0011	0.00136	0.00136	0.00106	0.00109	0.0011	0.00127	0.00104	0.00118	0.0012	0.000978994	0.00107	0.00116
	1084.5	-0.00388	-0.00423	-0.0042	-0.00406	-0.00421	-0.00398	-0.00405	-0.0042	-0.00421	-0.00411	-0.00414	-0.00436	-0.00438	-0.00414	-0.00411	-0.00404	-0.0042	-0.00401	-0.0039	-0.00403	-0.00394	-0.00408	-0.00418	-0.00447	-0.00437		1084.5	0.00135	0.0012	0.00135	0.00136	0.00119	0.00128	0.00133	0.0014	0.00132	0.00149	0.0014	0.00111	0.00113	0.00145	0.00128	0.00129	0.00119	0.00129	0.00117	0.00125	0.00116
	1084	-0.00424	-0.00431	-0.00428	-0.00419	-0.00436	-0.0043	-0.00437	-0.00433	-0.00444	-0.00453	-0.00452	-0.00441	-0.00471	-0.00452	-0.00453	-0.00435	-0.00447	-0.00423	-0.00417	-0.00442	-0.00427	-0.00435	-0.0044	-0.00459	-0.00473		1084	0.00141	0.00143	0.00146	0.00147	0.0014	0.00142	0.00153	0.00153	0.0014	0.00166	0.00155	0.00139	0.00112	0.00148	0.00156	0.00153	0.00121	0.00132	0.00129	0.00122	0.00133
	1083.5	-0.00437	-0.00437	-0.00416	-0.00436	-0.00442	-0.00448	-0.00445	-0.00426	-0.0043	-0.00457	-0.00436	-0.00446	-0.00461	-0.00457	-0.00471	-0.00455	-0.00452	-0.00424	-0.00415	-0.00442	-0.00425	-0.00437	-0.00447	-0.00459	-0.00466		1083.5	0.00131	0.00151	0.00135	0.00155	0.00154	0.00144	0.00157	0.00164	0.00138	0.00147	0.00158	0.00132	0.00116	0.00132	0.00158	0.00149	0.00124	0.00125	0.00126	0.00101	0.00132
	1083	-0.00424	-0.00439	-0.00433	-0.00435	-0.00446	-0.00437	-0.00445	-0.00437	-0.00431	-0.00455	-0.00414	-0.00444	-0.0044	-0.00431	-0.00458	-0.00442	-0.00439	-0.00419	-0.00418	-0.00437	-0.00415	-0.00428	-0.00432	-0.00441	-0.00454		1083	0.00131	0.00149	0.00143	0.0015	0.00148	0.0015	0.00146	0.0015	0.00139	0.0014	0.0016	0.00136	0.00139	0.00131	0.0014	0.00143	0.00144	0.00118	0.00158	0.00123	0.00118
	1082.5	-0.00417	-0.00457	-0.00456	-0.00432	-0.00456	-0.00443	-0.00454	-0.00453	-0.00441	-0.0045	-0.00424	-0.00445	-0.00454	-0.00438	-0.00461	-0.00465	-0.00442	-0.00423	-0.00413	-0.00436	-0.0042	-0.00438	-0.00436	-0.00438	-0.00457		1082.5	0.00151	0.00143	0.00165	0.00149	0.00148	0.00143	0.00164	0.00134	0.0015	0.00145	0.00158	0.0014	0.00133	0.0013	0.00148	0.00147	0.00158	0.00139	0.0016	0.00142	0.00124
	1082	-0.00413	-0.00435	-0.00449	-0.00447	-0.00435	-0.00435	-0.00422	-0.0044	-0.00435	-0.00429	-0.00425	-0.00443	-0.00451	-0.00433	-0.00441	-0.00467	-0.00431	-0.00414	-0.00403	-0.00413	-0.00425	-0.00442	-0.00445	-0.00445	-0.00436		1082	0.00141	0.00152	0.0016	0.0013	0.00132	0.00133	0.00139	0.00131	0.00154	0.00131	0.00157	0.00138	0.00127	0.00128	0.00147	0.00126	0.00131	0.00139	0.00123	0.00134	0.00133
	1081.5	-0.00408	-0.00403	-0.00433	-0.00445	-0.00424	-0.00423	-0.00405	-0.0042	-0.0043	-0.00414	-0.00426	-0.00433	-0.00425	-0.00417	-0.00423	-0.00442	-0.00419	-0.00405	-0.00397	-0.00413	-0.00419	-0.00431	-0.00429	-0.00435	-0.00425		1081.5	0.0012	0.00159	0.00146	0.00128	0.00128	0.00141	0.00125	0.00134	0.00135	0.0013	0.00155	0.00133	0.00133	0.00142	0.00131	0.00113	0.00118	0.00132	0.00121	0.00128	0.00126
	1081	-0.00402	-0.00399	-0.00418	-0.00413	-0.00422	-0.00437	-0.00404	-0.00423	-0.00433	-0.00415	-0.0043	-0.00428	-0.00407	-0.00427	-0.00426	-0.00414	-0.00417	-0.00403	-0.0038	-0.00398	-0.00397	-0.00413	-0.00413	-0.0043	-0.00426		1081	0.00127	0.00146	0.00149	0.00142	0.00145	0.00155	0.00147	0.00132	0.00127	0.00137	0.00133	0.00133	0.00133	0.00137	0.00141	0.0014	0.00125	0.00118	0.00133	0.00126	0.00136
	1080.5	-0.00416	-0.00406	-0.00422	-0.0041	-0.00433	-0.00428	-0.00399	-0.00433	-0.00418	-0.00425	-0.00444	-0.00421	-0.00406	-0.00436	-0.00415	-0.00401	-0.00422	-0.00401	-0.0038	-0.00387	-0.00393	-0.00422	-0.00424	-0.00426	-0.00421		1080.5	0.00148	0.0014	0.00148	0.00145	0.00167	0.00156	0.00168	0.00153	0.00147	0.00143	0.00121	0.00139	0.00135	0.00132	0.00139	0.00154	0.00145	0.000972337	0.00132	0.00132	0.00131
	1080	-0.00407	-0.00407	-0.00418	-0.00403	-0.00436	-0.00426	-0.00417	-0.00417	-0.00395	-0.0041	-0.00439	-0.00424	-0.00417	-0.00437	-0.00417	-0.00418	-0.00409	-0.00406	-0.00393	-0.00393	-0.00404	-0.00425	-0.0044	-0.00422	-0.00415		1080	0.00135	0.00121	0.00123	0.00126	0.00143	0.0013	0.00141	0.00131	0.00136	0.00145	0.00123	0.00123	0.00108	0.00123	0.00116	0.00131	0.00113	0.000992946	0.00113	0.0013	0.000992434
	1079.5	-0.00421	-0.00425	-0.00431	-0.00405	-0.00442	-0.00443	-0.00435	-0.00418	-0.00426	-0.00418	-0.00433	-0.00446	-0.00438	-0.00451	-0.00456	-0.00449	-0.00415	-0.00428	-0.00407	-0.00414	-0.00426	-0.00435	-0.00448	-0.00444	-0.00436		1079.5	0.00118	0.000964454	0.00119	0.00122	0.00121	0.00108	0.00113	0.000936635	0.00121	0.00146	0.00122	0.00126	0.00115	0.00119	0.0011	0.00132	0.000838671	0.0011	0.00105	0.0011	0.001
	1079	-0.00443	-0.00438	-0.00456	-0.00424	-0.00459	-0.00437	-0.00445	-0.00445	-0.00444	-0.00457	-0.00437	-0.00453	-0.00455	-0.00446	-0.00466	-0.00459	-0.00436	-0.00433	-0.0041	-0.00425	-0.00451	-0.00442	-0.0046	-0.00457	-0.00456		1079	0.00132	0.00124	0.00157	0.00142	0.00129	0.00123	0.00132	0.00131	0.00134	0.00147	0.0013	0.00144	0.00146	0.00139	0.0013	0.00164	0.00129	0.00122	0.00128	0.00111	0.00125
	1078.5	-0.0042	-0.00442	-0.00459	-0.00427	-0.00447	-0.00432	-0.00436	-0.00441	-0.00439	-0.00455	-0.00437	-0.00458	-0.00447	-0.00442	-0.00442	-0.00441	-0.00429	-0.00421	-0.00406	-0.00409	-0.00432	-0.00433	-0.00459	-0.00465	-0.00456		1078.5	0.00138	0.00154	0.00169	0.00138	0.0013	0.00134	0.00136	0.00138	0.00125	0.00136	0.00132	0.00138	0.00135	0.00133	0.00136	0.00138	0.00133	0.00136	0.00128	0.00125	0.00127
	1078	-0.00427	-0.00451	-0.0045	-0.00445	-0.00439	-0.00434	-0.00439	-0.00431	-0.00441	-0.00449	-0.0045	-0.00457	-0.00446	-0.00448	-0.00437	-0.00437	-0.00423	-0.00438	-0.00407	-0.00415	-0.00419	-0.00436	-0.00453	-0.00457	-0.00458		1078	0.00157	0.00155	0.0015	0.00139	0.00154	0.00144	0.00137	0.00139	0.00138	0.00144	0.00139	0.00142	0.0013	0.00131	0.00128	0.00115	0.00138	0.0013	0.00118	0.00123	0.00107
	1077.5	-0.00428	-0.00433	-0.00418	-0.00446	-0.00438	-0.00428	-0.00438	-0.00428	-0.00427	-0.00439	-0.00451	-0.0043	-0.00446	-0.0044	-0.00425	-0.00426	-0.0041	-0.00441	-0.00401	-0.00414	-0.00428	-0.0043	-0.00444	-0.00441	-0.00441		1077.5	0.00168	0.00156	0.00152	0.00145	0.00166	0.00153	0.00142	0.00166	0.00159	0.0016	0.00157	0.00148	0.0015	0.00154	0.00144	0.00138	0.00144	0.00122	0.00138	0.00119	0.00113
	1077	-0.00417	-0.00426	-0.00401	-0.00413	-0.00429	-0.00424	-0.00419	-0.00428	-0.00419	-0.00423	-0.00434	-0.00413	-0.00428	-0.00428	-0.00417	-0.00425	-0.00407	-0.00418	-0.00395	-0.00394	-0.00414	-0.00422	-0.00434	-0.00429	-0.00447		1077	0.00154	0.00156	0.00154	0.00153	0.00163	0.00137	0.00143	0.00164	0.00168	0.00149	0.00147	0.00139	0.00142	0.00163	0.00159	0.00153	0.00127	0.00125	0.00144	0.00134	0.00134
	1076.5	-0.00437	-0.00437	-0.00441	-0.00421	-0.00438	-0.00441	-0.00441	-0.00452	-0.00449	-0.00459	-0.0045	-0.0045	-0.00459	-0.00445	-0.00442	-0.00463	-0.00428	-0.0043	-0.00416	-0.00427	-0.00422	-0.00444	-0.00451	-0.00444	-0.00461		1076.5	0.00142	0.00159	0.00157	0.00142	0.00166	0.00135	0.00144	0.00155	0.00163	0.00139	0.00147	0.00145	0.00131	0.00158	0.00156	0.00158	0.00145	0.00116	0.00133	0.00128	0.00136
	1076	-0.00448	-0.0043	-0.00457	-0.00455	-0.00447	-0.00453	-0.00457	-0.00439	-0.00456	-0.00474	-0.00456	-0.00462	-0.00461	-0.00447	-0.00447	-0.00466	-0.00439	-0.00426	-0.00423	-0.00441	-0.0043	-0.00465	-0.00447	-0.00471	-0.00456		1076	0.00133	0.0015	0.00153	0.00132	0.00147	0.00141	0.00137	0.00139	0.0013	0.00146	0.00144	0.00141	0.00123	0.00145	0.00151	0.00142	0.00148	0.00127	0.00116	0.00114	0.00132
	1075.5	-0.00425	-0.00422	-0.00418	-0.00432	-0.00426	-0.00433	-0.0041	-0.00417	-0.0042	-0.0043	-0.00413	-0.00416	-0.00424	-0.00423	-0.00435	-0.00422	-0.00427	-0.00392	-0.00413	-0.00391	-0.00419	-0.00427	-0.00426	-0.00439	-0.00444		1075.5	0.00124	0.00132	0.00137	0.00143	0.00119	0.00126	0.00138	0.00134	0.0012	0.00146	0.00126	0.00118	0.00115	0.0013	0.00134	0.0012	0.00127	0.00122	0.00111	0.000911986	0.00109
	1075	-0.00399	-0.00422	-0.00408	-0.00409	-0.00431	-0.00415	-0.00401	-0.00424	-0.00421	-0.00422	-0.00414	-0.00411	-0.00446	-0.0042	-0.00437	-0.00429	-0.0042	-0.00404	-0.00405	-0.00389	-0.00421	-0.00414	-0.00437	-0.00424	-0.00441		1075	0.0012	0.00124	0.00135	0.00145	0.00131	0.00122	0.00147	0.00151	0.00125	0.0014	0.00113	0.00121	0.00134	0.00134	0.00132	0.00121	0.00124	0.00114	0.00122	0.000889673	0.00112
	1074.5	-0.00401	-0.00422	-0.00425	-0.00422	-0.00423	-0.00438	-0.00416	-0.0043	-0.00433	-0.00439	-0.00441	-0.00428	-0.00463	-0.00433	-0.00453	-0.00436	-0.00421	-0.00415	-0.00406	-0.00424	-0.0043	-0.0043	-0.00434	-0.00426	-0.00456		1074.5	0.00136	0.00116	0.00146	0.00154	0.00133	0.00145	0.00161	0.0015	0.0014	0.00143	0.0013	0.00145	0.00143	0.00153	0.00148	0.00148	0.00127	0.00109	0.00138	0.00117	0.00125
	1074	-0.00423	-0.00423	-0.00427	-0.00432	-0.00426	-0.00465	-0.00429	-0.00431	-0.00425	-0.00443	-0.00458	-0.00432	-0.00455	-0.00441	-0.00469	-0.00438	-0.00427	-0.00422	-0.00415	-0.00429	-0.00428	-0.00428	-0.00436	-0.00436	-0.00449		1074	0.00112	0.00118	0.00152	0.00144	0.00108	0.00138	0.0014	0.00118	0.00133	0.00137	0.00139	0.00135	0.00131	0.0014	0.00149	0.00148	0.00112	0.000888512	0.00128	0.00116	0.00114
	1073.5	-0.00422	-0.00428	-0.0042	-0.00423	-0.00429	-0.00436	-0.00442	-0.00422	-0.00418	-0.00431	-0.00441	-0.00429	-0.00445	-0.00452	-0.00455	-0.00447	-0.00423	-0.00429	-0.00414	-0.00407	-0.00424	-0.00405	-0.00441	-0.00442	-0.0043		1073.5	0.000863852	0.00112	0.00117	0.00125	0.00113	0.001	0.00112	0.00123	0.0012	0.0011	0.00112	0.0011	0.00107	0.00111	0.00113	0.0011	0.000804579	0.000843139	0.00109	0.000973599	0.000931271
	1073	-0.00407	-0.00428	-0.00407	-0.00402	-0.00414	-0.00405	-0.00431	-0.00418	-0.00411	-0.0043	-0.00417	-0.00428	-0.00434	-0.00431	-0.00425	-0.00427	-0.00421	-0.00406	-0.00397	-0.00409	-0.00416	-0.00397	-0.00428	-0.00426	-0.00438		1073	0.00124	0.00134	0.00132	0.00149	0.00142	0.00113	0.00151	0.00146	0.00136	0.00135	0.00134	0.00129	0.00121	0.00124	0.00127	0.00115	0.00107	0.00104	0.00125	0.00104	0.000982116
	1072.5	-0.00421	-0.00437	-0.0043	-0.00423	-0.00451	-0.00418	-0.00446	-0.00427	-0.0043	-0.00459	-0.00435	-0.00433	-0.00438	-0.00425	-0.00429	-0.00451	-0.00436	-0.00407	-0.00398	-0.00438	-0.00432	-0.00442	-0.00445	-0.0044	-0.00464		1072.5	0.00148	0.0015	0.00158	0.00148	0.00162	0.00151	0.00178	0.00145	0.00158	0.00173	0.00171	0.00153	0.00152	0.00139	0.00174	0.00136	0.00144	0.00116	0.00144	0.00115	0.00135
	1072	-0.0043	-0.00447	-0.00456	-0.0044	-0.00467	-0.00445	-0.00455	-0.00428	-0.00446	-0.00469	-0.00442	-0.00439	-0.00453	-0.00448	-0.00458	-0.00454	-0.00461	-0.00419	-0.00429	-0.00435	-0.00446	-0.0047	-0.00457	-0.00466	-0.00461		1072	0.00149	0.00137	0.00126	0.00136	0.00149	0.0015	0.00155	0.00142	0.00159	0.00148	0.00153	0.00124	0.00138	0.0012	0.00159	0.00137	0.00123	0.000971033	0.00124	0.00103	0.00134
	1071.5	-0.00425	-0.0044	-0.0045	-0.00422	-0.00444	-0.00434	-0.00439	-0.00426	-0.00438	-0.00449	-0.00449	-0.00436	-0.00461	-0.00449	-0.00455	-0.0041	-0.00465	-0.00418	-0.00437	-0.00422	-0.00428	-0.00447	-0.00449	-0.00458	-0.00434		1071.5	0.00148	0.00129	0.0013	0.00137	0.00142	0.00159	0.0015	0.00146	0.0014	0.00151	0.00143	0.00113	0.00121	0.00114	0.00141	0.00131	0.00116	0.00102	0.00113	0.00103	0.00116
	1071	-0.00428	-0.00423	-0.00433	-0.00403	-0.0043	-0.00411	-0.00439	-0.00434	-0.00428	-0.00433	-0.0045	-0.00419	-0.00452	-0.00441	-0.00441	-0.00408	-0.00425	-0.00417	-0.0041	-0.00406	-0.0042	-0.00429	-0.00445	-0.00442	-0.00433		1071	0.00142	0.00135	0.0014	0.00148	0.00159	0.00172	0.00158	0.00158	0.00147	0.00168	0.00144	0.00138	0.00123	0.00131	0.00141	0.00139	0.00129	0.00115	0.00141	0.00122	0.00134
	1070.5	-0.00438	-0.00422	-0.00432	-0.0043	-0.00446	-0.00426	-0.00459	-0.00453	-0.00436	-0.00455	-0.00457	-0.00427	-0.00451	-0.00455	-0.00436	-0.00433	-0.00416	-0.00428	-0.00404	-0.004	-0.00425	-0.00432	-0.00433	-0.0046	-0.00456		1070.5	0.00124	0.0014	0.00132	0.00138	0.00147	0.00149	0.00132	0.00164	0.0014	0.00138	0.00139	0.00132	0.00124	0.00134	0.00134	0.0014	0.00121	0.00112	0.00132	0.00134	0.00143
	1070	-0.00438	-0.00432	-0.00421	-0.00441	-0.00467	-0.00424	-0.00452	-0.00454	-0.00447	-0.00452	-0.00456	-0.00447	-0.00457	-0.00442	-0.00445	-0.00438	-0.00434	-0.00421	-0.00401	-0.00403	-0.00423	-0.0043	-0.00428	-0.00448	-0.00454		1070	0.00122	0.00133	0.0011	0.00119	0.00131	0.00139	0.00123	0.0014	0.00121	0.00129	0.00138	0.00104	0.00118	0.00126	0.00118	0.00119	0.000995598	0.00119	0.00102	0.0012	0.000963332
	1069.5	-0.00407	-0.00422	-0.00394	-0.00417	-0.00433	-0.00418	-0.0042	-0.00421	-0.00416	-0.00441	-0.0042	-0.00433	-0.00437	-0.00422	-0.00439	-0.00433	-0.00416	-0.00405	-0.0038	-0.00396	-0.0041	-0.00416	-0.00408	-0.00429	-0.00436		1069.5	0.00148	0.00145	0.00123	0.00144	0.00147	0.00141	0.00149	0.00143	0.0014	0.00144	0.00141	0.00119	0.00111	0.00138	0.00134	0.0013	0.00105	0.00127	0.00114	0.00105	0.000963195
	1069	-0.00415	-0.00405	-0.0042	-0.00428	-0.00427	-0.00417	-0.00418	-0.00414	-0.00404	-0.00472	-0.00424	-0.00423	-0.00428	-0.00449	-0.00428	-0.00444	-0.00412	-0.00421	-0.00391	-0.00415	-0.00415	-0.00419	-0.00425	-0.00441	-0.00444		1069	0.00148	0.00156	0.00143	0.00152	0.00154	0.0014	0.00145	0.00173	0.00142	0.00147	0.00148	0.00137	0.00132	0.0016	0.00144	0.00142	0.00131	0.00112	0.00116	0.00117	0.00123
	1068.5	-0.00432	-0.00417	-0.00446	-0.00431	-0.00445	-0.00419	-0.0043	-0.00416	-0.00438	-0.00448	-0.00447	-0.00443	-0.00429	-0.00452	-0.00443	-0.00452	-0.00408	-0.00423	-0.00414	-0.00424	-0.00417	-0.00425	-0.00439	-0.00443	-0.00445		1068.5	0.00125	0.00131	0.00116	0.00132	0.00134	0.00125	0.00117	0.00154	0.00136	0.00143	0.00137	0.00125	0.00135	0.00145	0.00133	0.00127	0.00138	0.00108	0.000936009	0.00129	0.000977318
	1068	-0.00416	-0.00421	-0.00428	-0.00409	-0.00417	-0.00427	-0.00427	-0.00401	-0.00429	-0.00414	-0.00441	-0.00436	-0.00413	-0.00425	-0.00426	-0.00438	-0.004	-0.00401	-0.00394	-0.004	-0.00393	-0.00407	-0.00412	-0.00436	-0.00421		1068	0.00136	0.00122	0.00127	0.00137	0.00138	0.00119	0.00129	0.00139	0.0014	0.00138	0.00149	0.00134	0.00131	0.00127	0.00137	0.00138	0.00139	0.00116	0.00106	0.00121	0.00102
	1067.5	-0.00409	-0.00402	-0.00403	-0.00385	-0.0041	-0.00408	-0.00404	-0.00395	-0.004	-0.00403	-0.0041	-0.00424	-0.00419	-0.00401	-0.00401	-0.00417	-0.00403	-0.00394	-0.00376	-0.00389	-0.00394	-0.00403	-0.00414	-0.00432	-0.00408		1067.5	0.00142	0.00134	0.00152	0.00143	0.0014	0.0014	0.0015	0.00154	0.00138	0.00141	0.00151	0.00142	0.0015	0.00141	0.00151	0.00157	0.00132	0.00122	0.00135	0.00129	0.00127
	1067	-0.00426	-0.0044	-0.00423	-0.00422	-0.00427	-0.00416	-0.00409	-0.00421	-0.00431	-0.00424	-0.00422	-0.00453	-0.00464	-0.00443	-0.00437	-0.0044	-0.00424	-0.00418	-0.00413	-0.00417	-0.00433	-0.00431	-0.00449	-0.00448	-0.00451		1067	0.00142	0.00147	0.0015	0.00134	0.00139	0.0015	0.00154	0.0017	0.00162	0.0017	0.00131	0.00151	0.00152	0.00152	0.00159	0.00163	0.00141	0.00126	0.00153	0.00134	0.00128
	1066.5	-0.00419	-0.00417	-0.00417	-0.00421	-0.00404	-0.00425	-0.00413	-0.00424	-0.00422	-0.00424	-0.00431	-0.00442	-0.00439	-0.00445	-0.00437	-0.00435	-0.00429	-0.00413	-0.004	-0.00404	-0.00419	-0.00423	-0.00434	-0.00435	-0.00453		1066.5	0.00126	0.00147	0.00135	0.00129	0.00135	0.00138	0.00151	0.00157	0.00146	0.00157	0.00115	0.00153	0.0013	0.00138	0.00145	0.00149	0.00131	0.00103	0.00128	0.00128	0.00103
	1066	-0.00423	-0.00385	-0.00399	-0.00419	-0.00407	-0.00429	-0.00414	-0.00423	-0.004	-0.00418	-0.00426	-0.00435	-0.00404	-0.00433	-0.00438	-0.00426	-0.00418	-0.00404	-0.00375	-0.00388	-0.00397	-0.00415	-0.00424	-0.00437	-0.00437		1066	0.00124	0.00138	0.00124	0.00128	0.00128	0.00149	0.00135	0.00124	0.00111	0.00124	0.0012	0.00129	0.00121	0.00127	0.00136	0.00127	0.00112	0.00118	0.00113	0.00125	0.00099188
	1065.5	-0.00431	-0.00447	-0.00442	-0.00459	-0.00439	-0.00427	-0.00443	-0.00438	-0.00435	-0.00448	-0.00455	-0.00462	-0.00447	-0.00469	-0.00461	-0.00442	-0.00429	-0.00428	-0.00405	-0.00419	-0.00424	-0.00441	-0.00441	-0.00466	-0.00465		1065.5	0.00136	0.00138	0.00126	0.00118	0.00117	0.00146	0.00114	0.00133	0.00109	0.00113	0.00131	0.00113	0.00119	0.00107	0.00116	0.00118	0.00115	0.00135	0.001	0.00109	0.00102
	1065	-0.00423	-0.00463	-0.00437	-0.00455	-0.00436	-0.0042	-0.00455	-0.00434	-0.00429	-0.0043	-0.0045	-0.00455	-0.00451	-0.00466	-0.00452	-0.00446	-0.00422	-0.00419	-0.00428	-0.00415	-0.00426	-0.00439	-0.00437	-0.0045	-0.00456		1065	0.00127	0.00131	0.0014	0.0012	0.00107	0.00123	0.00109	0.00144	0.00121	0.00121	0.00102	0.00114	0.00103	0.00105	0.00112	0.00113	0.00122	0.00119	0.000950311	0.00107	0.001
	1064.5	-0.0043	-0.00452	-0.00413	-0.00454	-0.00441	-0.00438	-0.0045	-0.00428	-0.00438	-0.00452	-0.00443	-0.0045	-0.00445	-0.00464	-0.00446	-0.00457	-0.00431	-0.00409	-0.00433	-0.00428	-0.00435	-0.00446	-0.00439	-0.0045	-0.00464		1064.5	0.00126	0.00124	0.00139	0.00131	0.00115	0.00126	0.00126	0.00149	0.00133	0.00128	0.000957988	0.00121	0.00104	0.00124	0.00111	0.00115	0.00114	0.00124	0.00111	0.00102	0.00104
	1064	-0.00415	-0.00435	-0.00434	-0.00435	-0.00454	-0.0044	-0.00436	-0.0043	-0.00452	-0.00459	-0.00449	-0.00447	-0.00451	-0.00453	-0.00435	-0.00441	-0.00436	-0.00405	-0.00403	-0.00424	-0.00433	-0.00436	-0.00429	-0.00447	-0.00464		1064	0.00132	0.00135	0.00137	0.00133	0.00129	0.00125	0.00144	0.00161	0.00145	0.00129	0.00138	0.00134	0.00135	0.00122	0.00132	0.00141	0.00114	0.00132	0.00118	0.00112	0.00111
	1063.5	-0.00407	-0.00432	-0.00441	-0.00424	-0.00457	-0.00442	-0.00429	-0.00429	-0.00451	-0.00446	-0.00456	-0.00449	-0.00447	-0.00433	-0.00438	-0.00433	-0.0043	-0.00411	-0.00418	-0.00413	-0.00422	-0.00439	-0.0043	-0.00431	-0.00456		1063.5	0.00142	0.00162	0.00159	0.00128	0.00143	0.00135	0.00142	0.00152	0.00156	0.00153	0.00135	0.0013	0.00154	0.00137	0.00169	0.00152	0.00122	0.00112	0.00121	0.00122	0.00117
	1063	-0.00406	-0.00424	-0.0041	-0.00413	-0.00433	-0.00427	-0.00419	-0.00417	-0.00434	-0.00431	-0.00428	-0.00443	-0.00423	-0.00427	-0.00443	-0.00431	-0.00415	-0.00404	-0.00419	-0.0042	-0.00409	-0.00426	-0.00433	-0.00428	-0.00447		1063	0.00147	0.00155	0.00155	0.00134	0.00136	0.00136	0.00134	0.00151	0.00134	0.0015	0.00129	0.00136	0.0014	0.00141	0.00138	0.0013	0.00121	0.00124	0.00117	0.000969356	0.00115
	1062.5	-0.00401	-0.00421	-0.00417	-0.00397	-0.00425	-0.00423	-0.00435	-0.00419	-0.00424	-0.00425	-0.00416	-0.00444	-0.0042	-0.00436	-0.00447	-0.00431	-0.00409	-0.00402	-0.00411	-0.00412	-0.00423	-0.00414	-0.00436	-0.00428	-0.00431		1062.5	0.00142	0.00134	0.00147	0.0016	0.00124	0.00142	0.00136	0.00145	0.00133	0.00136	0.00142	0.00139	0.00122	0.00142	0.00125	0.00136	0.00113	0.00149	0.00115	0.00104	0.00132
	1062	-0.00414	-0.0044	-0.00444	-0.00415	-0.00442	-0.00436	-0.00447	-0.00437	-0.00434	-0.00431	-0.0044	-0.00465	-0.00439	-0.00455	-0.00443	-0.00427	-0.00437	-0.00398	-0.00416	-0.00425	-0.00429	-0.00431	-0.00427	-0.00431	-0.00443		1062	0.00142	0.00163	0.00155	0.00169	0.00125	0.00159	0.0015	0.00157	0.00161	0.00149	0.00146	0.00135	0.00127	0.00149	0.00147	0.00166	0.00124	0.00128	0.00127	0.00126	0.00136
	1061.5	-0.00435	-0.00444	-0.00438	-0.0043	-0.00426	-0.00453	-0.00426	-0.00444	-0.00428	-0.00426	-0.00439	-0.00451	-0.00443	-0.00458	-0.00445	-0.00432	-0.0046	-0.00407	-0.00412	-0.00447	-0.00417	-0.00428	-0.00415	-0.00437	-0.00444		1061.5	0.00134	0.00155	0.00144	0.0015	0.00127	0.00139	0.0015	0.00154	0.00149	0.0014	0.00148	0.00138	0.00133	0.00132	0.00139	0.00153	0.00137	0.00119	0.00128	0.00135	0.00115
	1061	-0.00408	-0.0044	-0.00414	-0.00412	-0.00414	-0.00457	-0.00423	-0.00423	-0.00433	-0.00422	-0.00425	-0.00421	-0.00433	-0.00438	-0.00437	-0.00431	-0.00439	-0.00422	-0.00418	-0.00432	-0.00426	-0.00429	-0.00422	-0.00432	-0.00429		1061	0.00127	0.00126	0.00145	0.00132	0.0015	0.00125	0.00136	0.00131	0.0013	0.00123	0.00142	0.00135	0.00131	0.00142	0.0013	0.00113	0.00119	0.00128	0.00113	0.00124	0.0012
	1060.5	-0.00392	-0.00423	-0.00393	-0.00418	-0.00417	-0.00428	-0.00432	-0.00411	-0.00431	-0.00404	-0.00415	-0.00415	-0.00423	-0.00425	-0.00415	-0.00419	-0.00409	-0.00399	-0.00397	-0.00386	-0.00408	-0.00423	-0.00432	-0.00432	-0.00418		1060.5	0.00147	0.00138	0.00172	0.00134	0.00146	0.00157	0.00156	0.00163	0.00157	0.00153	0.00147	0.00144	0.00151	0.00146	0.00142	0.00128	0.0013	0.00139	0.00132	0.0014	0.00135
	1060	-0.00421	-0.00401	-0.00402	-0.00432	-0.00414	-0.00412	-0.00413	-0.00424	-0.0042	-0.00426	-0.00427	-0.00422	-0.00436	-0.0042	-0.00401	-0.0041	-0.00406	-0.00388	-0.00389	-0.00379	-0.0039	-0.00432	-0.00432	-0.00439	-0.00404		1060	0.00145	0.00154	0.00165	0.00138	0.00141	0.00175	0.00175	0.00176	0.00169	0.00177	0.00154	0.00162	0.00164	0.00142	0.00147	0.0015	0.00131	0.00146	0.00136	0.0015	0.00149
	1059.5	-0.00424	-0.00412	-0.00407	-0.00433	-0.00427	-0.00414	-0.0041	-0.00422	-0.00421	-0.00448	-0.00428	-0.00425	-0.00431	-0.00416	-0.00412	-0.00409	-0.00407	-0.00391	-0.00391	-0.00396	-0.00403	-0.00435	-0.00429	-0.00435	-0.00423		1059.5	0.00122	0.00126	0.00138	0.00135	0.00133	0.00173	0.00142	0.00149	0.0014	0.00141	0.00139	0.00145	0.00142	0.00152	0.00135	0.00138	0.00106	0.00127	0.00113	0.00129	0.00118
	1059	-0.00423	-0.00425	-0.00421	-0.00446	-0.00429	-0.0043	-0.0043	-0.00433	-0.00432	-0.00452	-0.00443	-0.00441	-0.00437	-0.00445	-0.00435	-0.00429	-0.00421	-0.00412	-0.00405	-0.00423	-0.0041	-0.00435	-0.00422	-0.00447	-0.00471		1059	0.00121	0.00128	0.00137	0.00129	0.00153	0.00174	0.00145	0.00144	0.00143	0.0014	0.00146	0.00148	0.00108	0.00144	0.00143	0.00135	0.00127	0.0013	0.00109	0.00129	0.00104
	1058.5	-0.00437	-0.00428	-0.00434	-0.00438	-0.00417	-0.00441	-0.00432	-0.00428	-0.00439	-0.00439	-0.00459	-0.00466	-0.00462	-0.00472	-0.00454	-0.00445	-0.00424	-0.00433	-0.00417	-0.0043	-0.00429	-0.00426	-0.00436	-0.00451	-0.00464		1058.5	0.00113	0.00166	0.00133	0.00123	0.00174	0.00159	0.00153	0.00151	0.00153	0.00151	0.00138	0.0014	0.00112	0.0014	0.00141	0.0013	0.00126	0.00139	0.00112	0.00125	0.00129
	1058	-0.00401	-0.0043	-0.00442	-0.00432	-0.00411	-0.00424	-0.00441	-0.00431	-0.00424	-0.00427	-0.00423	-0.0044	-0.00461	-0.00455	-0.00448	-0.00446	-0.00403	-0.00423	-0.00413	-0.00408	-0.00432	-0.00425	-0.0044	-0.00429	-0.00439		1058	0.00137	0.00161	0.00126	0.00158	0.00158	0.00153	0.00145	0.00158	0.00149	0.00143	0.00131	0.00133	0.00128	0.0013	0.00143	0.00124	0.00128	0.00136	0.00131	0.00125	0.00124
	1057.5	-0.0038	-0.0042	-0.00443	-0.00425	-0.00417	-0.00429	-0.00428	-0.0044	-0.00429	-0.00443	-0.00414	-0.00421	-0.00445	-0.00444	-0.00442	-0.00434	-0.00413	-0.00411	-0.0039	-0.00399	-0.00413	-0.00437	-0.0042	-0.00433	-0.00442		1057.5	0.00173	0.00134	0.0013	0.00173	0.00167	0.00145	0.00184	0.00154	0.0014	0.0016	0.00152	0.0016	0.00143	0.00141	0.00159	0.00124	0.00158	0.00136	0.00141	0.00141	0.00121
	1057	-0.00416	-0.00414	-0.00436	-0.00432	-0.00433	-0.00451	-0.00422	-0.00431	-0.00432	-0.0045	-0.00429	-0.00443	-0.00444	-0.00461	-0.00453	-0.00427	-0.00434	-0.00416	-0.00393	-0.0041	-0.00423	-0.00436	-0.00431	-0.00449	-0.00451		1057	0.0016	0.00105	0.00128	0.00152	0.00145	0.00138	0.00155	0.00137	0.00137	0.00154	0.00144	0.00138	0.00143	0.00151	0.0016	0.00114	0.00143	0.00121	0.00134	0.00138	0.00128
	1056.5	-0.00426	-0.00395	-0.0043	-0.00436	-0.00421	-0.00431	-0.00432	-0.00411	-0.004	-0.00439	-0.00417	-0.00435	-0.0044	-0.00447	-0.00443	-0.00399	-0.00414	-0.00399	-0.0038	-0.00393	-0.00407	-0.00438	-0.00421	-0.00423	-0.00446		1056.5	0.00148	0.00128	0.00134	0.00139	0.00144	0.00147	0.00123	0.0014	0.00143	0.00139	0.00135	0.00131	0.00137	0.00135	0.00151	0.000991806	0.00119	0.00123	0.00138	0.00121	0.00148
	1056	-0.00414	-0.0041	-0.00411	-0.00424	-0.00425	-0.00435	-0.00428	-0.00414	-0.00429	-0.00423	-0.00433	-0.00433	-0.00443	-0.00435	-0.00433	-0.00407	-0.00422	-0.00396	-0.00386	-0.00396	-0.00411	-0.00431	-0.00416	-0.00417	-0.00439		1056	0.00134	0.00131	0.00125	0.00107	0.0014	0.00142	0.00126	0.00142	0.00128	0.00124	0.00117	0.00128	0.00131	0.00121	0.00135	0.000848337	0.00121	0.00111	0.00127	0.00128	0.00132
	1055.5	-0.00412	-0.00424	-0.00411	-0.00421	-0.0041	-0.00427	-0.00426	-0.00424	-0.00438	-0.00409	-0.00451	-0.00426	-0.00432	-0.0043	-0.00429	-0.00422	-0.00415	-0.00413	-0.00415	-0.00392	-0.00428	-0.00413	-0.00423	-0.00434	-0.00438		1055.5	0.00129	0.00126	0.00126	0.0011	0.00153	0.00138	0.00115	0.00149	0.00132	0.00135	0.00123	0.00121	0.0012	0.00137	0.00158	0.00111	0.00111	0.0013	0.00121	0.00137	0.00106
	1055	-0.0043	-0.00428	-0.00432	-0.0043	-0.00415	-0.00421	-0.00426	-0.00423	-0.00417	-0.00414	-0.00444	-0.00424	-0.00426	-0.00423	-0.00436	-0.00436	-0.004	-0.0041	-0.004	-0.00383	-0.00409	-0.00424	-0.00417	-0.00438	-0.00433		1055	0.00148	0.00135	0.00136	0.00125	0.00139	0.00151	0.00137	0.00139	0.00136	0.00139	0.00129	0.00111	0.00124	0.00145	0.00151	0.00133	0.00103	0.00139	0.00116	0.00113	0.00105
	1054.5	-0.00434	-0.00449	-0.00439	-0.00432	-0.00447	-0.00428	-0.00434	-0.00429	-0.00414	-0.00427	-0.00443	-0.00442	-0.00441	-0.00434	-0.00442	-0.00441	-0.0042	-0.00391	-0.00398	-0.00404	-0.00414	-0.00423	-0.00416	-0.00436	-0.00421		1054.5	0.00155	0.00138	0.00146	0.00125	0.00114	0.00159	0.0016	0.00126	0.00144	0.00121	0.00126	0.0012	0.00117	0.00118	0.00135	0.00135	0.00122	0.00118	0.00115	0.00108	0.00126
	1054	-0.00428	-0.00447	-0.00447	-0.00443	-0.00448	-0.00445	-0.00441	-0.00438	-0.00428	-0.00437	-0.00443	-0.00452	-0.00458	-0.00447	-0.00446	-0.0043	-0.00438	-0.00416	-0.00412	-0.00419	-0.00427	-0.0041	-0.00432	-0.00443	-0.00431		1054	0.00137	0.0014	0.00138	0.00153	0.00152	0.00146	0.00146	0.00145	0.00162	0.00149	0.00139	0.00134	0.00118	0.0012	0.00132	0.00133	0.0012	0.00116	0.00136	0.000987709	0.0014
	1053.5	-0.00419	-0.00406	-0.00435	-0.00446	-0.00435	-0.00454	-0.0044	-0.00443	-0.0044	-0.00436	-0.00437	-0.00447	-0.00453	-0.00429	-0.00437	-0.00417	-0.00438	-0.00421	-0.00404	-0.00425	-0.0043	-0.00408	-0.00422	-0.00427	-0.00441		1053.5	0.0014	0.0014	0.00118	0.00157	0.00159	0.00161	0.00124	0.00143	0.0015	0.0016	0.00154	0.00126	0.00123	0.00152	0.00132	0.00126	0.00118	0.00119	0.00127	0.00102	0.00127
	1053	-0.00416	-0.00397	-0.00421	-0.0044	-0.00424	-0.00428	-0.00443	-0.00436	-0.00437	-0.00426	-0.00431	-0.00451	-0.00428	-0.00423	-0.00424	-0.00424	-0.00419	-0.00393	-0.00399	-0.00419	-0.0042	-0.00415	-0.00436	-0.00425	-0.00452		1053	0.00138	0.00115	0.00127	0.00143	0.00132	0.00158	0.00127	0.00128	0.00116	0.00128	0.00154	0.00126	0.00116	0.00137	0.00141	0.00133	0.00111	0.00116	0.00111	0.00117	0.00117
	1052.5	-0.0043	-0.0042	-0.00431	-0.00428	-0.00426	-0.00422	-0.00446	-0.00441	-0.00452	-0.00409	-0.00429	-0.00441	-0.00423	-0.0044	-0.00415	-0.00427	-0.00408	-0.00398	-0.00411	-0.00407	-0.00402	-0.00418	-0.00444	-0.00445	-0.00447		1052.5	0.00137	0.00125	0.00149	0.00152	0.00129	0.00135	0.00153	0.00125	0.00131	0.00117	0.0015	0.00133	0.00136	0.00128	0.00125	0.00143	0.000999701	0.00112	0.00118	0.00134	0.00117
	1052	-0.00427	-0.00433	-0.00429	-0.00413	-0.00442	-0.00429	-0.00433	-0.00439	-0.00442	-0.0042	-0.00435	-0.00435	-0.00433	-0.00438	-0.00419	-0.00431	-0.00413	-0.00408	-0.00416	-0.00406	-0.00412	-0.00418	-0.00419	-0.00448	-0.00448		1052	0.0015	0.00159	0.00159	0.00147	0.00142	0.00133	0.0016	0.00129	0.00139	0.00134	0.00148	0.00147	0.00139	0.00145	0.00137	0.00152	0.00134	0.00121	0.00125	0.00138	0.00129
	1051.5	-0.00433	-0.00441	-0.00433	-0.00444	-0.00454	-0.00445	-0.00426	-0.00432	-0.00422	-0.0045	-0.0044	-0.00451	-0.00434	-0.0045	-0.00436	-0.0045	-0.0043	-0.00428	-0.00407	-0.00409	-0.0043	-0.00446	-0.00429	-0.00454	-0.00472		1051.5	0.00151	0.00159	0.00159	0.00148	0.00155	0.00135	0.00164	0.00142	0.0014	0.0016	0.00148	0.00138	0.00125	0.0014	0.00146	0.00164	0.00149	0.00126	0.00131	0.00116	0.00143
	1051	-0.00436	-0.00415	-0.00432	-0.00441	-0.00413	-0.00431	-0.00423	-0.00423	-0.00422	-0.00434	-0.00426	-0.00435	-0.00425	-0.00453	-0.00433	-0.00435	-0.00425	-0.00418	-0.00391	-0.00397	-0.00417	-0.00438	-0.00436	-0.00451	-0.00461		1051	0.0015	0.00145	0.00145	0.00138	0.00168	0.00145	0.00154	0.00144	0.00135	0.00145	0.00147	0.00126	0.00124	0.00136	0.00137	0.00142	0.00113	0.00119	0.00118	0.00114	0.0013
	1050.5	-0.00399	-0.00396	-0.00407	-0.00408	-0.00388	-0.00411	-0.00415	-0.00401	-0.00421	-0.00414	-0.00422	-0.0042	-0.00401	-0.0043	-0.00426	-0.00415	-0.00404	-0.00373	-0.00379	-0.00391	-0.00401	-0.00416	-0.00414	-0.00427	-0.00433		1050.5	0.00147	0.00137	0.00138	0.00138	0.0015	0.00148	0.00155	0.0014	0.00119	0.00121	0.00145	0.00135	0.00131	0.00138	0.00147	0.00114	0.00127	0.00107	0.00113	0.00127	0.00127
	1050	-0.00388	-0.00395	-0.00393	-0.00396	-0.00404	-0.00391	-0.00413	-0.00392	-0.0041	-0.00401	-0.00401	-0.00412	-0.00396	-0.00412	-0.00415	-0.00403	-0.00393	-0.00359	-0.00367	-0.0038	-0.00397	-0.00401	-0.00408	-0.00411	-0.00416		1050	0.00131	0.00137	0.0012	0.00124	0.00116	0.00126	0.00155	0.0012	0.00131	0.00139	0.00137	0.00137	0.00131	0.00122	0.00137	0.00107	0.00123	0.00109	0.00123	0.00136	0.00137
	1049.5	-0.00417	-0.00403	-0.00406	-0.00404	-0.00413	-0.00396	-0.00406	-0.00403	-0.00407	-0.00411	-0.00406	-0.00408	-0.0042	-0.00409	-0.00403	-0.00416	-0.00403	-0.00387	-0.00385	-0.00375	-0.00398	-0.00407	-0.00425	-0.00422	-0.00421		1049.5	0.00139	0.00135	0.00117	0.0012	0.00131	0.00125	0.00137	0.00124	0.00152	0.00158	0.00131	0.00127	0.00129	0.00124	0.00141	0.00133	0.00119	0.00109	0.00129	0.00117	0.0012
	1049	-0.00428	-0.00414	-0.0043	-0.00437	-0.00431	-0.00421	-0.00418	-0.00407	-0.0043	-0.00436	-0.0043	-0.00427	-0.00443	-0.00428	-0.0043	-0.0044	-0.00419	-0.00416	-0.00409	-0.00414	-0.00412	-0.00424	-0.00446	-0.00443	-0.00433		1049	0.00138	0.00153	0.00144	0.00124	0.00143	0.00136	0.00142	0.0014	0.00166	0.0015	0.00134	0.00118	0.00133	0.00134	0.00155	0.00142	0.00129	0.00102	0.0012	0.00102	0.000934808
	1048.5	-0.00407	-0.00412	-0.00436	-0.0044	-0.00461	-0.00415	-0.00442	-0.0041	-0.00422	-0.00431	-0.00427	-0.00453	-0.00439	-0.00433	-0.00445	-0.00434	-0.00415	-0.00417	-0.00393	-0.00409	-0.00407	-0.00394	-0.00432	-0.00427	-0.00436		1048.5	0.00133	0.00165	0.00149	0.00138	0.00128	0.00136	0.00158	0.00157	0.00163	0.00154	0.00132	0.00124	0.00139	0.0015	0.00152	0.00131	0.00118	0.00117	0.00116	0.0012	0.000982832
	1048	-0.00416	-0.00413	-0.00436	-0.00429	-0.00462	-0.00427	-0.00434	-0.00434	-0.0042	-0.00434	-0.0043	-0.0046	-0.00429	-0.0044	-0.00443	-0.00426	-0.00418	-0.00419	-0.00396	-0.00391	-0.00408	-0.00397	-0.00433	-0.00427	-0.00436		1048	0.00154	0.00154	0.00145	0.00151	0.00134	0.00128	0.00142	0.00159	0.00134	0.00136	0.00147	0.00137	0.00149	0.00146	0.0014	0.00142	0.00127	0.00121	0.00116	0.00139	0.00107
	1047.5	-0.00411	-0.00422	-0.00432	-0.00424	-0.00443	-0.00437	-0.00428	-0.00445	-0.00442	-0.00426	-0.00426	-0.00443	-0.0043	-0.00455	-0.00437	-0.00449	-0.00426	-0.00411	-0.004	-0.00412	-0.00413	-0.00417	-0.00436	-0.00441	-0.00454		1047.5	0.00154	0.00159	0.00165	0.00155	0.00155	0.00125	0.00143	0.00134	0.00125	0.00122	0.00168	0.00151	0.00145	0.0015	0.00134	0.00158	0.0014	0.00132	0.00145	0.00146	0.00121
	1047	-0.00415	-0.00447	-0.00437	-0.00425	-0.00455	-0.0045	-0.00439	-0.00442	-0.00461	-0.00423	-0.00452	-0.00438	-0.00447	-0.00463	-0.00446	-0.00451	-0.00428	-0.0042	-0.0041	-0.0043	-0.00429	-0.00427	-0.00416	-0.0045	-0.00468		1047	0.00158	0.00161	0.00179	0.00171	0.00178	0.00166	0.00177	0.00143	0.00155	0.00157	0.00164	0.00159	0.00157	0.00166	0.00163	0.00164	0.00157	0.00153	0.00162	0.00149	0.00136
	1046.5	-0.00443	-0.00463	-0.00457	-0.00432	-0.00451	-0.00464	-0.00452	-0.0046	-0.00466	-0.00454	-0.00467	-0.00453	-0.00473	-0.00476	-0.00458	-0.00445	-0.00443	-0.0044	-0.00441	-0.0045	-0.00453	-0.00442	-0.00435	-0.0047	-0.00462		1046.5	0.00141	0.00129	0.0017	0.0013	0.00149	0.00176	0.00158	0.00142	0.00158	0.0017	0.00147	0.00136	0.00151	0.00137	0.00161	0.00143	0.00148	0.00137	0.00127	0.00122	0.00121
	1046	-0.00425	-0.00449	-0.00442	-0.0043	-0.00434	-0.0043	-0.00456	-0.00443	-0.00436	-0.00438	-0.0043	-0.0043	-0.00448	-0.00453	-0.00443	-0.00452	-0.00438	-0.00417	-0.00415	-0.00428	-0.00438	-0.00429	-0.00451	-0.00442	-0.00453		1046	0.00133	0.00122	0.00149	0.00105	0.00111	0.0015	0.00125	0.00125	0.0013	0.00159	0.00134	0.00127	0.00129	0.00132	0.00136	0.0011	0.00133	0.00116	0.00119	0.000961414	0.00114
	1045.5	-0.00417	-0.00436	-0.00426	-0.00437	-0.00439	-0.00417	-0.00446	-0.00424	-0.0045	-0.00409	-0.00429	-0.00427	-0.00431	-0.00449	-0.00443	-0.00454	-0.0042	-0.00411	-0.00377	-0.00425	-0.00421	-0.00429	-0.00449	-0.00436	-0.00459		1045.5	0.00152	0.00131	0.00136	0.00148	0.0012	0.00133	0.00117	0.00125	0.00127	0.00154	0.00139	0.00116	0.00113	0.00143	0.00136	0.00105	0.00132	0.00117	0.00129	0.000952593	0.00118
	1045	-0.00415	-0.00437	-0.00434	-0.00444	-0.0043	-0.00436	-0.00437	-0.00434	-0.00463	-0.00419	-0.00451	-0.00439	-0.00442	-0.00443	-0.00444	-0.00442	-0.00424	-0.00415	-0.0039	-0.0042	-0.00416	-0.00425	-0.00445	-0.00439	-0.00464		1045	0.00141	0.00142	0.00133	0.00138	0.0012	0.00125	0.0011	0.00134	0.00128	0.00143	0.00134	0.001	0.00102	0.00115	0.00129	0.00131	0.00128	0.00116	0.00112	0.00103	0.00111
	1044.5	-0.0043	-0.0043	-0.00432	-0.00452	-0.00419	-0.00441	-0.0043	-0.00422	-0.00436	-0.00455	-0.00429	-0.00426	-0.00446	-0.00438	-0.00435	-0.00423	-0.00439	-0.00392	-0.00403	-0.00395	-0.00417	-0.00425	-0.00437	-0.00427	-0.00448		1044.5	0.00134	0.00138	0.00145	0.00109	0.00119	0.00148	0.0013	0.00141	0.00125	0.0014	0.00143	0.00128	0.00129	0.00123	0.00129	0.00137	0.00125	0.00132	0.00115	0.00125	0.00118
	1044	-0.00448	-0.00429	-0.00426	-0.00439	-0.00429	-0.00452	-0.00425	-0.0042	-0.00424	-0.00446	-0.00417	-0.00448	-0.0043	-0.00457	-0.00416	-0.00428	-0.00413	-0.00387	-0.00402	-0.00389	-0.00422	-0.00414	-0.00431	-0.00421	-0.0042		1044	0.00137	0.00138	0.00143	0.00134	0.00142	0.00166	0.00167	0.00172	0.00151	0.00157	0.00145	0.00154	0.00132	0.00137	0.00141	0.0014	0.00134	0.00148	0.00124	0.00141	0.0013
	1043.5	-0.00432	-0.00434	-0.00418	-0.00436	-0.00438	-0.00435	-0.00422	-0.0042	-0.00435	-0.00432	-0.00431	-0.00438	-0.00426	-0.00454	-0.00418	-0.00431	-0.00403	-0.00418	-0.00396	-0.00387	-0.00423	-0.00404	-0.00433	-0.00418	-0.00451		1043.5	0.00144	0.00169	0.00157	0.00165	0.00172	0.00167	0.00161	0.00187	0.00167	0.00173	0.00147	0.00163	0.00139	0.00139	0.00148	0.00156	0.00153	0.00133	0.00139	0.00145	0.00124
	1043	-0.00438	-0.0044	-0.00434	-0.00462	-0.00455	-0.00424	-0.00451	-0.00435	-0.00453	-0.00454	-0.00458	-0.00448	-0.00443	-0.00457	-0.00452	-0.00435	-0.00431	-0.00423	-0.00406	-0.00411	-0.00432	-0.00444	-0.0045	-0.00441	-0.00473		1043	0.00134	0.00171	0.00174	0.00146	0.00159	0.0015	0.00149	0.00143	0.00155	0.00156	0.00143	0.00148	0.00148	0.00143	0.00148	0.00156	0.00126	0.00103	0.00147	0.00128	0.00112
	1042.5	-0.00451	-0.00444	-0.00443	-0.00453	-0.00461	-0.00436	-0.00487	-0.00455	-0.00445	-0.00458	-0.00462	-0.00461	-0.0045	-0.00462	-0.00462	-0.0044	-0.00452	-0.00408	-0.00415	-0.00441	-0.00434	-0.00459	-0.00465	-0.00463	-0.00464		1042.5	0.0012	0.00132	0.00143	0.00125	0.00119	0.0013	0.00132	0.00121	0.00119	0.00138	0.00132	0.00113	0.00132	0.00107	0.00137	0.00137	0.00108	0.00097065	0.00111	0.0012	0.00101
	1042	-0.00439	-0.00422	-0.0043	-0.0041	-0.00424	-0.00418	-0.00462	-0.00438	-0.00412	-0.00436	-0.00423	-0.00447	-0.00451	-0.00437	-0.00444	-0.00428	-0.00453	-0.00398	-0.00412	-0.00418	-0.00406	-0.00446	-0.00449	-0.00451	-0.00453		1042	0.00126	0.00131	0.00128	0.00138	0.00122	0.00124	0.000970056	0.00122	0.00112	0.00129	0.00133	0.00106	0.00126	0.00122	0.00117	0.0013	0.0014	0.00114	0.00109	0.00121	0.00105
	1041.5	-0.00411	-0.00412	-0.00436	-0.00382	-0.00387	-0.00409	-0.00429	-0.00417	-0.00409	-0.00407	-0.00419	-0.00441	-0.0043	-0.00414	-0.00417	-0.00417	-0.00414	-0.00383	-0.00381	-0.00383	-0.00388	-0.00421	-0.00419	-0.0043	-0.00422		1041.5	0.00107	0.00121	0.00115	0.00127	0.0011	0.000877492	0.00103	0.001	0.00124	0.0012	0.00109	0.00102	0.0011	0.00136	0.00102	0.00101	0.00127	0.000971765	0.00101	0.00102	0.00119
	1041	-0.00412	-0.00425	-0.00444	-0.00408	-0.004	-0.00427	-0.00421	-0.00423	-0.00437	-0.00412	-0.00444	-0.00428	-0.00413	-0.0042	-0.00405	-0.00425	-0.00418	-0.00394	-0.00362	-0.0039	-0.00406	-0.00424	-0.00406	-0.00429	-0.0043		1041	0.00112	0.00123	0.00143	0.00134	0.00125	0.00121	0.00149	0.00124	0.00134	0.0015	0.00122	0.00125	0.00127	0.00119	0.00132	0.000994686	0.00125	0.00111	0.00114	0.00112	0.00133
	1040.5	-0.00437	-0.00422	-0.00427	-0.00434	-0.00431	-0.00449	-0.00445	-0.00447	-0.00424	-0.00435	-0.00452	-0.00443	-0.00437	-0.00443	-0.00422	-0.00441	-0.00433	-0.00411	-0.00396	-0.00409	-0.00409	-0.00449	-0.00438	-0.00438	-0.00456		1040.5	0.00123	0.00128	0.00137	0.00137	0.00121	0.00138	0.00128	0.00141	0.00129	0.00131	0.00124	0.00126	0.00127	0.00111	0.00115	0.00104	0.00123	0.00107	0.00116	0.00113	0.000987551
	1040	-0.00419	-0.00436	-0.00413	-0.00421	-0.00433	-0.00448	-0.00461	-0.00435	-0.00409	-0.00453	-0.00421	-0.0045	-0.00452	-0.00452	-0.00428	-0.00431	-0.00437	-0.00415	-0.00404	-0.00407	-0.0042	-0.00438	-0.00458	-0.00453	-0.00458		1040	0.00106	0.00107	0.00117	0.00142	0.00104	0.00114	0.0012	0.00125	0.0013	0.00101	0.0012	0.00106	0.000988125	0.00108	0.000979404	0.000891675	0.00106	0.000968993	0.000983021	0.00105	0.000855415
	1039.5	-0.00417	-0.0044	-0.00457	-0.00441	-0.00454	-0.00444	-0.00479	-0.00427	-0.00434	-0.00469	-0.00425	-0.00458	-0.00469	-0.00454	-0.00444	-0.00447	-0.00439	-0.00429	-0.00413	-0.00409	-0.00451	-0.00438	-0.00466	-0.0047	-0.0046		1039.5	0.00136	0.00121	0.00133	0.00137	0.00128	0.00146	0.0013	0.00131	0.00129	0.00121	0.00144	0.00117	0.00119	0.00106	0.00127	0.00109	0.00112	0.0012	0.00108	0.000979986	0.00129
	1039	-0.00426	-0.00399	-0.00455	-0.00431	-0.00453	-0.00453	-0.00465	-0.00429	-0.00434	-0.00439	-0.00446	-0.00458	-0.00466	-0.00447	-0.00444	-0.00444	-0.0041	-0.00415	-0.00397	-0.00423	-0.00427	-0.00432	-0.00451	-0.00434	-0.00463		1039	0.0016	0.00116	0.00117	0.00129	0.00139	0.00152	0.00123	0.00113	0.00124	0.00147	0.00152	0.00128	0.00128	0.00125	0.0012	0.00132	0.00116	0.00125	0.00101	0.00102	0.00132
	1038.5	-0.00417	-0.00394	-0.00422	-0.00403	-0.00432	-0.0043	-0.00418	-0.0041	-0.00415	-0.00417	-0.00444	-0.00419	-0.00432	-0.00421	-0.00436	-0.00417	-0.00409	-0.00395	-0.00384	-0.00407	-0.00407	-0.00419	-0.00427	-0.00398	-0.00428		1038.5	0.0013	0.00121	0.00116	0.00135	0.00133	0.00143	0.00136	0.00114	0.00128	0.00146	0.00142	0.00141	0.0011	0.00138	0.0012	0.00133	0.00114	0.00142	0.000962835	0.00124	0.00117
	1038	-0.0042	-0.00428	-0.00436	-0.0042	-0.00437	-0.00431	-0.00428	-0.00414	-0.00426	-0.00433	-0.00445	-0.00416	-0.00427	-0.00437	-0.00445	-0.00426	-0.00425	-0.00396	-0.00404	-0.00396	-0.00424	-0.00417	-0.00431	-0.00433	-0.00424		1038	0.00123	0.00164	0.00139	0.00149	0.00121	0.00155	0.00147	0.00147	0.00133	0.00145	0.00153	0.00135	0.00134	0.0015	0.00156	0.00131	0.00122	0.00133	0.00121	0.00139	0.00129
	1037.5	-0.004	-0.00444	-0.00449	-0.00434	-0.00447	-0.00463	-0.00457	-0.00439	-0.00449	-0.0044	-0.00448	-0.00442	-0.00447	-0.00459	-0.00453	-0.00449	-0.00436	-0.0041	-0.00416	-0.00398	-0.00422	-0.00442	-0.00439	-0.00469	-0.00454		1037.5	0.00123	0.00155	0.00134	0.00137	0.00117	0.00147	0.00129	0.0014	0.0013	0.00138	0.00135	0.00124	0.00126	0.0013	0.00145	0.00116	0.00122	0.000940831	0.00114	0.00109	0.00118
	1037	-0.00414	-0.00447	-0.00444	-0.00441	-0.00458	-0.00462	-0.00464	-0.00441	-0.00449	-0.00429	-0.00443	-0.00461	-0.00456	-0.0046	-0.00454	-0.00461	-0.00437	-0.00428	-0.00403	-0.00413	-0.00418	-0.00438	-0.00423	-0.00459	-0.00446		1037	0.00114	0.00133	0.00128	0.00125	0.00107	0.0012	0.0012	0.00114	0.00108	0.00129	0.00114	0.00118	0.000880245	0.00107	0.00129	0.00103	0.00115	0.000805565	0.000942169	0.000802475	0.000851932
	1036.5	-0.00436	-0.00426	-0.00434	-0.00422	-0.00451	-0.00434	-0.00447	-0.00443	-0.00442	-0.00415	-0.00424	-0.00444	-0.00444	-0.00441	-0.00446	-0.00448	-0.00434	-0.00418	-0.00372	-0.00431	-0.00407	-0.00418	-0.00425	-0.00449	-0.00442		1036.5	0.00136	0.00147	0.00162	0.00146	0.0012	0.0013	0.00162	0.00137	0.0013	0.00148	0.00147	0.00109	0.00125	0.00141	0.00163	0.0013	0.00132	0.00134	0.00149	0.00117	0.00113
	1036	-0.004	-0.00416	-0.00432	-0.00398	-0.00422	-0.00423	-0.00419	-0.00417	-0.00418	-0.00432	-0.00428	-0.0042	-0.0042	-0.0041	-0.00434	-0.00429	-0.00433	-0.00397	-0.00379	-0.00413	-0.00398	-0.00415	-0.00419	-0.00443	-0.00441		1036	0.00142	0.0016	0.00147	0.00133	0.00122	0.00148	0.00152	0.00161	0.0015	0.00148	0.0016	0.00107	0.00138	0.00145	0.00162	0.00142	0.00123	0.00161	0.00151	0.0012	0.00119
	1035.5	-0.00425	-0.00445	-0.00439	-0.00424	-0.00434	-0.00449	-0.00436	-0.00435	-0.00437	-0.00454	-0.00451	-0.00442	-0.00435	-0.00442	-0.00451	-0.0044	-0.00446	-0.0042	-0.00401	-0.00414	-0.00424	-0.00432	-0.00427	-0.00441	-0.00468		1035.5	0.00137	0.00172	0.00108	0.00126	0.00117	0.00135	0.00124	0.00161	0.00138	0.00153	0.00151	0.0013	0.00118	0.00141	0.00152	0.00125	0.00122	0.00134	0.00126	0.00117	0.00124
	1035	-0.00439	-0.00431	-0.00445	-0.00447	-0.0044	-0.00438	-0.00452	-0.00448	-0.00444	-0.0043	-0.00446	-0.00442	-0.00445	-0.00463	-0.00455	-0.0045	-0.0044	-0.00423	-0.00382	-0.00411	-0.00417	-0.00453	-0.00416	-0.0043	-0.00465		1035	0.00148	0.00152	0.00138	0.00137	0.00136	0.00126	0.00121	0.00158	0.00141	0.00134	0.0014	0.00139	0.00121	0.0013	0.00145	0.00146	0.00136	0.00126	0.00122	0.00131	0.0014
	1034.5	-0.00422	-0.00426	-0.00442	-0.00446	-0.00444	-0.00441	-0.00449	-0.00432	-0.00433	-0.00426	-0.00437	-0.00439	-0.00449	-0.00454	-0.00438	-0.00446	-0.00413	-0.00412	-0.00384	-0.00414	-0.00401	-0.00455	-0.00415	-0.00437	-0.00439		1034.5	0.00159	0.00136	0.00165	0.00151	0.00156	0.00127	0.00153	0.00158	0.00142	0.00123	0.00152	0.00147	0.0012	0.00121	0.0015	0.00166	0.00141	0.0014	0.00129	0.00116	0.00138
	1034	-0.00422	-0.00441	-0.00433	-0.00418	-0.00465	-0.00471	-0.00451	-0.00453	-0.00445	-0.0045	-0.00452	-0.00451	-0.00471	-0.00457	-0.00439	-0.00455	-0.00418	-0.00411	-0.00417	-0.00416	-0.00424	-0.00456	-0.00442	-0.00481	-0.00454		1034	0.00155	0.0014	0.00153	0.00158	0.0016	0.00156	0.00176	0.00162	0.00135	0.00144	0.00146	0.0015	0.00124	0.00141	0.00164	0.0015	0.00141	0.00136	0.00145	0.00116	0.0014
	1033.5	-0.00446	-0.00436	-0.00413	-0.00429	-0.00466	-0.00465	-0.00444	-0.00451	-0.00439	-0.00448	-0.00448	-0.00446	-0.0046	-0.00451	-0.00452	-0.00449	-0.00436	-0.00417	-0.00413	-0.00416	-0.00435	-0.00429	-0.00435	-0.00483	-0.00455		1033.5	0.00134	0.00133	0.00137	0.0015	0.00161	0.00158	0.00143	0.00145	0.0013	0.00124	0.00126	0.00137	0.00126	0.00138	0.00154	0.00119	0.00142	0.00117	0.00117	0.00102	0.00117
	1033	-0.00448	-0.00438	-0.00432	-0.00454	-0.00466	-0.00459	-0.00447	-0.00452	-0.00442	-0.00449	-0.00461	-0.00451	-0.00459	-0.00462	-0.00474	-0.00457	-0.00427	-0.00432	-0.00412	-0.00417	-0.00431	-0.00446	-0.00442	-0.00461	-0.00449		1033	0.00117	0.00137	0.00128	0.0014	0.00164	0.0014	0.00142	0.00135	0.00138	0.00128	0.00138	0.00129	0.00132	0.00136	0.00127	0.00126	0.0015	0.00114	0.00118	0.000896412	0.00113
	1032.5	-0.00434	-0.00439	-0.00437	-0.00427	-0.00431	-0.00435	-0.0046	-0.0045	-0.00437	-0.00436	-0.00467	-0.00441	-0.00458	-0.00471	-0.00464	-0.00471	-0.00411	-0.0042	-0.00433	-0.00403	-0.0041	-0.00458	-0.00428	-0.00438	-0.00439		1032.5	0.00114	0.00142	0.000960985	0.00124	0.00127	0.00129	0.00127	0.00119	0.00117	0.00124	0.00115	0.000980268	0.00111	0.00107	0.00118	0.00138	0.00108	0.000863807	0.00112	0.000908819	0.000956213
	1032	-0.00439	-0.00442	-0.00417	-0.00432	-0.00418	-0.0045	-0.00469	-0.0044	-0.00451	-0.00437	-0.00442	-0.00444	-0.00465	-0.00468	-0.00458	-0.00475	-0.00426	-0.00426	-0.00432	-0.00421	-0.00402	-0.00452	-0.00427	-0.00451	-0.0045		1032	0.00134	0.00132	0.00108	0.00108	0.00103	0.00118	0.00115	0.00111	0.0011	0.00124	0.001	0.0011	0.00102	0.00105	0.0012	0.00119	0.000907067	0.000923274	0.00129	0.000986252	0.00106
	1031.5	-0.004	-0.00431	-0.00407	-0.00434	-0.0043	-0.00441	-0.00451	-0.00421	-0.00441	-0.00448	-0.00432	-0.00425	-0.00448	-0.00446	-0.0044	-0.00437	-0.00419	-0.00404	-0.0039	-0.00421	-0.00411	-0.00431	-0.00431	-0.00459	-0.00434		1031.5	0.00124	0.00117	0.00153	0.00128	0.00103	0.00116	0.00134	0.00126	0.00124	0.00136	0.0013	0.00115	0.0012	0.00119	0.00139	0.00131	0.00126	0.00129	0.00129	0.00113	0.00131
	1031	-0.00385	-0.00433	-0.00413	-0.00403	-0.00422	-0.00396	-0.00426	-0.00394	-0.00405	-0.00415	-0.00416	-0.00402	-0.0042	-0.00435	-0.00419	-0.00394	-0.00399	-0.00355	-0.0036	-0.00393	-0.00402	-0.004	-0.00424	-0.0042	-0.00408		1031	0.00138	0.00147	0.00149	0.00151	0.00144	0.00139	0.00162	0.00153	0.00148	0.00149	0.00158	0.00128	0.00154	0.00149	0.00158	0.00159	0.00145	0.00161	0.0013	0.00126	0.00131
	1030.5	-0.00413	-0.00438	-0.00439	-0.00416	-0.00426	-0.00422	-0.00435	-0.00407	-0.00426	-0.00421	-0.00426	-0.00431	-0.00426	-0.0043	-0.00433	-0.00409	-0.00429	-0.00372	-0.00378	-0.00403	-0.00426	-0.00425	-0.0044	-0.00414	-0.00428		1030.5	0.00158	0.00158	0.00122	0.00136	0.00175	0.00149	0.0016	0.00161	0.00141	0.00165	0.00163	0.00137	0.00151	0.00178	0.00151	0.00131	0.00132	0.00145	0.00142	0.00126	0.00119
	1030	-0.00436	-0.00432	-0.00429	-0.0044	-0.00453	-0.0045	-0.00451	-0.00445	-0.00457	-0.00455	-0.00454	-0.00465	-0.00438	-0.00428	-0.00448	-0.00432	-0.00454	-0.00404	-0.00414	-0.00437	-0.00446	-0.00441	-0.00464	-0.00449	-0.0046		1030	0.00158	0.00127	0.00135	0.00147	0.00152	0.00124	0.00138	0.00146	0.00128	0.00146	0.00142	0.00117	0.00122	0.00152	0.00139	0.00119	0.00124	0.00117	0.00119	0.0012	0.00122
	1029.5	-0.00431	-0.00443	-0.00415	-0.0044	-0.00449	-0.00457	-0.00447	-0.00454	-0.00451	-0.00461	-0.00439	-0.00466	-0.00449	-0.0045	-0.00449	-0.00445	-0.00451	-0.00413	-0.00411	-0.00432	-0.00439	-0.00449	-0.00461	-0.00459	-0.00455		1029.5	0.00137	0.00119	0.00132	0.00144	0.00118	0.00101	0.00136	0.00138	0.00131	0.00137	0.00122	0.00121	0.000969269	0.00127	0.00128	0.00131	0.00121	0.001	0.00125	0.00105	0.000922444
	1029	-0.00433	-0.00434	-0.00436	-0.00447	-0.00451	-0.00432	-0.00452	-0.00433	-0.00449	-0.00461	-0.00436	-0.00443	-0.00462	-0.00448	-0.00438	-0.00451	-0.00451	-0.00412	-0.00388	-0.00415	-0.00419	-0.00447	-0.00446	-0.00447	-0.00444		1029	0.00121	0.00118	0.0012	0.00112	0.000977707	0.000884881	0.00117	0.00132	0.00117	0.0013	0.00129	0.00123	0.000825284	0.00112	0.00131	0.00109	0.00107	0.00103	0.00111	0.000998976	0.000812001
	1028.5	-0.0047	-0.0045	-0.00454	-0.00457	-0.00464	-0.00438	-0.00485	-0.00441	-0.00473	-0.00458	-0.00473	-0.00475	-0.00487	-0.00457	-0.00463	-0.00473	-0.0045	-0.00421	-0.00408	-0.00436	-0.0044	-0.00462	-0.00447	-0.00443	-0.00461		1028.5	0.00139	0.00116	0.00127	0.000951083	0.00102	0.00109	0.00118	0.00128	0.00116	0.00129	0.00143	0.00116	0.00107	0.00116	0.00129	0.00131	0.00114	0.00131	0.000947044	0.00106	0.00129
	1028	-0.00454	-0.00441	-0.00438	-0.00432	-0.00446	-0.00443	-0.00458	-0.0043	-0.00472	-0.00422	-0.00462	-0.00469	-0.00462	-0.00445	-0.0045	-0.00463	-0.0042	-0.00412	-0.00397	-0.00414	-0.00436	-0.00448	-0.00411	-0.00423	-0.00438		1028	0.00134	0.00118	0.00124	0.00118	0.000834941	0.00123	0.00121	0.0013	0.00124	0.00118	0.00134	0.00127	0.00114	0.00111	0.00132	0.0014	0.00124	0.0012	0.00089784	0.00123	0.00135
	1027.5	-0.00421	-0.00428	-0.00426	-0.00415	-0.00431	-0.00418	-0.00414	-0.00417	-0.00446	-0.00407	-0.00441	-0.00447	-0.00437	-0.00421	-0.00426	-0.00431	-0.004	-0.00418	-0.00376	-0.00403	-0.00408	-0.00424	-0.00406	-0.00422	-0.00423		1027.5	0.00107	0.001	0.00103	0.00113	0.000782777	0.00111	0.00122	0.00132	0.00104	0.00112	0.00103	0.00133	0.00092985	0.000967802	0.00135	0.00115	0.00109	0.00112	0.000872938	0.00115	0.00113
	1027	-0.00447	-0.00446	-0.00436	-0.00439	-0.00427	-0.00413	-0.00433	-0.00449	-0.00447	-0.00442	-0.00451	-0.00461	-0.00447	-0.00427	-0.00437	-0.00435	-0.00419	-0.0043	-0.00399	-0.00413	-0.00439	-0.00439	-0.00439	-0.00447	-0.0044		1027	0.00121	0.00112	0.00115	0.00121	0.00114	0.0011	0.00127	0.0013	0.00105	0.00126	0.00113	0.0014	0.000994335	0.00124	0.00141	0.00132	0.00116	0.00127	0.00105	0.00113	0.00136
	1026.5	-0.00441	-0.00424	-0.00437	-0.00441	-0.00438	-0.00411	-0.00434	-0.0043	-0.00437	-0.00445	-0.00442	-0.00441	-0.00447	-0.00442	-0.0042	-0.00436	-0.00427	-0.0041	-0.0039	-0.00391	-0.00412	-0.0043	-0.00435	-0.00443	-0.00448		1026.5	0.0014	0.00142	0.00158	0.00148	0.00136	0.00139	0.00145	0.00145	0.0014	0.00155	0.00151	0.00147	0.00139	0.00151	0.00165	0.00155	0.00154	0.00144	0.00131	0.00126	0.00154
	1026	-0.00423	-0.00408	-0.00424	-0.00433	-0.00437	-0.00436	-0.00432	-0.0041	-0.00422	-0.00444	-0.00429	-0.00429	-0.00434	-0.00445	-0.00436	-0.00432	-0.00431	-0.00406	-0.00393	-0.00403	-0.00398	-0.00429	-0.00432	-0.00429	-0.00442		1026	0.00119	0.00099589	0.00137	0.00116	0.00129	0.00116	0.00142	0.00124	0.00113	0.00154	0.00126	0.00122	0.00123	0.00137	0.00127	0.00131	0.00124	0.00122	0.00142	0.000937947	0.00111
	1025.5	-0.00416	-0.00415	-0.00409	-0.00432	-0.00429	-0.00447	-0.00423	-0.00424	-0.0042	-0.00428	-0.00435	-0.00438	-0.00426	-0.00438	-0.00448	-0.00436	-0.00421	-0.00423	-0.00401	-0.00403	-0.00423	-0.00425	-0.00451	-0.00422	-0.00428		1025.5	0.00132	0.00101	0.00116	0.000935828	0.00133	0.00126	0.00112	0.000907919	0.00119	0.00128	0.00127	0.00115	0.00106	0.00126	0.000916408	0.00114	0.000938671	0.001	0.00133	0.000934671	0.000988911
	1025	-0.00407	-0.00407	-0.00443	-0.00428	-0.00435	-0.00423	-0.00412	-0.00421	-0.00431	-0.004	-0.00458	-0.00453	-0.0044	-0.00423	-0.00439	-0.00441	-0.00424	-0.00418	-0.00397	-0.00414	-0.00418	-0.00404	-0.00459	-0.00415	-0.00449		1025	0.00133	0.00124	0.0012	0.000993498	0.00136	0.00159	0.00111	0.00126	0.00144	0.00119	0.00135	0.00126	0.00125	0.00131	0.00121	0.00153	0.00112	0.000950452	0.00112	0.000995552	0.00103
	1024.5	-0.00423	-0.00412	-0.00467	-0.00443	-0.00428	-0.00442	-0.00446	-0.00432	-0.00463	-0.00415	-0.00455	-0.00462	-0.00457	-0.00413	-0.00453	-0.0044	-0.00449	-0.00397	-0.004	-0.00433	-0.00406	-0.00425	-0.00462	-0.00435	-0.00462		1024.5	0.00144	0.00144	0.00143	0.00137	0.00146	0.00156	0.00138	0.00155	0.00141	0.00134	0.00138	0.00136	0.00151	0.00147	0.00147	0.00187	0.00122	0.00111	0.00134	0.00127	0.00114
	1024	-0.00413	-0.00438	-0.00438	-0.00441	-0.00422	-0.00433	-0.00437	-0.00445	-0.00449	-0.00414	-0.00435	-0.00441	-0.00449	-0.00437	-0.00449	-0.00428	-0.00432	-0.00389	-0.00386	-0.00401	-0.0042	-0.0045	-0.00431	-0.00445	-0.00432		1024	0.00158	0.00157	0.00152	0.00149	0.00133	0.00149	0.00152	0.00158	0.0015	0.00146	0.00144	0.00125	0.00153	0.0014	0.00159	0.00161	0.00137	0.00137	0.00153	0.00144	0.00142
	1023.5	-0.00376	-0.00432	-0.00401	-0.00412	-0.00402	-0.00386	-0.00383	-0.00415	-0.00405	-0.00375	-0.00415	-0.00412	-0.00411	-0.00422	-0.00397	-0.004	-0.00396	-0.00355	-0.0037	-0.00367	-0.00394	-0.00406	-0.0039	-0.00411	-0.00405		1023.5	0.00136	0.0014	0.00153	0.0012	0.00135	0.00136	0.00156	0.00154	0.00154	0.00157	0.00134	0.00134	0.00149	0.00144	0.00168	0.0015	0.00158	0.00143	0.0014	0.00121	0.00152
	1023	-0.00415	-0.00442	-0.00405	-0.00428	-0.00423	-0.00414	-0.00413	-0.00415	-0.0042	-0.00391	-0.00409	-0.00422	-0.00425	-0.0042	-0.00411	-0.00417	-0.00417	-0.00371	-0.00393	-0.0038	-0.00386	-0.004	-0.00411	-0.00425	-0.00426		1023	0.00125	0.00123	0.00155	0.0014	0.00142	0.00151	0.00157	0.0014	0.00144	0.00155	0.0015	0.00143	0.00143	0.00154	0.00161	0.00157	0.0015	0.00139	0.00129	0.0013	0.00146
	1022.5	-0.00472	-0.00469	-0.00433	-0.00473	-0.00466	-0.00482	-0.00466	-0.00447	-0.00461	-0.00446	-0.00441	-0.00463	-0.00471	-0.00469	-0.00477	-0.00463	-0.00468	-0.00438	-0.0043	-0.00426	-0.00443	-0.00444	-0.00475	-0.00465	-0.00454		1022.5	0.00125	0.00119	0.00113	0.00144	0.00125	0.00136	0.00151	0.00129	0.00124	0.00108	0.00146	0.0012	0.000993188	0.00131	0.00141	0.00127	0.00124	0.00118	0.00114	0.000995256	0.00123
	1022	-0.00458	-0.0045	-0.00436	-0.00482	-0.00467	-0.00483	-0.00459	-0.00449	-0.00471	-0.00475	-0.00461	-0.00454	-0.00473	-0.00474	-0.00499	-0.00461	-0.00466	-0.0045	-0.00418	-0.00434	-0.00449	-0.00464	-0.00476	-0.00454	-0.00458		1022	0.0013	0.00128	0.00121	0.00111	0.00111	0.00123	0.00133	0.00125	0.00116	0.00118	0.00124	0.00119	0.000911918	0.00152	0.00145	0.00124	0.000987121	0.00122	0.00111	0.000820809	0.00113
	1021.5	-0.00443	-0.00453	-0.00445	-0.00472	-0.00449	-0.0046	-0.00451	-0.00451	-0.0042	-0.00458	-0.00472	-0.00441	-0.00451	-0.00447	-0.00467	-0.0043	-0.00433	-0.0042	-0.00394	-0.00422	-0.00449	-0.0045	-0.00442	-0.00454	-0.00457		1021.5	0.00124	0.00124	0.0014	0.00109	0.00111	0.00123	0.00135	0.0015	0.00114	0.00131	0.00126	0.00111	0.0011	0.00157	0.00129	0.00126	0.000943703	0.00105	0.000965808	0.000935308	0.00122
	1021	-0.00447	-0.00474	-0.00453	-0.00479	-0.0043	-0.00461	-0.00458	-0.00455	-0.0041	-0.00466	-0.00486	-0.00463	-0.0045	-0.00457	-0.00431	-0.00448	-0.00441	-0.0041	-0.00415	-0.0044	-0.00461	-0.00439	-0.00463	-0.0047	-0.00433		1021	0.00125	0.00142	0.00142	0.00138	0.00123	0.00132	0.00159	0.00155	0.00132	0.00132	0.00151	0.0012	0.00117	0.00129	0.00122	0.00137	0.00126	0.00108	0.00123	0.0012	0.00124
	1020.5	-0.00441	-0.00453	-0.00445	-0.00448	-0.00431	-0.00445	-0.00446	-0.00441	-0.00455	-0.00473	-0.00485	-0.00472	-0.00461	-0.00456	-0.00451	-0.00488	-0.0045	-0.00411	-0.00426	-0.00419	-0.00453	-0.00459	-0.00462	-0.00473	-0.00446		1020.5	0.00122	0.00136	0.0014	0.00149	0.00156	0.00154	0.00152	0.00139	0.00141	0.00159	0.00161	0.00134	0.00125	0.00124	0.00129	0.00145	0.00133	0.00124	0.00142	0.00128	0.00119
	1020	-0.00436	-0.00435	-0.00411	-0.0042	-0.00438	-0.00427	-0.00429	-0.00444	-0.00457	-0.00443	-0.00447	-0.00445	-0.00453	-0.00434	-0.00463	-0.00475	-0.00443	-0.00396	-0.00413	-0.00392	-0.00457	-0.00464	-0.00453	-0.00444	-0.00467		1020	0.00106	0.00101	0.00115	0.00129	0.00153	0.00138	0.00106	0.00135	0.0013	0.00148	0.00135	0.00126	0.00111	0.00117	0.00136	0.00129	0.00119	0.000934457	0.00124	0.0011	0.0013
	1019.5	-0.00441	-0.00431	-0.0041	-0.00431	-0.00427	-0.00408	-0.0042	-0.00435	-0.00439	-0.00426	-0.00419	-0.00425	-0.00435	-0.0042	-0.0044	-0.00441	-0.00432	-0.00382	-0.00392	-0.00393	-0.00428	-0.0044	-0.00443	-0.00424	-0.00444		1019.5	0.000915795	0.00108	0.00109	0.0011	0.00105	0.00104	0.000857119	0.00108	0.00105	0.00117	0.000817327	0.00123	0.00094301	0.000964812	0.00126	0.00108	0.00102	0.00073996	0.000909634	0.00117	0.00106
	1019	-0.00417	-0.00424	-0.00424	-0.00424	-0.00429	-0.00401	-0.00415	-0.00438	-0.00422	-0.00403	-0.0042	-0.004	-0.00431	-0.0042	-0.00419	-0.00413	-0.00421	-0.00392	-0.00376	-0.00397	-0.00368	-0.004	-0.00411	-0.00441	-0.00432		1019	0.000963912	0.0013	0.00108	0.00115	0.00113	0.00101	0.00117	0.00105	0.000863305	0.00116	0.000879746	0.00107	0.00116	0.000953465	0.00116	0.00101	0.000809766	0.00106	0.000872529	0.00112	0.000751025
	1018.5	-0.0039	-0.00417	-0.00429	-0.00437	-0.00458	-0.00411	-0.00425	-0.00445	-0.00414	-0.00396	-0.00422	-0.00405	-0.00429	-0.00444	-0.00426	-0.00418	-0.00439	-0.00395	-0.00392	-0.00406	-0.00362	-0.00406	-0.00411	-0.0043	-0.00444		1018.5	0.00109	0.00118	0.000923947	0.00106	0.00127	0.000950405	0.00106	0.00117	0.001	0.00118	0.00127	0.000998477	0.00129	0.00116	0.00118	0.00113	0.000809569	0.00119	0.00111	0.000929473	0.000746784
	1018	-0.00402	-0.00412	-0.00433	-0.0045	-0.00448	-0.0042	-0.00432	-0.00444	-0.00409	-0.00419	-0.00438	-0.0043	-0.00427	-0.0046	-0.00434	-0.00435	-0.0043	-0.00392	-0.00398	-0.00418	-0.00399	-0.00424	-0.00421	-0.00415	-0.00452		1018	0.00132	0.00133	0.00121	0.00117	0.00118	0.00123	0.00127	0.00129	0.00106	0.00145	0.00125	0.00102	0.00142	0.00112	0.00125	0.00141	0.00113	0.00102	0.00125	0.000906893	0.000797716
	1017.5	-0.00424	-0.00413	-0.00421	-0.00441	-0.00445	-0.00433	-0.00423	-0.00431	-0.00417	-0.00426	-0.00444	-0.00426	-0.00431	-0.0046	-0.00411	-0.00433	-0.00407	-0.00407	-0.00396	-0.00421	-0.00422	-0.00414	-0.00429	-0.00427	-0.00439		1017.5	0.00157	0.00166	0.00181	0.00169	0.00153	0.00169	0.00176	0.00164	0.00151	0.00202	0.00167	0.00138	0.00163	0.0015	0.00174	0.00175	0.00157	0.00137	0.00166	0.00141	0.00131
	1017	-0.00443	-0.00426	-0.00428	-0.00449	-0.00447	-0.00441	-0.00429	-0.00428	-0.00425	-0.00431	-0.00419	-0.00437	-0.0045	-0.00468	-0.00443	-0.0042	-0.00425	-0.00426	-0.00397	-0.00418	-0.00417	-0.00435	-0.00452	-0.00449	-0.00443		1017	0.00119	0.00131	0.00164	0.00124	0.00149	0.00146	0.00132	0.00146	0.00156	0.00158	0.00157	0.0013	0.00144	0.00164	0.00154	0.00144	0.0014	0.00125	0.00132	0.00128	0.00138
	1016.5	-0.00426	-0.00439	-0.00418	-0.00458	-0.00428	-0.00434	-0.00454	-0.00451	-0.00421	-0.00446	-0.00426	-0.00437	-0.00444	-0.00472	-0.00463	-0.00427	-0.00427	-0.00421	-0.00401	-0.00423	-0.00411	-0.00449	-0.00443	-0.00454	-0.00446		1016.5	0.000986572	0.000973072	0.00122	0.00084677	0.00132	0.00113	0.0011	0.0012	0.00115	0.00125	0.00113	0.000824613	0.00108	0.00119	0.00132	0.00116	0.00112	0.000961416	0.00102	0.000970114	0.000972955
	1016	-0.00424	-0.00414	-0.00409	-0.00442	-0.00434	-0.00434	-0.00438	-0.00445	-0.00414	-0.00447	-0.00447	-0.00436	-0.00425	-0.00456	-0.00433	-0.00449	-0.00416	-0.00392	-0.00408	-0.00416	-0.00409	-0.00419	-0.00448	-0.00449	-0.0043		1016	0.00134	0.0012	0.00131	0.00106	0.00173	0.00113	0.00129	0.00133	0.0013	0.00142	0.0012	0.00111	0.00106	0.00118	0.00153	0.00116	0.00118	0.00113	0.00131	0.00137	0.00125
	1015.5	-0.00453	-0.00398	-0.00448	-0.0044	-0.00447	-0.00443	-0.00442	-0.00455	-0.00433	-0.00451	-0.00456	-0.00459	-0.00459	-0.00459	-0.00454	-0.00459	-0.0044	-0.004	-0.00431	-0.0041	-0.00429	-0.00429	-0.00458	-0.00471	-0.00451		1015.5	0.00154	0.00121	0.00154	0.00129	0.00147	0.00143	0.00138	0.00143	0.00155	0.00144	0.00135	0.00137	0.00133	0.00143	0.00136	0.00125	0.00112	0.00134	0.00119	0.00143	0.00144
	1015	-0.00429	-0.00416	-0.00447	-0.0044	-0.00422	-0.00442	-0.00434	-0.00455	-0.00456	-0.00436	-0.00442	-0.00468	-0.00463	-0.00449	-0.00449	-0.00443	-0.0043	-0.00382	-0.00411	-0.00393	-0.00429	-0.00424	-0.00436	-0.00452	-0.00446		1015	0.00143	0.00125	0.00137	0.00141	0.00103	0.0014	0.00131	0.00128	0.00143	0.00139	0.00119	0.00129	0.00129	0.00126	0.00117	0.00129	0.0011	0.00114	0.000968449	0.000946085	0.00106
	1014.5	-0.004	-0.00426	-0.0043	-0.00429	-0.00421	-0.00426	-0.0045	-0.00429	-0.00442	-0.00421	-0.00438	-0.00439	-0.0043	-0.00451	-0.00454	-0.00435	-0.00418	-0.00385	-0.00389	-0.00392	-0.00413	-0.0041	-0.00433	-0.00422	-0.00416		1014.5	0.0016	0.00168	0.00173	0.00143	0.00153	0.0015	0.00164	0.00143	0.00166	0.00175	0.0015	0.00161	0.00145	0.00152	0.00158	0.00147	0.00154	0.00125	0.00134	0.00123	0.00137
	1014	-0.00404	-0.00426	-0.00422	-0.00441	-0.00434	-0.00424	-0.0048	-0.00435	-0.0044	-0.00443	-0.00459	-0.00449	-0.00433	-0.0047	-0.00439	-0.00453	-0.00438	-0.00399	-0.00399	-0.00422	-0.00422	-0.00439	-0.00454	-0.00433	-0.00422		1014	0.00177	0.00175	0.0019	0.00169	0.0018	0.00163	0.00182	0.00156	0.00173	0.00173	0.00159	0.00157	0.00159	0.00181	0.00168	0.00154	0.00158	0.00141	0.00171	0.00171	0.00144
	1013.5	-0.00407	-0.00431	-0.00433	-0.00425	-0.00438	-0.00432	-0.00439	-0.00431	-0.00438	-0.00448	-0.00448	-0.00474	-0.0044	-0.00461	-0.00418	-0.00452	-0.00422	-0.00381	-0.00398	-0.00417	-0.00408	-0.00434	-0.00456	-0.0043	-0.00437		1013.5	0.00118	0.00115	0.00105	0.0014	0.0012	0.00125	0.00122	0.000927788	0.0013	0.000986785	0.000984218	0.000879541	0.00121	0.00139	0.00112	0.00109	0.00094177	0.000944618	0.00119	0.00121	0.000838498
	1013	-0.00444	-0.0044	-0.00434	-0.00405	-0.00451	-0.00437	-0.00444	-0.00422	-0.00425	-0.00442	-0.00418	-0.00447	-0.00455	-0.00447	-0.00453	-0.00428	-0.00407	-0.00403	-0.00415	-0.00401	-0.00407	-0.00431	-0.00454	-0.00446	-0.0045		1013	0.00092899	0.000887671	0.000757107	0.00117	0.00111	0.00102	0.00115	0.000799838	0.0012	0.00113	0.00118	0.000967859	0.00097683	0.00113	0.00111	0.0009054	0.00102	0.000857991	0.00103	0.000876046	0.000749943
	1012.5	-0.00456	-0.00448	-0.00415	-0.00417	-0.00446	-0.0045	-0.00458	-0.00435	-0.00428	-0.00448	-0.00424	-0.00431	-0.00461	-0.00421	-0.00451	-0.00426	-0.00438	-0.00413	-0.00417	-0.00421	-0.00433	-0.00442	-0.00447	-0.00446	-0.00453		1012.5	0.00116	0.00116	0.00114	0.00112	0.00123	0.00139	0.00134	0.00136	0.00122	0.00127	0.00131	0.00124	0.0009822	0.00109	0.0013	0.0011	0.00109	0.00108	0.00113	0.0011	0.000979465
	1012	-0.00428	-0.00438	-0.00418	-0.00431	-0.00423	-0.00456	-0.00439	-0.00441	-0.00437	-0.00456	-0.00438	-0.00411	-0.00433	-0.00424	-0.00437	-0.00449	-0.00432	-0.00403	-0.00397	-0.00432	-0.00416	-0.00443	-0.00433	-0.0044	-0.00444		1012	0.00138	0.00119	0.00128	0.00127	0.00141	0.0016	0.00161	0.00141	0.00138	0.00118	0.00147	0.00136	0.0013	0.0014	0.00148	0.0012	0.00136	0.00131	0.00132	0.00135	0.00132
	1011.5	-0.00452	-0.00437	-0.00444	-0.00439	-0.00438	-0.00464	-0.0044	-0.00463	-0.00467	-0.00449	-0.00452	-0.00421	-0.00456	-0.00459	-0.00448	-0.0046	-0.00409	-0.00426	-0.00416	-0.00438	-0.00446	-0.00443	-0.00455	-0.00458	-0.00452		1011.5	0.00158	0.00127	0.00149	0.00145	0.0016	0.00131	0.00179	0.00154	0.00153	0.00143	0.00161	0.00146	0.00134	0.00169	0.00153	0.00119	0.0016	0.0012	0.00155	0.0014	0.00125
	1011	-0.00436	-0.00438	-0.00467	-0.00458	-0.00451	-0.00451	-0.00457	-0.00458	-0.00455	-0.00432	-0.0046	-0.0046	-0.00474	-0.00467	-0.00458	-0.00437	-0.0042	-0.00449	-0.00418	-0.0043	-0.00444	-0.00442	-0.00459	-0.00449	-0.00466		1011	0.00134	0.00127	0.00153	0.00111	0.00145	0.00127	0.00164	0.00188	0.0015	0.00174	0.00143	0.0014	0.00128	0.00152	0.00144	0.00113	0.00152	0.00116	0.00133	0.00141	0.00116
	1010.5	-0.00401	-0.00388	-0.0044	-0.00426	-0.00423	-0.00422	-0.00427	-0.00422	-0.00402	-0.00421	-0.00423	-0.00458	-0.00434	-0.00416	-0.00419	-0.00421	-0.00403	-0.00406	-0.00376	-0.0037	-0.00386	-0.00412	-0.00421	-0.00426	-0.00439		1010.5	0.00117	0.00123	0.00111	0.00119	0.00141	0.00136	0.00158	0.00168	0.00161	0.00165	0.00121	0.00153	0.00134	0.00126	0.0015	0.00112	0.00155	0.00145	0.00136	0.0014	0.00138
	1010	-0.00397	-0.00369	-0.00395	-0.00367	-0.00391	-0.00413	-0.004	-0.004	-0.00372	-0.00416	-0.00418	-0.00432	-0.00403	-0.00371	-0.00391	-0.00404	-0.00375	-0.0036	-0.00357	-0.00357	-0.00387	-0.00388	-0.00383	-0.00397	-0.004		1010	0.00119	0.0012	0.00108	0.00126	0.00134	0.00143	0.00166	0.00154	0.00164	0.00128	0.00116	0.00151	0.00113	0.00118	0.0015	0.00108	0.00117	0.00159	0.00113	0.00113	0.00118
	1009.5	-0.00404	-0.00414	-0.00385	-0.00402	-0.00407	-0.0042	-0.00427	-0.00405	-0.00412	-0.00418	-0.00438	-0.00432	-0.00418	-0.00399	-0.00443	-0.00412	-0.00407	-0.00386	-0.00367	-0.00384	-0.00408	-0.00426	-0.00404	-0.00417	-0.00414		1009.5	0.00129	0.00136	0.00128	0.00123	0.00127	0.0016	0.0017	0.00146	0.00153	0.00143	0.00143	0.00136	0.00118	0.00139	0.00162	0.00132	0.00116	0.00133	0.00081088	0.00126	0.00113
	1009	-0.00406	-0.00448	-0.00426	-0.00449	-0.00455	-0.00439	-0.00427	-0.00455	-0.0047	-0.00424	-0.00436	-0.00456	-0.00457	-0.00421	-0.00458	-0.0044	-0.0042	-0.00414	-0.0039	-0.00398	-0.00422	-0.00452	-0.00422	-0.00447	-0.00435		1009	0.00107	0.00132	0.00152	0.00129	0.00112	0.00139	0.00126	0.00126	0.00134	0.00126	0.00151	0.00111	0.00136	0.00149	0.00137	0.00138	0.00125	0.00108	0.000908136	0.00134	0.00121
	1008.5	-0.00406	-0.00422	-0.00422	-0.00429	-0.00441	-0.00433	-0.00399	-0.00465	-0.00435	-0.00416	-0.00414	-0.00431	-0.00443	-0.00406	-0.00427	-0.0043	-0.00397	-0.00391	-0.004	-0.00406	-0.004	-0.00409	-0.00395	-0.00432	-0.00426		1008.5	0.00105	0.000930444	0.00122	0.00108	0.00109	0.00115	0.000909121	0.00127	0.00122	0.00104	0.00121	0.001	0.00127	0.00132	0.00111	0.0011	0.00106	0.00106	0.0011	0.000984003	0.001
	1008	-0.00431	-0.00418	-0.00413	-0.00444	-0.00441	-0.00437	-0.00429	-0.00451	-0.00425	-0.00408	-0.00431	-0.00426	-0.00428	-0.00442	-0.00441	-0.00437	-0.00428	-0.00382	-0.00408	-0.00407	-0.00388	-0.004	-0.00409	-0.00443	-0.00425		1008	0.00126	0.00106	0.00103	0.00104	0.00116	0.0012	0.000885642	0.00132	0.00118	0.0014	0.00112	0.00121	0.00118	0.00103	0.00121	0.00111	0.00115	0.00104	0.00101	0.000915376	0.000852617
	1007.5	-0.00446	-0.00449	-0.00454	-0.00455	-0.00458	-0.00453	-0.00458	-0.00457	-0.00456	-0.0045	-0.0046	-0.00469	-0.00447	-0.00458	-0.00459	-0.00445	-0.00447	-0.00403	-0.00418	-0.00402	-0.0042	-0.00411	-0.00442	-0.00451	-0.00442		1007.5	0.00102	0.00109	0.00122	0.000889384	0.00103	0.00109	0.00104	0.00113	0.0012	0.0013	0.0011	0.0012	0.000970004	0.00102	0.00102	0.00094124	0.00109	0.000732332	0.00097981	0.000999145	0.000872039
	1007	-0.00424	-0.00433	-0.00428	-0.00432	-0.00442	-0.00437	-0.00441	-0.00428	-0.00438	-0.00441	-0.00435	-0.00458	-0.00443	-0.00437	-0.00441	-0.00434	-0.00428	-0.00404	-0.00408	-0.00395	-0.00428	-0.00407	-0.00431	-0.00445	-0.00445		1007	0.00132	0.00137	0.00135	0.00101	0.00117	0.00127	0.00145	0.0013	0.00138	0.00145	0.0015	0.00134	0.00123	0.00159	0.00136	0.00132	0.0013	0.000940981	0.00146	0.0015	0.00126
	1006.5	-0.00413	-0.00444	-0.00431	-0.0045	-0.00453	-0.0043	-0.00461	-0.00436	-0.0045	-0.00438	-0.00443	-0.00462	-0.00459	-0.0046	-0.00437	-0.00465	-0.00443	-0.00398	-0.00405	-0.00429	-0.00425	-0.00435	-0.00443	-0.00487	-0.00471		1006.5	0.00154	0.00146	0.00152	0.00152	0.00129	0.00169	0.00149	0.00139	0.00132	0.00165	0.0017	0.00142	0.0014	0.00155	0.00155	0.00155	0.0016	0.00118	0.00162	0.00152	0.00108
	1006	-0.00431	-0.00465	-0.00487	-0.00472	-0.00475	-0.00455	-0.00466	-0.00465	-0.00481	-0.00474	-0.0048	-0.00484	-0.00484	-0.005	-0.00471	-0.00495	-0.00468	-0.00434	-0.00434	-0.00452	-0.00436	-0.00457	-0.00479	-0.00498	-0.00491		1006	0.00126	0.00128	0.00138	0.00124	0.0012	0.00159	0.00131	0.00121	0.00123	0.00145	0.00125	0.00118	0.00102	0.00123	0.00149	0.00128	0.00137	0.00111	0.00117	0.00112	0.000991577
	1005.5	-0.00449	-0.00456	-0.00464	-0.0047	-0.00476	-0.00452	-0.00443	-0.00455	-0.00483	-0.00474	-0.00482	-0.00455	-0.00476	-0.00478	-0.00455	-0.00459	-0.0046	-0.00456	-0.00414	-0.00437	-0.00443	-0.0045	-0.00469	-0.00466	-0.00484		1005.5	0.00107	0.00123	0.00131	0.000970649	0.00104	0.0011	0.00112	0.00135	0.00119	0.00135	0.00116	0.00112	0.00108	0.0012	0.00133	0.00138	0.000973248	0.00111	0.0012	0.00117	0.00141
	1005	-0.00442	-0.00441	-0.00428	-0.00421	-0.00446	-0.00446	-0.00435	-0.00439	-0.00465	-0.0044	-0.00492	-0.00462	-0.00443	-0.00455	-0.00419	-0.00433	-0.0044	-0.00421	-0.0037	-0.00407	-0.00424	-0.00433	-0.00429	-0.00447	-0.00467		1005	0.00119	0.00132	0.00154	0.00138	0.0013	0.00123	0.00136	0.00135	0.00149	0.00137	0.00142	0.00158	0.00147	0.00138	0.00114	0.00153	0.00133	0.00134	0.00154	0.00131	0.00155
	1004.5	-0.00375	-0.00403	-0.00418	-0.00397	-0.00412	-0.00427	-0.00428	-0.00417	-0.00429	-0.00409	-0.0047	-0.0047	-0.0041	-0.00431	-0.0042	-0.00424	-0.00408	-0.00379	-0.00368	-0.00395	-0.00387	-0.0042	-0.00424	-0.0043	-0.00427		1004.5	0.00141	0.00144	0.00152	0.00169	0.00163	0.00153	0.00151	0.00124	0.0014	0.00142	0.00123	0.00167	0.00142	0.00139	0.0013	0.00141	0.00129	0.00142	0.00132	0.00104	0.00155
	1004	-0.00395	-0.0042	-0.00438	-0.00421	-0.00438	-0.00423	-0.00458	-0.00416	-0.00438	-0.00427	-0.00442	-0.00449	-0.00409	-0.00436	-0.00448	-0.00431	-0.00402	-0.004	-0.00384	-0.00404	-0.00391	-0.00451	-0.0046	-0.00457	-0.00427		1004	0.00117	0.00123	0.00109	0.00158	0.00112	0.00136	0.00114	0.00115	0.000929566	0.00125	0.000963777	0.00104	0.000998953	0.00113	0.00127	0.000992789	0.000862831	0.000860266	0.00091166	0.00080477	0.00121
	1003.5	-0.00451	-0.00453	-0.00451	-0.00436	-0.00442	-0.00414	-0.00442	-0.00446	-0.00458	-0.00445	-0.00436	-0.00439	-0.00424	-0.0046	-0.00453	-0.00461	-0.00423	-0.00433	-0.00376	-0.00398	-0.00403	-0.00448	-0.00438	-0.00478	-0.00437		1003.5	0.00107	0.00113	0.00106	0.00125	0.00111	0.00116	0.00114	0.000962994	0.00115	0.00107	0.00126	0.0011	0.00105	0.00115	0.00133	0.000852389	0.00122	0.000886654	0.000848663	0.00105	0.00115
	1003	-0.00419	-0.00454	-0.00428	-0.00411	-0.00439	-0.00403	-0.00422	-0.00455	-0.00444	-0.00443	-0.00434	-0.0042	-0.00427	-0.0045	-0.00441	-0.0044	-0.00443	-0.00416	-0.00361	-0.00381	-0.00412	-0.00413	-0.00399	-0.00455	-0.00437		1003	0.000925451	0.00103	0.000944155	0.00112	0.00163	0.00118	0.0013	0.00115	0.0013	0.000944664	0.00147	0.00112	0.00123	0.00126	0.00114	0.000961328	0.00101	0.00124	0.00093704	0.00116	0.00102
	1002.5	-0.0043	-0.00456	-0.00435	-0.00429	-0.00459	-0.00434	-0.00447	-0.00447	-0.00452	-0.00445	-0.00464	-0.00416	-0.00452	-0.00477	-0.00448	-0.0042	-0.00437	-0.00413	-0.00381	-0.00398	-0.00436	-0.0044	-0.00424	-0.00443	-0.00479		1002.5	0.000917455	0.0011	0.00112	0.00133	0.00157	0.00107	0.00139	0.00131	0.00142	0.00144	0.00152	0.000932211	0.00126	0.00112	0.00115	0.00126	0.000973795	0.00127	0.00107	0.00124	0.000862879
	1002	-0.0044	-0.00435	-0.00431	-0.0046	-0.00457	-0.00453	-0.00447	-0.00459	-0.00473	-0.00421	-0.00462	-0.00447	-0.00473	-0.00459	-0.00453	-0.00452	-0.00432	-0.00449	-0.00418	-0.00427	-0.00445	-0.00473	-0.00451	-0.00464	-0.005		1002	0.00125	0.00115	0.0013	0.00117	0.00128	0.000812785	0.00131	0.00116	0.00117	0.00176	0.00115	0.001	0.00107	0.00104	0.00108	0.00126	0.00104	0.00131	0.00123	0.00121	0.000979262
	1001.5	-0.00426	-0.00414	-0.00415	-0.00438	-0.00429	-0.0044	-0.00445	-0.00453	-0.00464	-0.00394	-0.00433	-0.0046	-0.00457	-0.00424	-0.00452	-0.00458	-0.00436	-0.00438	-0.00419	-0.00411	-0.00441	-0.00447	-0.00439	-0.00461	-0.00459		1001.5	0.0014	0.00126	0.00129	0.00122	0.00119	0.0011	0.00116	0.00145	0.00116	0.00166	0.00121	0.00133	0.00102	0.00134	0.00126	0.00137	0.00107	0.00149	0.00139	0.00138	0.00114
	1001	-0.00421	-0.0043	-0.00449	-0.00437	-0.00403	-0.00433	-0.00455	-0.00434	-0.00447	-0.00418	-0.00446	-0.00438	-0.00446	-0.00439	-0.00434	-0.00447	-0.00439	-0.00405	-0.00379	-0.00388	-0.00437	-0.00412	-0.0041	-0.00445	-0.00444		1001	0.00144	0.00144	0.00141	0.00146	0.00138	0.00156	0.00106	0.00162	0.00154	0.00163	0.00171	0.00163	0.00134	0.00136	0.00178	0.00151	0.0013	0.00143	0.00163	0.00147	0.00148
	1000.5	-0.00423	-0.00426	-0.00456	-0.00453	-0.00416	-0.00434	-0.0047	-0.0042	-0.00435	-0.00441	-0.0045	-0.00432	-0.00449	-0.00464	-0.00422	-0.0044	-0.00424	-0.00416	-0.00384	-0.00406	-0.00458	-0.00424	-0.00409	-0.00441	-0.00442		1000.5	0.00136	0.00129	0.00113	0.0013	0.00137	0.00152	0.001	0.00161	0.00149	0.00109	0.00148	0.00139	0.00113	0.00113	0.00139	0.00122	0.0013	0.00134	0.0015	0.00116	0.00154
	1000	-0.00445	-0.00422	-0.00461	-0.00451	-0.0045	-0.00458	-0.00467	-0.00451	-0.00459	-0.00451	-0.00446	-0.00463	-0.00469	-0.00482	-0.00446	-0.00444	-0.00438	-0.00406	-0.00418	-0.00438	-0.00473	-0.00454	-0.00457	-0.00458	-0.00445		1000	0.00127	0.0012	0.00116	0.0014	0.00115	0.00124	0.00129	0.00149	0.00144	0.00102	0.00116	0.00125	0.00101	0.00111	0.00129	0.00105	0.0015	0.00123	0.00139	0.00105	0.00125
	999.5	-0.0043	-0.00419	-0.00471	-0.00444	-0.00463	-0.00455	-0.00436	-0.00466	-0.00454	-0.00435	-0.00449	-0.00463	-0.00467	-0.00458	-0.00464	-0.00434	-0.00448	-0.00398	-0.004	-0.00422	-0.0044	-0.0043	-0.0047	-0.00456	-0.00457		999.5	0.00115	0.00119	0.00119	0.00128	0.0013	0.00126	0.00138	0.00131	0.00138	0.0013	0.00117	0.00119	0.00118	0.00112	0.00156	0.00144	0.00165	0.000987514	0.00148	0.000951476	0.00114
	999	-0.00432	-0.00424	-0.00459	-0.0046	-0.00448	-0.00442	-0.00435	-0.00431	-0.00433	-0.00438	-0.00425	-0.00434	-0.00438	-0.0046	-0.00454	-0.0044	-0.00436	-0.00409	-0.00382	-0.00398	-0.00412	-0.00415	-0.00454	-0.00432	-0.00458		999	0.0015	0.00115	0.0012	0.00105	0.00147	0.00124	0.00133	0.00142	0.00139	0.00143	0.00124	0.00111	0.00126	0.00114	0.00157	0.00157	0.00121	0.000905874	0.00144	0.00111	0.00119
	998.5	-0.00464	-0.00457	-0.00464	-0.0046	-0.00453	-0.00457	-0.00467	-0.00432	-0.00448	-0.00467	-0.00447	-0.00454	-0.00455	-0.00502	-0.00476	-0.00473	-0.00458	-0.00412	-0.00409	-0.00416	-0.00437	-0.00438	-0.0046	-0.00456	-0.00454		998.5	0.00147	0.00116	0.00131	0.0011	0.00119	0.00113	0.0014	0.00136	0.00134	0.00127	0.00129	0.00102	0.00122	0.00113	0.00137	0.00131	0.000906807	0.00089402	0.00125	0.00107	0.00109
	998	-0.00435	-0.00423	-0.00435	-0.00437	-0.00412	-0.00423	-0.00454	-0.00427	-0.00426	-0.0042	-0.00451	-0.00453	-0.00443	-0.00451	-0.00456	-0.00435	-0.00436	-0.00397	-0.00402	-0.00409	-0.00443	-0.00411	-0.00431	-0.00434	-0.00437		998	0.00102	0.00121	0.0012	0.00116	0.0013	0.00123	0.00144	0.00114	0.00122	0.00129	0.00123	0.00141	0.000865691	0.00138	0.00122	0.00105	0.00125	0.000986539	0.00113	0.000954569	0.00109
	997.5	-0.00417	-0.00395	-0.00408	-0.0042	-0.00401	-0.00425	-0.00404	-0.00409	-0.00408	-0.0038	-0.00443	-0.00419	-0.00424	-0.004	-0.0042	-0.00402	-0.00401	-0.00392	-0.00387	-0.00392	-0.00418	-0.00404	-0.00401	-0.00409	-0.00438		997.5	0.00116	0.00135	0.00146	0.00132	0.00148	0.00143	0.00159	0.00114	0.0013	0.00149	0.00151	0.00158	0.00115	0.00152	0.00141	0.0011	0.00156	0.00117	0.00126	0.00149	0.00134
	997	-0.00433	-0.00413	-0.00426	-0.00425	-0.00423	-0.00416	-0.00418	-0.00414	-0.00445	-0.00411	-0.00442	-0.00407	-0.00427	-0.00401	-0.00419	-0.00414	-0.0042	-0.00406	-0.00415	-0.00407	-0.00413	-0.00428	-0.00409	-0.00428	-0.00444		997	0.00131	0.00131	0.00164	0.00133	0.00134	0.00123	0.00149	0.00132	0.00147	0.00151	0.00157	0.00134	0.00155	0.00136	0.00143	0.00155	0.00151	0.00112	0.00124	0.00147	0.00138
	996.5	-0.00437	-0.0042	-0.00425	-0.0043	-0.00414	-0.00408	-0.00451	-0.00439	-0.00467	-0.00457	-0.00431	-0.00434	-0.00432	-0.00438	-0.00435	-0.00428	-0.00446	-0.004	-0.0042	-0.00414	-0.0041	-0.0043	-0.0043	-0.0042	-0.00432		996.5	0.00134	0.00143	0.00138	0.00154	0.00171	0.00134	0.00134	0.00158	0.00155	0.00163	0.00141	0.00151	0.00164	0.00145	0.00166	0.00156	0.0015	0.00119	0.00138	0.00121	0.00131
	996	-0.0046	-0.00441	-0.00439	-0.00423	-0.0043	-0.00466	-0.00456	-0.00451	-0.00467	-0.00462	-0.00452	-0.00453	-0.00445	-0.00493	-0.00464	-0.00436	-0.00448	-0.00418	-0.00435	-0.00419	-0.00424	-0.00446	-0.00448	-0.0044	-0.0046		996	0.00133	0.00145	0.00131	0.00145	0.00167	0.00151	0.00143	0.00157	0.0015	0.0013	0.00126	0.00126	0.00142	0.0013	0.00162	0.0012	0.00125	0.000949488	0.00112	0.00141	0.00115
	995.5	-0.00451	-0.00433	-0.00436	-0.00428	-0.00443	-0.00455	-0.00433	-0.00428	-0.0045	-0.00447	-0.00436	-0.00422	-0.00451	-0.00467	-0.00447	-0.00433	-0.00427	-0.00436	-0.00426	-0.00409	-0.00416	-0.00436	-0.00434	-0.00458	-0.00464		995.5	0.00101	0.000988112	0.00109	0.000857283	0.00114	0.000963646	0.00104	0.00103	0.00114	0.0012	0.000779804	0.000822027	0.00104	0.000965679	0.00116	0.000808817	0.00084869	0.000850188	0.000773652	0.00117	0.000855406
	995	-0.00433	-0.00421	-0.00456	-0.0045	-0.00456	-0.00454	-0.00437	-0.00437	-0.00467	-0.00463	-0.00431	-0.00429	-0.00478	-0.00441	-0.00438	-0.00449	-0.00434	-0.00442	-0.00424	-0.00418	-0.00416	-0.00408	-0.00448	-0.00458	-0.00465		995	0.00107	0.0011	0.00118	0.00114	0.00131	0.00112	0.00104	0.000949274	0.00121	0.00134	0.0011	0.000959661	0.0012	0.00121	0.00137	0.0009201	0.00124	0.00128	0.00116	0.00118	0.000838426
	994.5	-0.00447	-0.00428	-0.0048	-0.00457	-0.0046	-0.00458	-0.00473	-0.00439	-0.0047	-0.00457	-0.00443	-0.00432	-0.00458	-0.00463	-0.00461	-0.00456	-0.00455	-0.00425	-0.00425	-0.00442	-0.00407	-0.00415	-0.00455	-0.00452	-0.0049		994.5	0.0014	0.00105	0.0016	0.00163	0.00149	0.00161	0.00138	0.0012	0.00148	0.00135	0.00157	0.00125	0.00136	0.00165	0.00175	0.00148	0.00169	0.00114	0.00141	0.0013	0.00123
	994	-0.00456	-0.00429	-0.00467	-0.00451	-0.00462	-0.00462	-0.00474	-0.00455	-0.00445	-0.00465	-0.00446	-0.0044	-0.00471	-0.00483	-0.0049	-0.00464	-0.00457	-0.00429	-0.00419	-0.00448	-0.004	-0.00442	-0.00449	-0.00455	-0.00488		994	0.00117	0.000649075	0.00156	0.00138	0.00121	0.00119	0.00153	0.0013	0.00118	0.00119	0.00119	0.00114	0.0011	0.00145	0.00133	0.00146	0.00149	0.00106	0.00129	0.000958597	0.00114
	993.5	-0.00442	-0.00431	-0.00432	-0.00436	-0.00457	-0.00474	-0.00443	-0.00481	-0.00441	-0.00481	-0.00455	-0.00437	-0.00491	-0.00467	-0.00484	-0.00463	-0.00437	-0.00433	-0.00425	-0.00443	-0.00417	-0.00443	-0.00454	-0.00445	-0.00456		993.5	0.00095256	0.000808594	0.00145	0.00118	0.00126	0.00102	0.00149	0.00129	0.00125	0.0011	0.001	0.000964527	0.000782211	0.00123	0.00116	0.0011	0.00111	0.00093449	0.00104	0.000720089	0.0012
	993	-0.00407	-0.00414	-0.00404	-0.00411	-0.00438	-0.00424	-0.00413	-0.00435	-0.00412	-0.00431	-0.00405	-0.00386	-0.00444	-0.00437	-0.00431	-0.0042	-0.00415	-0.00386	-0.00386	-0.00394	-0.00414	-0.00418	-0.00413	-0.00417	-0.00415		993	0.00103	0.000823436	0.000810961	0.00104	0.000975404	0.00116	0.00109	0.00116	0.0012	0.00127	0.000779958	0.00103	0.000836048	0.00107	0.00109	0.000930929	0.000958131	0.000802572	0.000986303	0.00059219	0.000940737
	992.5	-0.00411	-0.00422	-0.00436	-0.00436	-0.00425	-0.00417	-0.00428	-0.00426	-0.00411	-0.00436	-0.0041	-0.00435	-0.00444	-0.00442	-0.00431	-0.00402	-0.00423	-0.00387	-0.00384	-0.00378	-0.00415	-0.00431	-0.0039	-0.00425	-0.00424		992.5	0.00125	0.000966394	0.00078733	0.000953232	0.00088868	0.00118	0.0011	0.00107	0.00113	0.00132	0.000879464	0.00121	0.00123	0.000970539	0.00114	0.000902414	0.00106	0.000991511	0.00106	0.0008038	0.000651904
	992	-0.00433	-0.00452	-0.0044	-0.00464	-0.00423	-0.0043	-0.00442	-0.00436	-0.00444	-0.00458	-0.00448	-0.00481	-0.00454	-0.00451	-0.00431	-0.00404	-0.00445	-0.00409	-0.00414	-0.00398	-0.00421	-0.00442	-0.00413	-0.00433	-0.00437		992	0.00135	0.00118	0.00121	0.00109	0.0012	0.00134	0.00136	0.00126	0.00126	0.00121	0.0012	0.00113	0.00101	0.00119	0.00135	0.000977759	0.00117	0.00108	0.000921942	0.00122	0.000928374
	991.5	-0.00429	-0.00445	-0.0045	-0.0046	-0.00443	-0.00442	-0.00462	-0.0044	-0.00459	-0.00439	-0.00452	-0.0044	-0.00441	-0.00445	-0.00443	-0.0043	-0.00441	-0.00399	-0.00403	-0.00421	-0.00424	-0.00445	-0.00445	-0.0043	-0.00438		991.5	0.0014	0.00137	0.00111	0.00116	0.00122	0.00146	0.00139	0.00145	0.00141	0.00128	0.00121	0.00127	0.00114	0.00143	0.00152	0.00161	0.00131	0.00141	0.00106	0.0015	0.00108
	991	-0.00434	-0.00418	-0.00462	-0.00433	-0.00434	-0.00446	-0.00449	-0.0045	-0.00447	-0.00443	-0.0046	-0.00428	-0.00467	-0.00448	-0.00456	-0.00441	-0.00427	-0.00385	-0.004	-0.00416	-0.00405	-0.00442	-0.00449	-0.00447	-0.00458		991	0.00138	0.00129	0.00111	0.00104	0.00124	0.00156	0.00131	0.00122	0.00138	0.00137	0.0013	0.00134	0.00167	0.00135	0.00183	0.0018	0.00107	0.00128	0.00118	0.00135	0.00122
	990.5	-0.00438	-0.00399	-0.00445	-0.00423	-0.00414	-0.00445	-0.00429	-0.00432	-0.00446	-0.00434	-0.00432	-0.00418	-0.00469	-0.00431	-0.00407	-0.00434	-0.00424	-0.0037	-0.0042	-0.00393	-0.00388	-0.00439	-0.00446	-0.00441	-0.00456		990.5	0.00157	0.00128	0.00136	0.00131	0.0015	0.00158	0.00136	0.0015	0.00124	0.00151	0.00145	0.00131	0.0017	0.00126	0.00155	0.00145	0.000983166	0.00134	0.00144	0.00127	0.00126
	990	-0.00445	-0.00445	-0.00445	-0.0044	-0.00431	-0.00452	-0.00471	-0.00457	-0.00456	-0.00449	-0.00456	-0.00443	-0.0046	-0.00446	-0.00425	-0.00465	-0.00426	-0.00388	-0.00417	-0.00414	-0.00423	-0.00453	-0.00463	-0.00459	-0.00469		990	0.00157	0.0015	0.00146	0.00155	0.00148	0.00178	0.00153	0.00177	0.00163	0.00188	0.00175	0.00138	0.00157	0.00156	0.00163	0.00147	0.00133	0.00155	0.00166	0.0016	0.00161
	989.5	-0.0045	-0.00448	-0.00427	-0.00423	-0.00427	-0.00425	-0.00461	-0.00472	-0.00424	-0.00458	-0.00459	-0.00459	-0.00459	-0.00444	-0.00449	-0.00455	-0.00412	-0.00416	-0.00395	-0.00413	-0.00439	-0.00436	-0.00451	-0.00442	-0.00458		989.5	0.000981029	0.00131	0.00119	0.00135	0.00118	0.00166	0.00153	0.00145	0.00149	0.00154	0.00151	0.00103	0.0014	0.0015	0.00165	0.00145	0.00151	0.00137	0.00127	0.00142	0.00142
	989	-0.00431	-0.00427	-0.00417	-0.00409	-0.0042	-0.00434	-0.00438	-0.00441	-0.00421	-0.00453	-0.00433	-0.00431	-0.00443	-0.00418	-0.00444	-0.00455	-0.00406	-0.00415	-0.00375	-0.00404	-0.00423	-0.00426	-0.00435	-0.00435	-0.00419		989	0.00119	0.00152	0.00131	0.00139	0.0014	0.00136	0.00157	0.00153	0.0016	0.00138	0.00149	0.00132	0.00141	0.00142	0.00163	0.00144	0.00146	0.00128	0.00134	0.00113	0.00128
	988.5	-0.00425	-0.00456	-0.00438	-0.00455	-0.00459	-0.00459	-0.00472	-0.00443	-0.00471	-0.00461	-0.00453	-0.0044	-0.00463	-0.00446	-0.00493	-0.00462	-0.00444	-0.00423	-0.0041	-0.00427	-0.00434	-0.00421	-0.0045	-0.00483	-0.00456		988.5	0.0015	0.00159	0.00144	0.00145	0.00128	0.00151	0.00156	0.00142	0.00168	0.00141	0.00148	0.0016	0.00131	0.00141	0.0017	0.00139	0.00123	0.00129	0.00162	0.00129	0.00124
	988	-0.00433	-0.00443	-0.00461	-0.00472	-0.00477	-0.00471	-0.00447	-0.00442	-0.00457	-0.00448	-0.00463	-0.00453	-0.00455	-0.00476	-0.00499	-0.00448	-0.00464	-0.00422	-0.00428	-0.00429	-0.0044	-0.00431	-0.00463	-0.0048	-0.00483		988	0.0015	0.00147	0.00152	0.00149	0.00125	0.00151	0.00159	0.00152	0.00146	0.00143	0.0014	0.00147	0.0013	0.00143	0.00178	0.00147	0.00131	0.00151	0.00167	0.00147	0.00129
	987.5	-0.00427	-0.00413	-0.00464	-0.00436	-0.0047	-0.00447	-0.00408	-0.00427	-0.00437	-0.00439	-0.00441	-0.00445	-0.00431	-0.00461	-0.00459	-0.0045	-0.0044	-0.00394	-0.00395	-0.00411	-0.0041	-0.00428	-0.00444	-0.00471	-0.00442		987.5	0.00142	0.00178	0.0015	0.00154	0.00136	0.00147	0.00158	0.0017	0.00157	0.0016	0.00156	0.00142	0.00132	0.00149	0.00175	0.00145	0.00154	0.00144	0.00151	0.00143	0.00144
	987	-0.00433	-0.00414	-0.00438	-0.0042	-0.0046	-0.00406	-0.00419	-0.00422	-0.00433	-0.00448	-0.00433	-0.00451	-0.00455	-0.00436	-0.00448	-0.00421	-0.00413	-0.00394	-0.00394	-0.00406	-0.00404	-0.00424	-0.00417	-0.00433	-0.0043		987	0.00128	0.00172	0.00172	0.0017	0.00124	0.00143	0.00159	0.00174	0.00171	0.00148	0.00149	0.00137	0.00139	0.00142	0.00137	0.00154	0.00159	0.00158	0.00152	0.00134	0.00143
	986.5	-0.00402	-0.00425	-0.00419	-0.00439	-0.00425	-0.00419	-0.00444	-0.00404	-0.00404	-0.00465	-0.00427	-0.00459	-0.00467	-0.00439	-0.00424	-0.00415	-0.00422	-0.00392	-0.00378	-0.00412	-0.00418	-0.00427	-0.00431	-0.00421	-0.00433		986.5	0.00135	0.00145	0.00175	0.00176	0.00174	0.00162	0.00191	0.00173	0.00187	0.00147	0.00169	0.00139	0.00168	0.00159	0.00191	0.00174	0.00161	0.00169	0.00175	0.00165	0.00152
	986	-0.00404	-0.00425	-0.0043	-0.00438	-0.00413	-0.00434	-0.00455	-0.00415	-0.00402	-0.00463	-0.00441	-0.00461	-0.00443	-0.00469	-0.00431	-0.00427	-0.00458	-0.00397	-0.00375	-0.00426	-0.00408	-0.00421	-0.00441	-0.00433	-0.0044		986	0.00147	0.00166	0.0013	0.00162	0.00191	0.0017	0.00197	0.00135	0.00191	0.00151	0.00181	0.00147	0.00172	0.00174	0.00207	0.00172	0.00157	0.00143	0.00154	0.00173	0.0015
	985.5	-0.00439	-0.00449	-0.00451	-0.00436	-0.00454	-0.00454	-0.00472	-0.00436	-0.00434	-0.00459	-0.00465	-0.00457	-0.00465	-0.00482	-0.00458	-0.00442	-0.00459	-0.0042	-0.00408	-0.00417	-0.00419	-0.00425	-0.00444	-0.00448	-0.00457		985.5	0.00137	0.00165	0.00117	0.00137	0.00148	0.00136	0.00192	0.00136	0.00175	0.00153	0.00142	0.00162	0.00139	0.0014	0.00142	0.00141	0.0016	0.00138	0.00133	0.00143	0.0014
	985	-0.00442	-0.00452	-0.00465	-0.00455	-0.00481	-0.00455	-0.00479	-0.00434	-0.00444	-0.00494	-0.00456	-0.00466	-0.00481	-0.00473	-0.0047	-0.00467	-0.00428	-0.00412	-0.00421	-0.00425	-0.00436	-0.00454	-0.00451	-0.00467	-0.00467		985	0.0013	0.00139	0.00126	0.00107	0.00124	0.00127	0.00191	0.0014	0.00132	0.00136	0.00127	0.00129	0.00143	0.00121	0.00152	0.00136	0.0012	0.00117	0.00119	0.000976481	0.00128
	984.5	-0.00447	-0.00442	-0.00446	-0.00459	-0.00451	-0.00468	-0.00457	-0.00454	-0.00441	-0.00495	-0.00469	-0.00488	-0.0048	-0.00468	-0.0046	-0.00484	-0.00425	-0.00418	-0.00441	-0.00441	-0.00438	-0.00467	-0.00447	-0.0047	-0.0046		984.5	0.000920273	0.00124	0.00127	0.00115	0.00127	0.00123	0.00153	0.00149	0.00109	0.00111	0.00159	0.000840208	0.00156	0.00116	0.00159	0.00137	0.000923532	0.00113	0.00125	0.000870151	0.00131
	984	-0.00444	-0.00443	-0.00426	-0.00452	-0.00466	-0.00472	-0.00453	-0.00485	-0.00456	-0.00459	-0.00484	-0.00478	-0.00483	-0.00458	-0.00461	-0.00487	-0.00453	-0.0044	-0.00441	-0.0043	-0.00443	-0.00445	-0.00453	-0.00451	-0.00455		984	0.000614318	0.00104	0.00104	0.000821892	0.00141	0.000597074	0.00107	0.00124	0.00126	0.000859362	0.00111	0.00081174	0.00107	0.00115	0.00111	0.000942839	0.00104	0.000979115	0.00111	0.000893097	0.000862256
	983.5	-0.00448	-0.00413	-0.0044	-0.00452	-0.00478	-0.00448	-0.00447	-0.00486	-0.00452	-0.00467	-0.00445	-0.00463	-0.00441	-0.00459	-0.00466	-0.00475	-0.00461	-0.00427	-0.0041	-0.00429	-0.00432	-0.00441	-0.00441	-0.00434	-0.00464		983.5	0.00108	0.00111	0.00111	0.000689064	0.00137	0.000665395	0.0011	0.00101	0.00125	0.00142	0.00096082	0.00111	0.00112	0.00136	0.00125	0.00114	0.00128	0.000919992	0.000955919	0.00109	0.00109
	983	-0.00377	-0.004	-0.00401	-0.0041	-0.00393	-0.00409	-0.00411	-0.00392	-0.00399	-0.00421	-0.00402	-0.00418	-0.00406	-0.00412	-0.00401	-0.00419	-0.00408	-0.00372	-0.00344	-0.00391	-0.00398	-0.0039	-0.00407	-0.00418	-0.00435		983	0.00149	0.00125	0.00155	0.00147	0.00146	0.00149	0.0015	0.00133	0.00135	0.00175	0.0017	0.00164	0.00178	0.00146	0.00185	0.00176	0.00161	0.00159	0.00119	0.00144	0.00159
	982.5	-0.00384	-0.00416	-0.00387	-0.00413	-0.00392	-0.00413	-0.00416	-0.00386	-0.00418	-0.00401	-0.00413	-0.00424	-0.00419	-0.00429	-0.00385	-0.00433	-0.00409	-0.00371	-0.00344	-0.00385	-0.00405	-0.00386	-0.0042	-0.00436	-0.00423		982.5	0.00158	0.00143	0.00162	0.00177	0.00162	0.00165	0.00186	0.00133	0.00154	0.00157	0.00174	0.00155	0.00172	0.00137	0.00186	0.00184	0.00152	0.00159	0.00128	0.00146	0.00125
	982	-0.00454	-0.00415	-0.0044	-0.00444	-0.00442	-0.00434	-0.0045	-0.0046	-0.00449	-0.00453	-0.0044	-0.00461	-0.00458	-0.00467	-0.00416	-0.0048	-0.00442	-0.00403	-0.00393	-0.00412	-0.00427	-0.00433	-0.00424	-0.00454	-0.00463		982	0.00139	0.00166	0.00143	0.00179	0.00159	0.00173	0.00181	0.00154	0.0016	0.0016	0.00157	0.00144	0.00163	0.00124	0.00171	0.00179	0.00151	0.00141	0.00122	0.00127	0.0015
	981.5	-0.00459	-0.0043	-0.0048	-0.00443	-0.00464	-0.00435	-0.00451	-0.00463	-0.00469	-0.00484	-0.00481	-0.00467	-0.00498	-0.00491	-0.00461	-0.00469	-0.00447	-0.00437	-0.0044	-0.00432	-0.0046	-0.00453	-0.00429	-0.0047	-0.00486		981.5	0.00123	0.00175	0.00121	0.00177	0.00163	0.00175	0.00126	0.0016	0.00158	0.00154	0.00138	0.00203	0.00178	0.00141	0.00174	0.00169	0.00147	0.00158	0.00132	0.00126	0.00164
	981	-0.00442	-0.00441	-0.00476	-0.00457	-0.00466	-0.00433	-0.00446	-0.00431	-0.00447	-0.00442	-0.00467	-0.00449	-0.00466	-0.0048	-0.00465	-0.00448	-0.00437	-0.00442	-0.00439	-0.00448	-0.00439	-0.00442	-0.00426	-0.00457	-0.00446		981	0.00124	0.00136	0.00136	0.00136	0.0016	0.00143	0.00113	0.00151	0.00167	0.00152	0.00117	0.0017	0.00179	0.00151	0.0017	0.00142	0.00139	0.00128	0.00154	0.0014	0.00136
	980.5	-0.00443	-0.00428	-0.00431	-0.00453	-0.00444	-0.00441	-0.00416	-0.00419	-0.00404	-0.00401	-0.00403	-0.00409	-0.0042	-0.00449	-0.00429	-0.00413	-0.00386	-0.004	-0.00392	-0.00396	-0.00406	-0.00409	-0.00408	-0.00421	-0.00411		980.5	0.00128	0.00102	0.00145	0.00107	0.00139	0.00127	0.00148	0.00168	0.00148	0.00164	0.00136	0.00133	0.00161	0.0015	0.00131	0.00135	0.0013	0.00113	0.00137	0.00126	0.00126
	980	-0.00434	-0.00426	-0.00414	-0.0043	-0.0045	-0.00426	-0.00396	-0.00435	-0.00424	-0.0044	-0.00401	-0.00418	-0.00417	-0.0044	-0.0043	-0.00421	-0.00382	-0.00383	-0.00373	-0.00401	-0.00423	-0.00414	-0.00405	-0.00432	-0.00422		980	0.00113	0.00118	0.0011	0.00102	0.00107	0.00123	0.00147	0.00142	0.00122	0.00139	0.0013	0.00151	0.00139	0.00145	0.00113	0.0016	0.00125	0.00145	0.00126	0.00129	0.00128
	979.5	-0.00425	-0.00431	-0.00421	-0.00418	-0.00445	-0.00409	-0.00403	-0.00433	-0.0044	-0.00438	-0.00416	-0.00426	-0.00424	-0.00429	-0.00439	-0.00442	-0.00421	-0.00392	-0.00382	-0.0042	-0.00418	-0.00409	-0.00428	-0.0044	-0.00424		979.5	0.000925301	0.00113	0.000789871	0.000791763	0.000946714	0.00128	0.00105	0.00129	0.00153	0.00124	0.00129	0.00148	0.00138	0.00135	0.00147	0.00163	0.00134	0.00142	0.00108	0.00124	0.00138
	979	-0.00438	-0.00429	-0.0044	-0.00416	-0.00446	-0.00478	-0.00439	-0.00444	-0.00486	-0.00452	-0.00444	-0.00455	-0.00452	-0.00432	-0.0045	-0.00447	-0.00446	-0.00409	-0.00415	-0.00411	-0.00445	-0.00412	-0.00453	-0.0046	-0.00452		979	0.00114	0.00113	0.00077717	0.00108	0.00128	0.00153	0.00128	0.00159	0.00153	0.00179	0.00159	0.00157	0.00145	0.00151	0.0017	0.00147	0.00163	0.0014	0.00116	0.00136	0.00133
	978.5	-0.00428	-0.00419	-0.00415	-0.00407	-0.00418	-0.00449	-0.00438	-0.00449	-0.00469	-0.00456	-0.0045	-0.00436	-0.00461	-0.00412	-0.00449	-0.00422	-0.00428	-0.00372	-0.00405	-0.0041	-0.00432	-0.00433	-0.00421	-0.00426	-0.00427		978.5	0.00112	0.00134	0.00116	0.00136	0.00129	0.00124	0.00163	0.00148	0.0013	0.00147	0.00145	0.00125	0.00118	0.00159	0.00161	0.00115	0.00141	0.00121	0.00138	0.00155	0.00082606
	978	-0.00409	-0.00379	-0.0039	-0.00434	-0.00379	-0.00395	-0.00413	-0.00424	-0.00416	-0.00397	-0.00432	-0.00406	-0.00447	-0.00413	-0.00439	-0.00389	-0.00396	-0.00335	-0.00371	-0.0039	-0.004	-0.00422	-0.00397	-0.00399	-0.00391		978	0.000955978	0.0014	0.00139	0.00132	0.00114	0.000793635	0.00137	0.00135	0.00122	0.00118	0.0014	0.00108	0.00128	0.00122	0.00138	0.000966187	0.00105	0.000880981	0.0014	0.00134	0.000582168
	977.5	-0.00404	-0.0038	-0.00408	-0.00439	-0.0038	-0.0043	-0.00421	-0.00422	-0.00415	-0.00411	-0.00437	-0.00413	-0.00407	-0.00438	-0.00412	-0.00416	-0.00402	-0.00378	-0.00365	-0.00408	-0.00421	-0.00413	-0.00416	-0.00435	-0.00408		977.5	0.00134	0.00129	0.00125	0.00126	0.00138	0.000781587	0.00125	0.00137	0.00125	0.0014	0.00167	0.0016	0.00146	0.00121	0.00152	0.0012	0.00158	0.00129	0.00142	0.0014	0.00101
	977	-0.004	-0.00405	-0.00425	-0.00426	-0.00424	-0.00433	-0.00443	-0.00417	-0.0043	-0.00427	-0.00426	-0.00422	-0.00413	-0.00447	-0.00413	-0.00435	-0.00424	-0.00415	-0.00377	-0.00403	-0.00434	-0.00417	-0.00418	-0.00447	-0.00424		977	0.0013	0.00114	0.00103	0.00117	0.0015	0.00111	0.00116	0.00103	0.00131	0.00123	0.0015	0.00173	0.00127	0.00147	0.00152	0.00125	0.00152	0.00174	0.00146	0.00144	0.00114
	976.5	-0.00394	-0.00413	-0.00415	-0.00411	-0.00443	-0.0043	-0.00439	-0.0041	-0.00423	-0.00432	-0.00409	-0.00429	-0.00432	-0.00424	-0.00422	-0.00442	-0.00438	-0.00388	-0.00375	-0.00386	-0.00405	-0.00425	-0.00401	-0.00429	-0.00449		976.5	0.00109	0.00125	0.00129	0.00143	0.00168	0.00149	0.00139	0.00107	0.00122	0.00131	0.00146	0.00144	0.00145	0.00145	0.0015	0.00145	0.0014	0.00179	0.00175	0.0016	0.00137
	976	-0.00442	-0.00422	-0.00423	-0.00414	-0.00418	-0.00425	-0.00413	-0.00411	-0.00436	-0.00445	-0.00422	-0.00437	-0.00415	-0.00428	-0.00418	-0.00437	-0.00425	-0.00379	-0.00381	-0.00375	-0.00401	-0.00419	-0.00423	-0.00425	-0.00432		976	0.00119	0.00128	0.00133	0.00147	0.00153	0.00156	0.00149	0.00107	0.00108	0.00136	0.00147	0.00133	0.00131	0.00151	0.00145	0.00145	0.00143	0.00158	0.00175	0.00182	0.00143
	975.5	-0.00424	-0.00411	-0.00418	-0.00445	-0.0042	-0.0042	-0.0041	-0.00381	-0.00424	-0.00408	-0.00423	-0.0042	-0.0042	-0.00414	-0.00403	-0.00415	-0.00401	-0.00379	-0.00383	-0.00357	-0.00419	-0.00398	-0.00406	-0.00394	-0.00425		975.5	0.00135	0.0012	0.00109	0.00155	0.00146	0.00168	0.00124	0.00119	0.00123	0.00153	0.00142	0.00157	0.00117	0.00145	0.00137	0.00159	0.00134	0.00145	0.00154	0.00128	0.00115
	975	-0.00423	-0.00469	-0.00431	-0.00481	-0.00469	-0.00455	-0.00459	-0.0041	-0.00446	-0.00446	-0.00445	-0.00445	-0.00471	-0.0044	-0.00459	-0.00463	-0.00429	-0.00414	-0.00421	-0.00401	-0.0045	-0.00433	-0.00442	-0.00415	-0.00452		975	0.00127	0.0012	0.00117	0.00172	0.00138	0.00173	0.00116	0.00188	0.00167	0.00175	0.00163	0.00169	0.00133	0.00138	0.00156	0.00151	0.00171	0.00168	0.00155	0.00114	0.00116
	974.5	-0.00471	-0.0051	-0.00495	-0.00492	-0.00473	-0.00489	-0.00503	-0.00475	-0.00502	-0.00474	-0.00477	-0.00501	-0.00501	-0.00506	-0.00494	-0.00477	-0.00461	-0.00451	-0.00444	-0.00434	-0.0047	-0.00461	-0.00501	-0.00495	-0.00471		974.5	0.00116	0.00138	0.00129	0.00146	0.00122	0.00158	0.00109	0.00173	0.00166	0.00155	0.00143	0.00152	0.00132	0.00149	0.00152	0.00136	0.00137	0.00159	0.00154	0.00155	0.00115
	974	-0.00424	-0.00464	-0.00471	-0.00467	-0.00446	-0.00469	-0.00479	-0.00473	-0.00469	-0.00471	-0.00444	-0.00463	-0.00441	-0.00465	-0.00438	-0.00437	-0.00435	-0.0042	-0.0042	-0.00429	-0.00451	-0.00431	-0.00462	-0.00501	-0.00461		974	0.00131	0.0015	0.00131	0.00142	0.00122	0.00148	0.000869907	0.00141	0.00138	0.0016	0.00143	0.00142	0.00135	0.00129	0.00151	0.00147	0.00121	0.00133	0.00159	0.00142	0.00113
	973.5	-0.00413	-0.00436	-0.0043	-0.00423	-0.00443	-0.0044	-0.0045	-0.00445	-0.00426	-0.00473	-0.00425	-0.0046	-0.00389	-0.00427	-0.00405	-0.00438	-0.00425	-0.00419	-0.00407	-0.00429	-0.00456	-0.00406	-0.00431	-0.00443	-0.0044		973.5	0.0016	0.00152	0.00143	0.00176	0.00141	0.00172	0.00146	0.00154	0.0016	0.00203	0.00154	0.00171	0.00163	0.00138	0.00165	0.00133	0.00171	0.00151	0.00178	0.00181	0.00143
	973	-0.00445	-0.00445	-0.00433	-0.00425	-0.00469	-0.00441	-0.00464	-0.00465	-0.00443	-0.00467	-0.00457	-0.00477	-0.00437	-0.00462	-0.00439	-0.00454	-0.00437	-0.00426	-0.00427	-0.00432	-0.00451	-0.00427	-0.00437	-0.00422	-0.00436		973	0.00159	0.00166	0.00178	0.00199	0.00163	0.00197	0.00221	0.00166	0.00157	0.00211	0.00177	0.00185	0.00191	0.00172	0.00191	0.00154	0.00215	0.00164	0.0018	0.00201	0.00156
	972.5	-0.00425	-0.00442	-0.00464	-0.00469	-0.00505	-0.00452	-0.00457	-0.0047	-0.00463	-0.00475	-0.00481	-0.0047	-0.00485	-0.00476	-0.00493	-0.00458	-0.00436	-0.0042	-0.00433	-0.0045	-0.00443	-0.00448	-0.00427	-0.00449	-0.00431		972.5	0.00119	0.00155	0.00176	0.00169	0.00144	0.00171	0.00177	0.00175	0.00157	0.00177	0.00187	0.00164	0.00161	0.00146	0.00176	0.00169	0.00181	0.00155	0.0016	0.00136	0.00156
	972	-0.00414	-0.0044	-0.00451	-0.00457	-0.00453	-0.00433	-0.00437	-0.00436	-0.00459	-0.00457	-0.00452	-0.0049	-0.00464	-0.0045	-0.00461	-0.00446	-0.00425	-0.00404	-0.00373	-0.00427	-0.00408	-0.00447	-0.00441	-0.00453	-0.0042		972	0.00133	0.00143	0.00171	0.00168	0.00169	0.0016	0.00155	0.00177	0.00196	0.00173	0.00187	0.00155	0.00146	0.0016	0.00191	0.00161	0.00159	0.00168	0.00146	0.00133	0.00179
	971.5	-0.0041	-0.00442	-0.00434	-0.00444	-0.00429	-0.00417	-0.00469	-0.00448	-0.00479	-0.0044	-0.00445	-0.00482	-0.00451	-0.00442	-0.00429	-0.00465	-0.0043	-0.00408	-0.00374	-0.00411	-0.00391	-0.00443	-0.00435	-0.00457	-0.0042		971.5	0.00156	0.0015	0.0014	0.00184	0.00171	0.00167	0.00161	0.00175	0.00212	0.00178	0.00212	0.00138	0.00155	0.00181	0.0021	0.00151	0.00205	0.00163	0.00175	0.00153	0.00176
	971	-0.00409	-0.00435	-0.0043	-0.00444	-0.00453	-0.00473	-0.00455	-0.00463	-0.00458	-0.00458	-0.00464	-0.00459	-0.00428	-0.00414	-0.00441	-0.00464	-0.00439	-0.00423	-0.00386	-0.00425	-0.00392	-0.00415	-0.00437	-0.00464	-0.00417		971	0.00131	0.00162	0.00132	0.00148	0.00153	0.00164	0.00164	0.00151	0.00219	0.00146	0.00189	0.00172	0.0015	0.00172	0.00182	0.00176	0.00202	0.00135	0.00175	0.00161	0.00164
	970.5	-0.00427	-0.00443	-0.00445	-0.00448	-0.00455	-0.00508	-0.00414	-0.0046	-0.00444	-0.00444	-0.00433	-0.0046	-0.00443	-0.00403	-0.00477	-0.00435	-0.00441	-0.0042	-0.00359	-0.00431	-0.004	-0.00423	-0.00462	-0.00471	-0.00434		970.5	0.00112	0.00124	0.00138	0.00116	0.00156	0.00138	0.0014	0.00138	0.00175	0.00131	0.00159	0.00174	0.00156	0.00174	0.00164	0.00149	0.00161	0.00156	0.00138	0.00159	0.00143
	970	-0.00433	-0.00452	-0.00468	-0.00452	-0.00462	-0.00474	-0.00429	-0.0044	-0.00441	-0.00418	-0.00426	-0.00453	-0.00453	-0.00423	-0.00471	-0.00449	-0.00441	-0.00427	-0.00385	-0.00413	-0.00406	-0.00446	-0.00446	-0.00467	-0.00448		970	0.00135	0.00133	0.00143	0.00138	0.00136	0.00163	0.00143	0.00178	0.00177	0.00193	0.00165	0.0017	0.00206	0.00186	0.00182	0.00154	0.00168	0.00204	0.00187	0.0016	0.00147
	969.5	-0.00428	-0.00466	-0.00456	-0.00433	-0.00481	-0.00466	-0.00457	-0.00453	-0.00462	-0.00453	-0.0046	-0.0046	-0.0044	-0.00448	-0.00471	-0.00471	-0.00425	-0.00425	-0.00431	-0.0041	-0.00406	-0.00436	-0.00442	-0.00476	-0.00446		969.5	0.00156	0.00143	0.00142	0.00154	0.00126	0.00153	0.00129	0.00173	0.002	0.00177	0.00151	0.00159	0.002	0.00188	0.00168	0.00173	0.00141	0.00146	0.00217	0.00146	0.00146
	969	-0.00438	-0.00441	-0.00425	-0.00409	-0.00465	-0.00456	-0.00436	-0.00441	-0.00482	-0.00453	-0.00445	-0.00464	-0.00448	-0.00461	-0.00452	-0.00425	-0.00394	-0.00391	-0.00407	-0.00391	-0.00392	-0.00422	-0.00438	-0.00465	-0.00414		969	0.0015	0.00145	0.00143	0.00146	0.00169	0.00161	0.00123	0.00187	0.00187	0.00163	0.00146	0.00152	0.00154	0.00171	0.00183	0.00156	0.00125	0.00119	0.00168	0.00147	0.00134
	968.5	-0.0044	-0.00399	-0.00381	-0.00412	-0.00435	-0.00421	-0.00421	-0.00381	-0.00435	-0.00425	-0.00426	-0.00441	-0.00434	-0.00456	-0.00399	-0.0039	-0.00389	-0.00388	-0.00356	-0.00356	-0.00377	-0.00398	-0.00428	-0.00429	-0.00386		968.5	0.00119	0.0017	0.00169	0.0015	0.00171	0.0017	0.00158	0.00183	0.0018	0.00182	0.00173	0.00171	0.00155	0.00183	0.00201	0.00167	0.00173	0.00151	0.00158	0.00168	0.0013
	968	-0.00432	-0.00408	-0.00379	-0.0044	-0.0043	-0.00428	-0.00424	-0.00399	-0.00412	-0.00443	-0.00418	-0.00428	-0.00404	-0.00446	-0.00418	-0.00414	-0.00394	-0.00397	-0.00361	-0.00381	-0.00416	-0.00416	-0.00417	-0.00412	-0.00422		968	0.00125	0.00143	0.00125	0.00159	0.00156	0.00136	0.00151	0.00153	0.00168	0.00184	0.00177	0.00145	0.00143	0.00179	0.00168	0.0013	0.00186	0.00135	0.00186	0.00159	0.0014
[truncated: 1,536 more rows]
[truncated: 6 more columns]

## Sheet: c - Streak Raw data
Figure 3c
	Streak camera measurement upon excitation @ 330 nm
[truncated: 641 more rows]
[truncated: 430 more columns]

## Sheet: c - Streak fitted data
Figure 3c
	Fit for data between 390-610 nm
	t	Data	Fit
	-5.4986	9
	-5.39718	7
	-5.29573	9
	-5.19427	7
	-5.09278	9
	-4.99127	9
	-4.88975	8
	-4.7882	9
	-4.68663	13
	-4.58504	8
	-4.48342	7
[truncated: 467 more rows]

## Sheet: d
Figure 3d
[truncated: 642 more rows]
